# Supplementary material for: Epstein-Barr virus LMP1 manipulates the content and functions of extracellular vesicles to enhance metastatic potential of recipient cells
Source: PLoS Pathog. 2020 Dec 31;16(12):e1009023. doi: 10.1371/journal.ppat.1009023 (PMC7774862; doi:10.1371/journal.ppat.1009023)
Supplement: S1 Table — (XLSX) [file ppat.1009023.s001.xlsx]

## Sheet: Sheet1
			S1 Table. Predicted protein targets for the microRNA enriched pathways
			Focal adhesion	Pathways in cancer
			PTEN	CDK6
			THBS2	PTEN
			GSK3B	GSK3B
			VAV3	SMAD4
			CRKL	RUNX1T1
			PIK3R1	CRKL
			PAK2	PIK3R1
			MAPK1	PIAS2
				WNT7B
				MAPK1
