# Supplementary material for: Epstein-Barr virus LMP1 manipulates the content and functions of extracellular vesicles to enhance metastatic potential of recipient cells
Source: PLoS Pathog. 2020 Dec 31;16(12):e1009023. doi: 10.1371/journal.ppat.1009023 (PMC7774862; doi:10.1371/journal.ppat.1009023)
Supplement: S1 Data — All proteins identified during mass spectrometry comparing HK1 WT EVs and HK1 LMP1 EVs. (XLSX) [file ppat.1009023.s008.xlsx]

## Sheet: Sheet1
S1 Data: Proteomic analyses of HK1 WT EVs and HK1 LMP1 EVs. Scaffold Spectrial count output files containging protein idenfifications.
Identified Proteins (1595/2198)	Accession Number	Alternate ID	Molecular Weight	T-Test (p-value): *(p < 0.00002)	Fold Change by Category	HK1 WT EV 1	HK1 WT EV 2	HK1 WT EV 3	HK1 LMP1 EV 1	HK1 LMP1 EV 2	HK1 LMP1 EV 3
Heat shock-related 70 kDa protein 2 OS=Homo sapiens OX=9606 GN=HSPA2 PE=1 SV=1	P54652	HSPA2	70 kDa	0.13	INF	0	0	0	0	215	163
Beta-actin-like protein 2 OS=Homo sapiens OX=9606 GN=ACTBL2 PE=1 SV=2	Q562R1	ACTBL2	42 kDa	0.37	INF	0	0	0	0	122	0
Heat shock 70 kDa protein 6 OS=Homo sapiens OX=9606 GN=HSPA6 PE=1 SV=2	P17066	HSPA6	71 kDa	0.37	INF	0	0	0	0	149	0
Keratin, type II cuticular Hb4 OS=Homo sapiens OX=9606 GN=KRT84 PE=2 SV=2	Q9NSB2	KRT84	65 kDa	0.37	INF	0	0	0	61	0	0
Coagulation factor V OS=Homo sapiens OX=9606 GN=F5 PE=1 SV=4	P12259	F5	252 kDa	0.37	INF	0	0	0	0	19	0
Receptor tyrosine-protein kinase erbB-2 OS=Homo sapiens OX=9606 GN=ERBB2 PE=1 SV=1	P04626	ERBB2	138 kDa	0.12	INF	0	0	0	0	23	25
Talin-2 OS=Homo sapiens OX=9606 GN=TLN2 PE=1 SV=4	Q9Y4G6	TLN2	272 kDa	0.37	INF	0	0	0	0	4	0
TNF receptor-associated factor 1 OS=Homo sapiens OX=9606 GN=TRAF1 PE=1 SV=1	Q13077	TRAF1	46 kDa	0.029	INF	0	0	0	235	151	120
Guanine nucleotide-binding protein subunit alpha-12 OS=Homo sapiens OX=9606 GN=GNA12 PE=1 SV=4	Q03113	GNA12	44 kDa	0.37	INF	0	0	0	0	0	71
Vimentin OS=Homo sapiens OX=9606 GN=VIM PE=1 SV=4	P08670	VIM	54 kDa	0.37	INF	0	0	0	5	0	0
Pituitary tumor-transforming gene 1 protein-interacting protein OS=Homo sapiens OX=9606 GN=PTTG1IP PE=1 SV=1	P53801	PTTG1IP	20 kDa	0.14	INF	0	0	0	7	14	0
Disintegrin and metalloproteinase domain-containing protein 8 OS=Homo sapiens OX=9606 GN=ADAM8 PE=1 SV=2	P78325	ADAM8	89 kDa	0.063	INF	0	0	0	38	71	18
Cytosolic non-specific dipeptidase OS=Homo sapiens OX=9606 GN=CNDP2 PE=1 SV=2	Q96KP4	CNDP2	53 kDa	0.37	INF	0	0	0	0	0	8
NEDD4 family-interacting protein 1 OS=Homo sapiens OX=9606 GN=NDFIP1 PE=1 SV=1	Q9BT67	NDFIP1	25 kDa	0.19	INF	0	0	0	5	27	3
Spectrin beta chain, non-erythrocytic 1 OS=Homo sapiens OX=9606 GN=SPTBN1 PE=1 SV=2	Q01082	SPTBN1	275 kDa	0.37	INF	0	0	0	0	0	3
Plasminogen activator inhibitor 1 OS=Homo sapiens OX=9606 GN=SERPINE1 PE=1 SV=1	P05121	SERPINE1	45 kDa	0.029	INF	0	0	0	18	38	14
Transcription factor Sp7 OS=Homo sapiens OX=9606 GN=SP7 PE=1 SV=1	Q8TDD2	SP7	45 kDa	0.37	INF	0	0	0	0	0	5
S-adenosylhomocysteine hydrolase-like protein 1 OS=Homo sapiens OX=9606 GN=AHCYL1 PE=1 SV=2	O43865	AHCYL1	59 kDa	0.15	INF	0	0	0	0	3	6
CDC42 small effector protein 1 OS=Homo sapiens OX=9606 GN=CDC42SE1 PE=1 SV=1	Q9NRR8	CDC42SE1	9 kDa	0.12	INF	0	0	0	0	6	9
Proepiregulin OS=Homo sapiens OX=9606 GN=EREG PE=1 SV=1	O14944	EREG	19 kDa	0.37	INF	0	0	0	0	2	0
Bone marrow stromal antigen 2 OS=Homo sapiens OX=9606 GN=BST2 PE=1 SV=1	Q10589	BST2	20 kDa	0.043	INF	0	0	0	28	16	14
Collagenase 3 OS=Homo sapiens OX=9606 GN=MMP13 PE=1 SV=1	P45452	MMP13	54 kDa	0.16	INF	0	0	0	33	21	0
High affinity copper uptake protein 1 OS=Homo sapiens OX=9606 GN=SLC31A1 PE=1 SV=1	O15431 (+4)	SLC31A1	21 kDa	0.37	INF	0	0	0	0	0	7
2'-5'-oligoadenylate synthase 2 OS=Homo sapiens OX=9606 GN=OAS2 PE=1 SV=3	P29728	OAS2	82 kDa	0.19	INF	0	0	0	44	12	5
Myosin-8 OS=Homo sapiens OX=9606 GN=MYH8 PE=1 SV=3	P13535	MYH8	223 kDa	0.37	INF	0	0	0	2	0	0
N-acetylglucosamine-6-phosphate deacetylase OS=Homo sapiens OX=9606 GN=AMDHD2 PE=1 SV=2	Q9Y303	AMDHD2	44 kDa	0.063	INF	0	0	0	29	19	7
TGF-beta receptor type-2 OS=Homo sapiens OX=9606 GN=TGFBR2 PE=1 SV=2	P37173	TGFBR2	65 kDa	0.037	INF	0	0	0	4	7	2
Signal transducing adapter molecule 1 OS=Homo sapiens OX=9606 GN=STAM PE=1 SV=3	Q92783	STAM	59 kDa	0.12	INF	0	0	0	0	9	10
Protein ERGIC-53 OS=Homo sapiens OX=9606 GN=LMAN1 PE=1 SV=2	P49257	LMAN1	58 kDa	0.12	INF	0	0	0	17	29	0
Gamma-aminobutyric acid receptor-associated protein-like 2 OS=Homo sapiens OX=9606 GN=GABARAPL2 PE=1 SV=1	P60520	GABARAPL2	14 kDa	0.004	INF	0	0	0	12	23	15
Tyrosine-protein phosphatase non-receptor type 23 OS=Homo sapiens OX=9606 GN=PTPN23 PE=1 SV=1	Q9H3S7	PTPN23	179 kDa	0.19	INF	0	0	0	3	32	7
Protein disulfide-isomerase A3 OS=Homo sapiens OX=9606 GN=PDIA3 PE=1 SV=4	P30101	PDIA3	57 kDa	0.0055	INF	0	0	0	13	13	9
Frizzled-6 OS=Homo sapiens OX=9606 GN=FZD6 PE=1 SV=2	O60353	FZD6	79 kDa	0.18	INF	0	0	0	0	3	8
60S ribosomal protein L27a OS=Homo sapiens OX=9606 GN=RPL27A PE=1 SV=2	P46776	RPL27A	17 kDa	0.37	INF	0	0	0	0	13	0
Tumor necrosis factor receptor type 1-associated DEATH domain protein OS=Homo sapiens OX=9606 GN=TRADD PE=1 SV=2	Q15628	TRADD	34 kDa	0.019	INF	0	0	0	18	9	15
E3 ubiquitin-protein ligase UBR4 OS=Homo sapiens OX=9606 GN=UBR4 PE=1 SV=1	Q5T4S7	UBR4	574 kDa	0.37	INF	0	0	0	8	0	0
UBAP1-MVB12-associated (UMA)-domain containing protein 1 OS=Homo sapiens OX=9606 GN=UMAD1 PE=2 SV=2	C9J7I0	UMAD1	15 kDa	0.37	INF	0	0	0	0	4	0
Protein transport protein Sec23B OS=Homo sapiens OX=9606 GN=SEC23B PE=1 SV=2	Q15437	SEC23B	86 kDa	0.37	INF	0	0	0	3	0	0
Neuropilin-1 OS=Homo sapiens OX=9606 GN=NRP1 PE=1 SV=3	O14786	NRP1	103 kDa	0.37	INF	0	0	0	0	4	0
Low-density lipoprotein receptor-related protein 10 OS=Homo sapiens OX=9606 GN=LRP10 PE=1 SV=2	Q7Z4F1	LRP10	76 kDa	0.13	INF	0	0	0	2	10	3
Vesicle-trafficking protein SEC22b OS=Homo sapiens OX=9606 GN=SEC22B PE=1 SV=4	O75396	SEC22B	25 kDa	0.37	INF	0	0	0	0	17	0
Ubiquitin-conjugating enzyme E2 K OS=Homo sapiens OX=9606 GN=UBE2K PE=1 SV=3	P61086	UBE2K	22 kDa	0.37	INF	0	0	0	0	0	15
60S ribosomal protein L27 OS=Homo sapiens OX=9606 GN=RPL27 PE=1 SV=2	P61353	RPL27	16 kDa	0.06	INF	0	0	0	11	4	8
Guanine nucleotide exchange factor VAV2 OS=Homo sapiens OX=9606 GN=VAV2 PE=1 SV=2	P52735	VAV2	101 kDa	0.25	INF	0	0	0	0	2	10
Ninjurin-1 OS=Homo sapiens OX=9606 GN=NINJ1 PE=1 SV=2	Q92982	NINJ1	16 kDa	0.37	INF	0	0	0	0	4	0
Centromere protein F OS=Homo sapiens OX=9606 GN=CENPF PE=1 SV=3	P49454	CENPF	358 kDa	0.37	INF	0	0	0	0	3	0
Arf-GAP domain and FG repeat-containing protein 1 OS=Homo sapiens OX=9606 GN=AGFG1 PE=1 SV=2	P52594	AGFG1	58 kDa	0.37	INF	0	0	0	0	0	15
Ketosamine-3-kinase OS=Homo sapiens OX=9606 GN=FN3KRP PE=1 SV=2	Q9HA64	FN3KRP	34 kDa	0.37	INF	0	0	0	0	0	2
60S ribosomal protein L24 OS=Homo sapiens OX=9606 GN=RPL24 PE=1 SV=1	P83731	RPL24	18 kDa	0.0041	INF	0	0	0	4	3	6
Arginase-1 OS=Homo sapiens OX=9606 GN=ARG1 PE=1 SV=2	P05089	ARG1	35 kDa	0.13	INF	0	0	0	2	4	0
Semaphorin-4B OS=Homo sapiens OX=9606 GN=SEMA4B PE=1 SV=4	Q9NPR2	SEMA4B	93 kDa	0.37	INF	0	0	0	0	8	0
Prefoldin subunit 5 OS=Homo sapiens OX=9606 GN=PFDN5 PE=1 SV=2	Q99471	PFDN5	17 kDa	0.37	INF	0	0	0	0	0	3
Sorting nexin-9 OS=Homo sapiens OX=9606 GN=SNX9 PE=1 SV=1	Q9Y5X1	SNX9	67 kDa	0.16	INF	0	0	0	0	5	11
Golgi-resident adenosine 3',5'-bisphosphate 3'-phosphatase OS=Homo sapiens OX=9606 GN=IMPAD1 PE=1 SV=1	Q9NX62	IMPAD1	39 kDa	0.13	INF	0	0	0	4	7	0
Serine palmitoyltransferase 1 OS=Homo sapiens OX=9606 GN=SPTLC1 PE=1 SV=1	O15269	SPTLC1	53 kDa	0.26	INF	0	0	0	3	19	0
BET1-like protein OS=Homo sapiens OX=9606 GN=BET1L PE=1 SV=1	Q9NYM9	BET1L	12 kDa	0.37	INF	0	0	0	0	11	0
Interferon-induced protein with tetratricopeptide repeats 1 OS=Homo sapiens OX=9606 GN=IFIT1 PE=1 SV=2	P09914	IFIT1	55 kDa	0.37	INF	0	0	0	22	0	0
Maleylacetoacetate isomerase OS=Homo sapiens OX=9606 GN=GSTZ1 PE=1 SV=3	O43708	GSTZ1	24 kDa	0.37	INF	0	0	0	0	0	2
2'-5'-oligoadenylate synthase 1 OS=Homo sapiens OX=9606 GN=OAS1 PE=1 SV=4	P00973	OAS1	46 kDa	0.37	INF	0	0	0	23	0	0
Interleukin-1 receptor accessory protein OS=Homo sapiens OX=9606 GN=IL1RAP PE=1 SV=2	Q9NPH3	IL1RAP	65 kDa	0.15	INF	0	0	0	9	2	2
Vang-like protein 1 OS=Homo sapiens OX=9606 GN=VANGL1 PE=1 SV=1	Q8TAA9	VANGL1	60 kDa	0.37	INF	0	0	0	0	0	6
Macrophage-capping protein OS=Homo sapiens OX=9606 GN=CAPG PE=1 SV=2	P40121	CAPG	38 kDa	0.37	INF	0	0	0	0	0	4
Microtubule-associated proteins 1A/1B light chain 3 beta 2 OS=Homo sapiens OX=9606 GN=MAP1LC3B2 PE=2 SV=1	A6NCE7 (+1)	MAP1LC3B2	15 kDa	0.18	INF	0	0	0	0	4	11
60S ribosomal protein L26 OS=Homo sapiens OX=9606 GN=RPL26 PE=1 SV=1	P61254	RPL26	17 kDa	0.25	INF	0	0	0	10	3	0
Interferon-induced protein with tetratricopeptide repeats 3 OS=Homo sapiens OX=9606 GN=IFIT3 PE=1 SV=1	O14879	IFIT3	56 kDa	0.37	INF	0	0	0	13	0	0
Tax1-binding protein 1 OS=Homo sapiens OX=9606 GN=TAX1BP1 PE=1 SV=2	Q86VP1	TAX1BP1	91 kDa	0.37	INF	0	0	0	0	0	9
Alpha-1,3-mannosyl-glycoprotein 2-beta-N-acetylglucosaminyltransferase OS=Homo sapiens OX=9606 GN=MGAT1 PE=1 SV=2	P26572	MGAT1	51 kDa	0.37	INF	0	0	0	0	3	0
BCL2/adenovirus E1B 19 kDa protein-interacting protein 3 OS=Homo sapiens OX=9606 GN=BNIP3 PE=1 SV=3	Q12983	BNIP3	28 kDa	0.13	INF	0	0	0	7	6	0
E3 ubiquitin-protein ligase SMURF2 OS=Homo sapiens OX=9606 GN=SMURF2 PE=1 SV=1	Q9HAU4	SMURF2	86 kDa	0.37	INF	0	0	0	0	2	0
DnaJ homolog subfamily B member 6 OS=Homo sapiens OX=9606 GN=DNAJB6 PE=1 SV=2	O75190	DNAJB6	36 kDa	0.37	INF	0	0	0	5	0	0
Proteasome subunit beta type-8 OS=Homo sapiens OX=9606 GN=PSMB8 PE=1 SV=3	P28062	PSMB8	30 kDa	0.37	INF	0	0	0	0	0	3
5'-AMP-activated protein kinase catalytic subunit alpha-1 OS=Homo sapiens OX=9606 GN=PRKAA1 PE=1 SV=4	Q13131	PRKAA1	64 kDa	0.37	INF	0	0	0	0	0	3
60S ribosomal protein L35a OS=Homo sapiens OX=9606 GN=RPL35A PE=1 SV=2	P18077	RPL35A	13 kDa	0.18	INF	0	0	0	0	6	3
Transmembrane protein 165 OS=Homo sapiens OX=9606 GN=TMEM165 PE=1 SV=1	Q9HC07	TMEM165	35 kDa	0.37	INF	0	0	0	0	12	0
TNFAIP3-interacting protein 2 OS=Homo sapiens OX=9606 GN=TNIP2 PE=1 SV=1	Q8NFZ5	TNIP2	49 kDa	0.37	INF	0	0	0	3	0	0
Acidic fibroblast growth factor intracellular-binding protein OS=Homo sapiens OX=9606 GN=FIBP PE=1 SV=3	O43427	FIBP	42 kDa	0.19	INF	0	0	0	3	0	11
Transmembrane protein 238 OS=Homo sapiens OX=9606 GN=TMEM238 PE=1 SV=1	C9JI98	TMEM238	18 kDa	0.026	INF	0	0	0	3	2	2
MARVEL domain-containing protein 2 OS=Homo sapiens OX=9606 GN=MARVELD2 PE=1 SV=2	Q8N4S9	MARVELD2	64 kDa	0.37	INF	0	0	0	3	0	0
Serpin B12 OS=Homo sapiens OX=9606 GN=SERPINB12 PE=1 SV=1	Q96P63	SERPINB12	46 kDa	0.37	INF	0	0	0	11	0	0
Serine/threonine-protein kinase mTOR OS=Homo sapiens OX=9606 GN=MTOR PE=1 SV=1	P42345	MTOR	289 kDa	0.37	INF	0	0	0	0	0	4
ELKS/Rab6-interacting/CAST family member 1 OS=Homo sapiens OX=9606 GN=ERC1 PE=1 SV=1	Q8IUD2	ERC1	128 kDa	0.2	INF	0	0	0	0	2	6
Glia-derived nexin OS=Homo sapiens OX=9606 GN=SERPINE2 PE=1 SV=1	P07093	SERPINE2	44 kDa	0.37	INF	0	0	0	0	2	0
Sorting nexin-27 OS=Homo sapiens OX=9606 GN=SNX27 PE=1 SV=2	Q96L92	SNX27	61 kDa	0.37	INF	0	0	0	0	6	0
Phosphatidylinositol-binding clathrin assembly protein OS=Homo sapiens OX=9606 GN=PICALM PE=1 SV=2	Q13492	PICALM	71 kDa	0.37	INF	0	0	0	0	0	4
Twinfilin-1 OS=Homo sapiens OX=9606 GN=TWF1 PE=1 SV=3	Q12792	TWF1	40 kDa	0.37	INF	0	0	0	0	0	11
Bone morphogenetic protein receptor type-2 OS=Homo sapiens OX=9606 GN=BMPR2 PE=1 SV=2	Q13873	BMPR2	115 kDa	0.14	INF	0	0	0	3	0	5
ADP-ribosylation factor-like protein 1 OS=Homo sapiens OX=9606 GN=ARL1 PE=1 SV=1	P40616	ARL1	20 kDa	0.37	INF	0	0	0	0	7	0
Coiled-coil domain-containing protein 50 OS=Homo sapiens OX=9606 GN=CCDC50 PE=1 SV=1	Q8IVM0	CCDC50	36 kDa	0.37	INF	0	0	0	0	0	2
Ras-related protein Rab-34, isoform NARR OS=Homo sapiens OX=9606 GN=RAB34 PE=1 SV=1	P0DI83	RAB34	21 kDa	0.37	INF	0	0	0	3	0	0
Dedicator of cytokinesis protein 1 OS=Homo sapiens OX=9606 GN=DOCK1 PE=1 SV=2	Q14185	DOCK1	215 kDa	0.37	INF	0	0	0	0	0	2
Sushi domain-containing protein 6 OS=Homo sapiens OX=9606 GN=SUSD6 PE=1 SV=1	Q92537	SUSD6	32 kDa	0.37	INF	0	0	0	4	0	0
Interleukin-27 subunit beta OS=Homo sapiens OX=9606 GN=EBI3 PE=1 SV=2	Q14213	EBI3	25 kDa	0.37	INF	0	0	0	10	0	0
Filamin-binding LIM protein 1 OS=Homo sapiens OX=9606 GN=FBLIM1 PE=1 SV=2	Q8WUP2	FBLIM1	41 kDa	0.37	INF	0	0	0	0	0	3
Unconventional myosin-Ie OS=Homo sapiens OX=9606 GN=MYO1E PE=1 SV=2	Q12965	MYO1E	127 kDa	0.19	INF	0	0	0	0	2	6
Proteasome subunit beta type-9 OS=Homo sapiens OX=9606 GN=PSMB9 PE=1 SV=2	P28065	PSMB9	23 kDa	0.37	INF	0	0	0	0	0	3
Merlin OS=Homo sapiens OX=9606 GN=NF2 PE=1 SV=1	P35240	NF2	70 kDa	0.37	INF	0	0	0	0	0	5
CD2-associated protein OS=Homo sapiens OX=9606 GN=CD2AP PE=1 SV=1	Q9Y5K6	CD2AP	71 kDa	0.37	INF	0	0	0	0	9	0
RNA transcription, translation and transport factor protein OS=Homo sapiens OX=9606 GN=RTRAF PE=1 SV=1	Q9Y224	RTRAF	28 kDa	0.37	INF	0	0	0	0	0	8
SH2 domain-containing protein 4A OS=Homo sapiens OX=9606 GN=SH2D4A PE=1 SV=1	Q9H788	SH2D4A	53 kDa	0.37	INF	0	0	0	0	0	3
WW domain-binding protein 2 OS=Homo sapiens OX=9606 GN=WBP2 PE=1 SV=1	Q969T9	WBP2	28 kDa	0.12	INF	0	0	0	3	3	0
V-type proton ATPase 116 kDa subunit a isoform 1 OS=Homo sapiens OX=9606 GN=ATP6V0A1 PE=1 SV=3	Q93050	ATP6V0A1	96 kDa	0.37	INF	0	0	0	0	0	2
Peptidyl-prolyl cis-trans isomerase-like 3 OS=Homo sapiens OX=9606 GN=PPIL3 PE=1 SV=1	Q9H2H8	PPIL3	18 kDa	0.37	INF	0	0	0	0	0	2
Transmembrane emp24 domain-containing protein 7 OS=Homo sapiens OX=9606 GN=TMED7 PE=1 SV=2	Q9Y3B3	TMED7	25 kDa	0.37	INF	0	0	0	0	2	0
Transmembrane protein 185B OS=Homo sapiens OX=9606 GN=TMEM185B PE=1 SV=2	Q9H7F4	TMEM185B	41 kDa	0.37	INF	0	0	0	0	2	0
Spartin OS=Homo sapiens OX=9606 GN=SPART PE=1 SV=1	Q8N0X7	SPART	73 kDa	0.37	INF	0	0	0	3	0	0
Lysosomal acid phosphatase OS=Homo sapiens OX=9606 GN=ACP2 PE=1 SV=3	P11117	ACP2	48 kDa	0.37	INF	0	0	0	0	5	0
Cytospin-B OS=Homo sapiens OX=9606 GN=SPECC1 PE=1 SV=1	Q5M775	SPECC1	119 kDa	0.37	INF	0	0	0	0	0	2
Inositol polyphosphate-5-phosphatase A OS=Homo sapiens OX=9606 GN=INPP5A PE=1 SV=1	Q14642	INPP5A	48 kDa	0.37	INF	0	0	0	0	0	2
Solute carrier family 2, facilitated glucose transporter member 9 OS=Homo sapiens OX=9606 GN=SLC2A9 PE=1 SV=2	Q9NRM0	SLC2A9	59 kDa	0.37	INF	0	0	0	0	0	4
AP-1 complex subunit mu-1 OS=Homo sapiens OX=9606 GN=AP1M1 PE=1 SV=3	Q9BXS5	AP1M1	49 kDa	0.37	INF	0	0	0	0	0	2
Eukaryotic translation initiation factor 4 gamma 2 OS=Homo sapiens OX=9606 GN=EIF4G2 PE=1 SV=1	P78344	EIF4G2	102 kDa	0.37	INF	0	0	0	0	0	2
Endoplasmic reticulum-Golgi intermediate compartment protein 3 OS=Homo sapiens OX=9606 GN=ERGIC3 PE=1 SV=1	Q9Y282	ERGIC3	43 kDa	0.37	INF	0	0	0	0	8	0
Hepatocyte growth factor activator OS=Homo sapiens OX=9606 GN=HGFAC PE=1 SV=1	Q04756	HGFAC	71 kDa	0.37	INF	0	0	0	0	6	0
Zinc transporter 7 OS=Homo sapiens OX=9606 GN=SLC30A7 PE=2 SV=1	Q8NEW0	SLC30A7	42 kDa	0.37	INF	0	0	0	0	3	0
COP9 signalosome complex subunit 1 OS=Homo sapiens OX=9606 GN=GPS1 PE=1 SV=4	Q13098	GPS1	56 kDa	0.37	INF	0	0	0	0	0	3
Sorting nexin-6 OS=Homo sapiens OX=9606 GN=SNX6 PE=1 SV=1	Q9UNH7	SNX6	47 kDa	0.15	INF	0	0	0	3	0	2
Ubiquitin/ISG15-conjugating enzyme E2 L6 OS=Homo sapiens OX=9606 GN=UBE2L6 PE=1 SV=4	O14933	UBE2L6	18 kDa	0.37	INF	0	0	0	0	2	0
UTP--glucose-1-phosphate uridylyltransferase OS=Homo sapiens OX=9606 GN=UGP2 PE=1 SV=5	Q16851	UGP2	57 kDa	0.37	INF	0	0	0	0	0	3
Protein mono-ADP-ribosyltransferase PARP4 OS=Homo sapiens OX=9606 GN=PARP4 PE=1 SV=3	Q9UKK3	PARP4	193 kDa	0.37	INF	0	0	0	0	0	5
Ras-associated and pleckstrin homology domains-containing protein 1 OS=Homo sapiens OX=9606 GN=RAPH1 PE=1 SV=3	Q70E73	RAPH1	135 kDa	0.37	INF	0	0	0	0	0	6
SEC14-like protein 2 OS=Homo sapiens OX=9606 GN=SEC14L2 PE=1 SV=1	O76054	SEC14L2	46 kDa	0.37	INF	0	0	0	0	0	5
Eukaryotic translation initiation factor 4 gamma 1 OS=Homo sapiens OX=9606 GN=EIF4G1 PE=1 SV=4	Q04637	EIF4G1	175 kDa	0.37	INF	0	0	0	0	0	4
Platelet-activating factor receptor OS=Homo sapiens OX=9606 GN=PTAFR PE=1 SV=1	P25105	PTAFR	39 kDa	0.37	INF	0	0	0	2	0	0
Methionine aminopeptidase 1 OS=Homo sapiens OX=9606 GN=METAP1 PE=1 SV=2	P53582	METAP1	43 kDa	0.37	INF	0	0	0	0	0	2
Dual specificity mitogen-activated protein kinase kinase 3 OS=Homo sapiens OX=9606 GN=MAP2K3 PE=1 SV=2	P46734	MAP2K3	39 kDa	0.37	INF	0	0	0	0	0	3
Rho family-interacting cell polarization regulator 1 OS=Homo sapiens OX=9606 GN=RIPOR1 PE=1 SV=1	Q6ZS17	RIPOR1	132 kDa	0.37	INF	0	0	0	0	0	4
G2/mitotic-specific cyclin-B1 OS=Homo sapiens OX=9606 GN=CCNB1 PE=1 SV=1	P14635	CCNB1	48 kDa	0.37	INF	0	0	0	0	0	2
Ankyrin repeat and BTB/POZ domain-containing protein 2 OS=Homo sapiens OX=9606 GN=ABTB2 PE=2 SV=2	Q8N961	ABTB2	114 kDa	0.37	INF	0	0	0	0	0	6
Interferon-induced protein with tetratricopeptide repeats 2 OS=Homo sapiens OX=9606 GN=IFIT2 PE=1 SV=1	P09913	IFIT2	55 kDa	0.37	INF	0	0	0	2	0	0
Protein TMEPAI OS=Homo sapiens OX=9606 GN=PMEPA1 PE=1 SV=1	Q969W9	PMEPA1	32 kDa	0.37	INF	0	0	0	0	2	0
Epidermal growth factor receptor substrate 15 OS=Homo sapiens OX=9606 GN=EPS15 PE=1 SV=2	P42566	EPS15	99 kDa	0.37	INF	0	0	0	0	0	2
Serine/threonine-protein phosphatase 2A activator OS=Homo sapiens OX=9606 GN=PTPA PE=1 SV=3	Q15257	PTPA	41 kDa	0.37	INF	0	0	0	0	0	6
Tumor necrosis factor alpha-induced protein 8-like protein 1 OS=Homo sapiens OX=9606 GN=TNFAIP8L1 PE=1 SV=2	Q8WVP5	TNFAIP8L1	21 kDa	0.37	INF	0	0	0	3	0	0
Beta-hexosaminidase subunit beta OS=Homo sapiens OX=9606 GN=HEXB PE=1 SV=3	P07686	HEXB	63 kDa	0.37	INF	0	0	0	0	0	4
Rho GTPase-activating protein 5 OS=Homo sapiens OX=9606 GN=ARHGAP5 PE=1 SV=2	Q13017	ARHGAP5	172 kDa	0.37	INF	0	0	0	0	0	3
Nucleoside diphosphate kinase 7 OS=Homo sapiens OX=9606 GN=NME7 PE=1 SV=1	Q9Y5B8	NME7	42 kDa	0.37	INF	0	0	0	0	0	2
Attractin OS=Homo sapiens OX=9606 GN=ATRN PE=1 SV=2	O75882	ATRN	159 kDa	0.37	INF	0	0	0	0	0	2
Alpha-1,6-mannosyl-glycoprotein 2-beta-N-acetylglucosaminyltransferase OS=Homo sapiens OX=9606 GN=MGAT2 PE=1 SV=1	Q10469	MGAT2	52 kDa	0.37	INF	0	0	0	0	3	0
G protein-coupled receptor kinase 5 OS=Homo sapiens OX=9606 GN=GRK5 PE=1 SV=1	P34947	GRK5	68 kDa	0.37	INF	0	0	0	0	0	4
Adenosine 3'-phospho 5'-phosphosulfate transporter 1 OS=Homo sapiens OX=9606 GN=SLC35B2 PE=1 SV=1	Q8TB61	SLC35B2	48 kDa	0.37	INF	0	0	0	0	2	0
Vesicle-associated membrane protein 4 OS=Homo sapiens OX=9606 GN=VAMP4 PE=1 SV=2	O75379	VAMP4	16 kDa	0.37	INF	0	0	0	0	3	0
Polypeptide N-acetylgalactosaminyltransferase 1 OS=Homo sapiens OX=9606 GN=GALNT1 PE=1 SV=1	Q10472	GALNT1	64 kDa	0.37	INF	0	0	0	0	2	0
Phospholipid-transporting ATPase IC OS=Homo sapiens OX=9606 GN=ATP8B1 PE=1 SV=3	O43520	ATP8B1	144 kDa	0.37	INF	0	0	0	0	0	2
Protein disulfide-isomerase OS=Homo sapiens OX=9606 GN=P4HB PE=1 SV=3	P07237	P4HB	57 kDa	0.37	INF	0	0	0	2	0	0
Serine/threonine-protein kinase PLK1 OS=Homo sapiens OX=9606 GN=PLK1 PE=1 SV=1	P53350	PLK1	68 kDa	0.37	INF	0	0	0	0	2	0
Sec1 family domain-containing protein 1 OS=Homo sapiens OX=9606 GN=SCFD1 PE=1 SV=4	Q8WVM8	SCFD1	72 kDa	0.37	INF	0	0	0	0	0	2
Oxidized low-density lipoprotein receptor 1 OS=Homo sapiens OX=9606 GN=OLR1 PE=1 SV=1	P78380	OLR1	31 kDa	0.0097	81	0	3	0	47	110	67
Interleukin-6 receptor subunit beta OS=Homo sapiens OX=9606 GN=IL6ST PE=1 SV=2	P40189	IL6ST	104 kDa	0.15	26	0	2	0	2	35	19
Vesicular integral-membrane protein VIP36 OS=Homo sapiens OX=9606 GN=LMAN2 PE=1 SV=1	Q12907	LMAN2	40 kDa	0.15	22	2	0	0	13	26	0
Urokinase plasminogen activator surface receptor OS=Homo sapiens OX=9606 GN=PLAUR PE=1 SV=1	Q03405	PLAUR	37 kDa	0.12	16	3	6	3	101	44	28
Beta-1,4-galactosyltransferase 1 OS=Homo sapiens OX=9606 GN=B4GALT1 PE=1 SV=5	P15291	B4GALT1	44 kDa	0.14	14	0	2	0	11	16	0
Urokinase-type plasminogen activator OS=Homo sapiens OX=9606 GN=PLAU PE=1 SV=2	P00749	PLAU	49 kDa	0.046	13	0	0	6	38	43	16
HLA class I histocompatibility antigen, alpha chain F OS=Homo sapiens OX=9606 GN=HLA-F PE=1 SV=3	P30511	HLA-F	39 kDa	0.0087	12	34	0	0	157	100	128
Ubiquitin-like protein ISG15 OS=Homo sapiens OX=9606 GN=ISG15 PE=1 SV=5	P05161	ISG15	18 kDa	0.016	12	0	0	6	25	23	19
Solute carrier organic anion transporter family member 4A1 OS=Homo sapiens OX=9606 GN=SLCO4A1 PE=1 SV=2	Q96BD0	SLCO4A1	77 kDa	0.076	12	0	0	2	10	10	2
Keratin, type I cytoskeletal 18 OS=Homo sapiens OX=9606 GN=KRT18 PE=1 SV=2	P05783	KRT18	48 kDa	0.038	10	0	0	9	22	42	18
Endoplasmic reticulum resident protein 44 OS=Homo sapiens OX=9606 GN=ERP44 PE=1 SV=1	Q9BS26	ERP44	47 kDa	0.32	9.9	2	0	0	3	20	0
Glucosamine-6-phosphate isomerase 1 OS=Homo sapiens OX=9606 GN=GNPDA1 PE=1 SV=1	P46926	GNPDA1	33 kDa	0.025	9	5	18	21	168	129	99
Signal transducing adapter molecule 2 OS=Homo sapiens OX=9606 GN=STAM2 PE=1 SV=1	O75886	STAM2	58 kDa	0.13	8.5	0	0	5	5	26	10
Protein TFG OS=Homo sapiens OX=9606 GN=TFG PE=1 SV=2	Q92734	TFG	43 kDa	0.013	7.8	0	9	3	33	32	27
Intercellular adhesion molecule 1 OS=Homo sapiens OX=9606 GN=ICAM1 PE=1 SV=2	P05362	ICAM1	58 kDa	< 0.00010	7.3	34	46	57	350	319	378
60S ribosomal protein L17 OS=Homo sapiens OX=9606 GN=RPL17 PE=1 SV=3	P18621	RPL17	21 kDa	0.32	7.1	3	0	0	0	15	4
60S ribosomal protein L3 OS=Homo sapiens OX=9606 GN=RPL3 PE=1 SV=2	P39023	RPL3	46 kDa	0.44	7	2	0	0	0	12	0
MARCKS-related protein OS=Homo sapiens OX=9606 GN=MARCKSL1 PE=1 SV=2	P49006	MARCKSL1	20 kDa	0.095	6.8	4	0	2	19	5	15
MOB kinase activator 3A OS=Homo sapiens OX=9606 GN=MOB3A PE=1 SV=1	Q96BX8	MOB3A	25 kDa	0.21	6.8	3	0	0	7	0	13
Integral membrane protein 2C OS=Homo sapiens OX=9606 GN=ITM2C PE=1 SV=1	Q9NQX7	ITM2C	30 kDa	0.45	6.6	0	3	0	0	22	0
Tetraspanin-15 OS=Homo sapiens OX=9606 GN=TSPAN15 PE=1 SV=1	O95858	TSPAN15	33 kDa	0.24	6.5	2	0	3	8	0	24
Anthrax toxin receptor 2 OS=Homo sapiens OX=9606 GN=ANTXR2 PE=1 SV=5	P58335	ANTXR2	54 kDa	0.011	6.4	11	23	11	102	99	66
Endothelin-converting enzyme 1 OS=Homo sapiens OX=9606 GN=ECE1 PE=1 SV=2	P42892	ECE1	87 kDa	0.068	6.1	0	5	6	8	31	33
Receptor-type tyrosine-protein phosphatase eta OS=Homo sapiens OX=9606 GN=PTPRJ PE=1 SV=3	Q12913	PTPRJ	146 kDa	0.12	6.1	0	0	11	9	14	36
Ras-related protein Rab-9A OS=Homo sapiens OX=9606 GN=RAB9A PE=1 SV=1	P51151	RAB9A	23 kDa	0.042	6.1	8	0	0	13	18	9
Signal transducer and activator of transcription 1-alpha/beta OS=Homo sapiens OX=9606 GN=STAT1 PE=1 SV=2	P42224	STAT1	87 kDa	0.015	6.1	0	0	4	8	6	10
Glucose-6-phosphate exchanger SLC37A2 OS=Homo sapiens OX=9606 GN=SLC37A2 PE=2 SV=2	Q8TED4	SLC37A2	54 kDa	0.026	6	0	0	2	3	5	4
Uncharacterized protein KIAA0040 OS=Homo sapiens OX=9606 GN=KIAA0040 PE=3 SV=2	Q15053	KIAA0040	11 kDa	0.27	5.8	0	0	4	13	0	8
Peptidyl-prolyl cis-trans isomerase B OS=Homo sapiens OX=9606 GN=PPIB PE=1 SV=2	P23284	PPIB	24 kDa	0.03	5.7	6	5	0	15	29	14
Amphiregulin OS=Homo sapiens OX=9606 GN=AREG PE=1 SV=2	P15514	AREG	28 kDa	0.36	5.7	0	3	0	2	15	0
Rab GDP dissociation inhibitor alpha OS=Homo sapiens OX=9606 GN=GDI1 PE=1 SV=2	P31150	GDI1	51 kDa	0.23	5.6	0	0	37	50	0	131
Secretory carrier-associated membrane protein 2 OS=Homo sapiens OX=9606 GN=SCAMP2 PE=1 SV=2	O15127	SCAMP2	37 kDa	0.02	5.6	0	0	12	20	16	19
E3 ubiquitin-protein ligase RNF149 OS=Homo sapiens OX=9606 GN=RNF149 PE=2 SV=2	Q8NC42	RNF149	43 kDa	0.039	5.6	0	12	2	27	34	16
Tumor necrosis factor receptor superfamily member 1A OS=Homo sapiens OX=9606 GN=TNFRSF1A PE=1 SV=1	P19438	TNFRSF1A	50 kDa	0.091	5.5	0	3	7	19	30	7
E3 ubiquitin/ISG15 ligase TRIM25 OS=Homo sapiens OX=9606 GN=TRIM25 PE=1 SV=2	Q14258	TRIM25	71 kDa	0.21	5.5	2	0	0	0	5	7
Ran GTPase-activating protein 1 OS=Homo sapiens OX=9606 GN=RANGAP1 PE=1 SV=1	P46060	RANGAP1	64 kDa	0.47	5.5	0	0	2	0	0	11
Sequestosome-1 OS=Homo sapiens OX=9606 GN=SQSTM1 PE=1 SV=1	Q13501	SQSTM1	48 kDa	0.038	5.3	0	0	23	32	26	53
Cystine/glutamate transporter OS=Homo sapiens OX=9606 GN=SLC7A11 PE=1 SV=1	Q9UPY5	SLC7A11	55 kDa	0.14	5.1	4	0	4	3	15	28
Protein-glutamine gamma-glutamyltransferase E OS=Homo sapiens OX=9606 GN=TGM3 PE=1 SV=4	Q08188	TGM3	77 kDa	0.29	5.1	0	0	5	15	3	3
Anoctamin-6 OS=Homo sapiens OX=9606 GN=ANO6 PE=1 SV=2	Q4KMQ2	ANO6	106 kDa	0.48	5	0	0	2	0	0	11
Probable cation-transporting ATPase 13A3 OS=Homo sapiens OX=9606 GN=ATP13A3 PE=1 SV=4	Q9H7F0	ATP13A3	138 kDa	0.15	4.9	0	0	17	6	40	27
Sodium/myo-inositol cotransporter OS=Homo sapiens OX=9606 GN=SLC5A3 PE=1 SV=2	P53794	SLC5A3	80 kDa	0.23	4.8	0	0	3	8	0	6
Calcium-transporting ATPase type 2C member 1 OS=Homo sapiens OX=9606 GN=ATP2C1 PE=1 SV=3	P98194	ATP2C1	101 kDa	0.2	4.7	5	26	0	38	93	14
Guanine nucleotide-binding protein G(I)/G(S)/G(O) subunit gamma-5 OS=Homo sapiens OX=9606 GN=GNG5 PE=1 SV=3	P63218	GNG5	7 kDa	0.073	4.7	0	0	13	15	30	14
Keratin, type II cytoskeletal 80 OS=Homo sapiens OX=9606 GN=KRT80 PE=1 SV=2	Q6KB66	KRT80	51 kDa	0.49	4.6	0	0	12	47	0	0
Casein kinase II subunit alpha OS=Homo sapiens OX=9606 GN=CSNK2A1 PE=1 SV=1	P68400	CSNK2A1	45 kDa	0.38	4.5	0	0	5	0	3	17
Thioredoxin-related transmembrane protein 1 OS=Homo sapiens OX=9606 GN=TMX1 PE=1 SV=1	Q9H3N1	TMX1	32 kDa	0.49	4.5	0	0	2	8	0	0
Syntaxin-8 OS=Homo sapiens OX=9606 GN=STX8 PE=1 SV=2	Q9UNK0	STX8	27 kDa	0.23	4.4	5	0	0	11	13	0
Serine/threonine-protein kinase OSR1 OS=Homo sapiens OX=9606 GN=OXSR1 PE=1 SV=1	O95747	OXSR1	58 kDa	0.49	4.4	0	0	2	0	0	9
Galectin-9C OS=Homo sapiens OX=9606 GN=LGALS9C PE=1 SV=2	Q6DKI2	LGALS9C	40 kDa	0.35	4.4	0	2	0	6	2	0
LHFPL tetraspan subfamily member 6 protein OS=Homo sapiens OX=9606 GN=LHFPL6 PE=2 SV=1	Q9Y693	LHFPL6	22 kDa	0.5	4.3	0	3	0	0	14	0
Keratin, type II cytoskeletal 78 OS=Homo sapiens OX=9606 GN=KRT78 PE=1 SV=2	Q8N1N4	KRT78	57 kDa	0.23	4.1	13	0	26	90	40	13
Cystatin-B OS=Homo sapiens OX=9606 GN=CSTB PE=1 SV=2	P04080	CSTB	11 kDa	0.042	4.1	11	3	0	17	19	13
Tumor necrosis factor alpha-induced protein 3 OS=Homo sapiens OX=9606 GN=TNFAIP3 PE=1 SV=1	P21580	TNFAIP3	90 kDa	0.028	4	70	94	16	274	309	166
Plasminogen activator inhibitor 2 OS=Homo sapiens OX=9606 GN=SERPINB2 PE=1 SV=2	P05120	SERPINB2	47 kDa	0.02	4	51	17	115	246	159	263
Palmitoyltransferase ZDHHC20 OS=Homo sapiens OX=9606 GN=ZDHHC20 PE=1 SV=1	Q5W0Z9	ZDHHC20	42 kDa	0.51	4	0	2	0	0	8	0
Elongin-C OS=Homo sapiens OX=9606 GN=ELOC PE=1 SV=1	Q15369	ELOC	12 kDa	0.39	4	0	0	4	0	3	15
Solute carrier organic anion transporter family member 3A1 OS=Homo sapiens OX=9606 GN=SLCO3A1 PE=1 SV=3	Q9UIG8	SLCO3A1	77 kDa	0.092	3.9	0	0	3	4	3	3
Serine/threonine-protein kinase MRCK beta OS=Homo sapiens OX=9606 GN=CDC42BPB PE=1 SV=2	Q9Y5S2	CDC42BPB	194 kDa	0.22	3.8	0	6	50	30	35	124
Interferon-induced transmembrane protein 3 OS=Homo sapiens OX=9606 GN=IFITM3 PE=1 SV=2	Q01628	IFITM3	15 kDa	0.081	3.7	17	21	5	54	65	25
Cell surface hyaluronidase OS=Homo sapiens OX=9606 GN=CEMIP2 PE=1 SV=1	Q9UHN6	CEMIP2	154 kDa	0.035	3.6	60	48	64	232	210	117
Pleckstrin-2 OS=Homo sapiens OX=9606 GN=PLEK2 PE=1 SV=1	Q9NYT0	PLEK2	40 kDa	0.026	3.6	36	6	22	80	52	82
Sorting nexin-3 OS=Homo sapiens OX=9606 GN=SNX3 PE=1 SV=3	O60493	SNX3	19 kDa	0.05	3.5	3	11	23	34	61	31
Sorting nexin-17 OS=Homo sapiens OX=9606 GN=SNX17 PE=1 SV=1	Q15036	SNX17	53 kDa	0.14	3.5	0	0	15	19	10	16
40S ribosomal protein S26 OS=Homo sapiens OX=9606 GN=RPS26 PE=1 SV=3	P62854	RPS26	13 kDa	0.12	3.5	8	0	2	11	12	5
Keratinocyte differentiation factor 1 OS=Homo sapiens OX=9606 GN=KDF1 PE=1 SV=2	Q8NAX2	KDF1	44 kDa	0.3	3.5	0	0	8	9	0	17
Raftlin OS=Homo sapiens OX=9606 GN=RFTN1 PE=1 SV=4	Q14699	RFTN1	63 kDa	0.53	3.5	0	0	2	0	0	8
Tyrosine-protein kinase JAK1 OS=Homo sapiens OX=9606 GN=JAK1 PE=1 SV=2	P23458	JAK1	133 kDa	0.11	3.4	2	14	23	16	57	65
Kunitz-type protease inhibitor 2 OS=Homo sapiens OX=9606 GN=SPINT2 PE=1 SV=2	O43291	SPINT2	28 kDa	0.22	3.4	0	34	0	42	53	10
Sorting nexin-12 OS=Homo sapiens OX=9606 GN=SNX12 PE=1 SV=4	Q9UMY4	SNX12	19 kDa	0.12	3.4	0	0	21	14	35	22
Poliovirus receptor OS=Homo sapiens OX=9606 GN=PVR PE=1 SV=2	P15151	PVR	45 kDa	0.15	3.4	0	0	11	11	8	22
Proteasome subunit beta type-4 OS=Homo sapiens OX=9606 GN=PSMB4 PE=1 SV=4	P28070	PSMB4	29 kDa	0.45	3.4	0	0	9	4	0	24
Prolactin-inducible protein OS=Homo sapiens OX=9606 GN=PIP PE=1 SV=1	P12273	PIP	17 kDa	0.41	3.4	0	0	7	15	2	3
Thioredoxin-interacting protein OS=Homo sapiens OX=9606 GN=TXNIP PE=1 SV=1	Q9H3M7	TXNIP	44 kDa	0.53	3.4	0	0	2	0	0	7
Active breakpoint cluster region-related protein OS=Homo sapiens OX=9606 GN=ABR PE=1 SV=2	Q12979	ABR	98 kDa	0.53	3.4	0	0	2	0	0	7
Tumor necrosis factor receptor superfamily member 10A OS=Homo sapiens OX=9606 GN=TNFRSF10A PE=1 SV=3	O00220	TNFRSF10A	50 kDa	0.0008	3.3	12	5	11	26	30	38
Glutamate--cysteine ligase regulatory subunit OS=Homo sapiens OX=9606 GN=GCLM PE=1 SV=1	P48507	GCLM	31 kDa	0.54	3.3	0	0	3	0	0	12
CD82 antigen OS=Homo sapiens OX=9606 GN=CD82 PE=1 SV=1	P27701	CD82	30 kDa	0.0031	3.2	114	79	102	338	280	284
Low-density lipoprotein receptor OS=Homo sapiens OX=9606 GN=LDLR PE=1 SV=1	P01130	LDLR	95 kDa	0.18	3.2	19	29	6	49	104	23
NEDD4 family-interacting protein 2 OS=Homo sapiens OX=9606 GN=NDFIP2 PE=1 SV=2	Q9NV92	NDFIP2	36 kDa	0.13	3.1	0	30	13	36	76	29
Dual specificity mitogen-activated protein kinase kinase 2 OS=Homo sapiens OX=9606 GN=MAP2K2 PE=1 SV=1	P36507	MAP2K2	44 kDa	0.46	3.1	13	0	0	7	0	38
60S ribosomal protein L18a OS=Homo sapiens OX=9606 GN=RPL18A PE=1 SV=2	Q02543	RPL18A	21 kDa	0.56	3.1	0	3	0	0	10	0
Cyclin-Y-like protein 1 OS=Homo sapiens OX=9606 GN=CCNYL1 PE=1 SV=2	Q8N7R7	CCNYL1	41 kDa	0.15	3	0	0	15	14	10	16
Tyrosine--tRNA ligase, cytoplasmic OS=Homo sapiens OX=9606 GN=YARS PE=1 SV=4	P54577	YARS	59 kDa	0.35	3	0	0	12	6	3	24
Mitochondrial antiviral-signaling protein OS=Homo sapiens OX=9606 GN=MAVS PE=1 SV=2	Q7Z434	MAVS	57 kDa	0.33	3	0	0	10	0	16	14
Syntaxin-6 OS=Homo sapiens OX=9606 GN=STX6 PE=1 SV=1	O43752	STX6	29 kDa	0.058	2.9	24	48	29	100	124	62
Tumor necrosis factor receptor superfamily member 10B OS=Homo sapiens OX=9606 GN=TNFRSF10B PE=1 SV=2	O14763	TNFRSF10B	48 kDa	0.077	2.9	10	18	8	38	49	20
Density-regulated protein OS=Homo sapiens OX=9606 GN=DENR PE=1 SV=2	O43583	DENR	22 kDa	0.57	2.9	0	0	3	0	0	11
RING finger protein 223 OS=Homo sapiens OX=9606 GN=RNF223 PE=2 SV=1	E7ERA6	RNF223	27 kDa	0.57	2.9	0	0	2	0	0	7
Transmembrane protein 59 OS=Homo sapiens OX=9606 GN=TMEM59 PE=1 SV=1	Q9BXS4	TMEM59	36 kDa	0.15	2.8	0	24	13	25	55	22
Zinc transporter ZIP6 OS=Homo sapiens OX=9606 GN=SLC39A6 PE=1 SV=3	Q13433	SLC39A6	85 kDa	0.3	2.8	6	0	12	10	4	43
Transmembrane emp24 domain-containing protein 4 OS=Homo sapiens OX=9606 GN=TMED4 PE=1 SV=1	Q7Z7H5	TMED4	26 kDa	0.36	2.8	17	0	0	22	29	0
Keratin, type II cytoskeletal 1b OS=Homo sapiens OX=9606 GN=KRT77 PE=2 SV=3	Q7Z794	KRT77	62 kDa	0.41	2.7	0	145	0	214	130	0
Transmembrane emp24 domain-containing protein 10 OS=Homo sapiens OX=9606 GN=TMED10 PE=1 SV=2	P49755	TMED10	25 kDa	0.029	2.7	41	42	14	77	97	69
Syntenin-2 OS=Homo sapiens OX=9606 GN=SDCBP2 PE=1 SV=2	Q9H190	SDCBP2	32 kDa	0.23	2.7	34	42	14	121	58	42
Unconventional myosin-X OS=Homo sapiens OX=9606 GN=MYO10 PE=1 SV=3	Q9HD67	MYO10	237 kDa	0.52	2.7	2	0	34	6	3	82
STE20-like serine/threonine-protein kinase OS=Homo sapiens OX=9606 GN=SLK PE=1 SV=1	Q9H2G2	SLK	143 kDa	0.52	2.7	0	0	27	0	9	57
Kinase D-interacting substrate of 220 kDa OS=Homo sapiens OX=9606 GN=KIDINS220 PE=1 SV=3	Q9ULH0	KIDINS220	197 kDa	0.59	2.7	0	9	0	0	22	0
Neutral amino acid transporter A OS=Homo sapiens OX=9606 GN=SLC1A4 PE=1 SV=1	P43007	SLC1A4	56 kDa	0.055	2.6	20	9	70	71	76	102
Solute carrier family 12 member 2 OS=Homo sapiens OX=9606 GN=SLC12A2 PE=1 SV=1	P55011	SLC12A2	131 kDa	0.079	2.6	0	14	38	34	35	50
Desmocollin-1 OS=Homo sapiens OX=9606 GN=DSC1 PE=1 SV=2	Q08554	DSC1	100 kDa	0.27	2.6	0	4	14	18	3	19
40S ribosomal protein S25 OS=Homo sapiens OX=9606 GN=RPS25 PE=1 SV=1	P62851	RPS25	14 kDa	0.52	2.6	7	0	3	0	22	3
Tripeptidyl-peptidase 2 OS=Homo sapiens OX=9606 GN=TPP2 PE=1 SV=4	P29144	TPP2	138 kDa	0.43	2.6	0	3	9	4	3	27
60S ribosomal protein L4 OS=Homo sapiens OX=9606 GN=RPL4 PE=1 SV=5	P36578	RPL4	48 kDa	0.6	2.6	12	0	0	0	27	0
Multidrug resistance-associated protein 4 OS=Homo sapiens OX=9606 GN=ABCC4 PE=1 SV=3	O15439	ABCC4	150 kDa	0.41	2.6	0	0	11	0	9	17
Receptor-type tyrosine-protein phosphatase C OS=Homo sapiens OX=9606 GN=PTPRC PE=1 SV=3	P08575	PTPRC	147 kDa	0.42	2.6	0	0	9	0	7	14
Keratin, type II cytoskeletal 6B OS=Homo sapiens OX=9606 GN=KRT6B PE=1 SV=5	P04259	KRT6B	60 kDa	0.5	2.5	0	146	543	1090	0	310
Interferon gamma receptor 1 OS=Homo sapiens OX=9606 GN=IFNGR1 PE=1 SV=1	P15260	IFNGR1	54 kDa	0.13	2.5	8	35	0	27	43	46
Sodium-dependent phosphate transporter 1 OS=Homo sapiens OX=9606 GN=SLC20A1 PE=1 SV=1	Q8WUM9	SLC20A1	74 kDa	0.15	2.5	3	28	18	20	60	39
Transmembrane emp24 domain-containing protein 9 OS=Homo sapiens OX=9606 GN=TMED9 PE=1 SV=2	Q9BVK6	TMED9	27 kDa	0.11	2.5	20	16	0	32	42	20
Transmembrane emp24 domain-containing protein 2 OS=Homo sapiens OX=9606 GN=TMED2 PE=1 SV=1	Q15363	TMED2	23 kDa	0.053	2.5	14	10	7	16	36	21
Coatomer subunit zeta-1 OS=Homo sapiens OX=9606 GN=COPZ1 PE=1 SV=1	P61923	COPZ1	20 kDa	0.29	2.5	3	0	12	14	14	4
Rho GTPase-activating protein 1 OS=Homo sapiens OX=9606 GN=ARHGAP1 PE=1 SV=1	Q07960	ARHGAP1	50 kDa	0.6	2.5	0	0	4	0	0	10
Tumor necrosis factor alpha-induced protein 2 OS=Homo sapiens OX=9606 GN=TNFAIP2 PE=2 SV=2	Q03169	TNFAIP2	73 kDa	0.03	2.4	277	194	393	787	551	738
Syndecan-4 OS=Homo sapiens OX=9606 GN=SDC4 PE=1 SV=2	P31431	SDC4	22 kDa	0.094	2.4	68	85	11	110	167	84
Integrin alpha-5 OS=Homo sapiens OX=9606 GN=ITGA5 PE=1 SV=2	P08648	ITGA5	115 kDa	0.0048	2.4	57	55	56	132	138	121
TNFAIP3-interacting protein 1 OS=Homo sapiens OX=9606 GN=TNIP1 PE=1 SV=2	Q15025	TNIP1	72 kDa	0.036	2.4	72	45	21	108	129	89
Phosphatidylinositol 4-kinase type 2-alpha OS=Homo sapiens OX=9606 GN=PI4K2A PE=1 SV=1	Q9BTU6	PI4K2A	54 kDa	0.091	2.4	13	48	34	71	101	48
Disintegrin and metalloproteinase domain-containing protein 17 OS=Homo sapiens OX=9606 GN=ADAM17 PE=1 SV=1	P78536	ADAM17	93 kDa	0.03	2.4	4	5	12	19	17	15
Hydroxycarboxylic acid receptor 3 OS=Homo sapiens OX=9606 GN=HCAR3 PE=1 SV=3	P49019	HCAR3	44 kDa	0.2	2.4	3	0	12	10	7	17
Caspase-14 OS=Homo sapiens OX=9606 GN=CASP14 PE=1 SV=2	P31944	CASP14	28 kDa	0.2	2.4	5	0	9	12	10	7
Secretory carrier-associated membrane protein 1 OS=Homo sapiens OX=9606 GN=SCAMP1 PE=1 SV=2	O15126	SCAMP1	38 kDa	0.62	2.4	3	0	0	0	6	0
Importin subunit alpha-7 OS=Homo sapiens OX=9606 GN=KPNA6 PE=1 SV=1	O60684	KPNA6	60 kDa	0.48	2.4	0	0	3	0	2	5
Disco-interacting protein 2 homolog A OS=Homo sapiens OX=9606 GN=DIP2A PE=1 SV=2	Q14689	DIP2A	170 kDa	0.049	2.3	21	12	64	66	66	70
Protein XRP2 OS=Homo sapiens OX=9606 GN=RP2 PE=1 SV=4	O75695	RP2	40 kDa	0.13	2.3	31	9	18	26	32	74
Hepatocyte growth factor-regulated tyrosine kinase substrate OS=Homo sapiens OX=9606 GN=HGS PE=1 SV=1	O14964	HGS	86 kDa	0.11	2.3	6	24	12	27	46	29
Syntaxin-12 OS=Homo sapiens OX=9606 GN=STX12 PE=1 SV=1	Q86Y82	STX12	32 kDa	0.053	2.3	11	6	18	29	30	23
Ras GTPase-activating protein 2 OS=Homo sapiens OX=9606 GN=RASA2 PE=1 SV=3	Q15283	RASA2	97 kDa	0.42	2.3	0	0	18	4	12	25
PDZ and LIM domain protein 7 OS=Homo sapiens OX=9606 GN=PDLIM7 PE=1 SV=1	Q9NR12	PDLIM7	50 kDa	0.14	2.3	4	2	19	17	13	22
Lymphocyte function-associated antigen 3 OS=Homo sapiens OX=9606 GN=CD58 PE=1 SV=1	P19256	CD58	28 kDa	0.074	2.3	3	7	4	10	7	15
Inactive rhomboid protein 2 OS=Homo sapiens OX=9606 GN=RHBDF2 PE=1 SV=2	Q6PJF5	RHBDF2	97 kDa	0.029	2.3	4	2	7	10	8	9
Vacuolar protein sorting-associated protein 26A OS=Homo sapiens OX=9606 GN=VPS26A PE=1 SV=2	O75436	VPS26A	38 kDa	0.12	2.3	9	2	3	7	9	16
Jupiter microtubule associated homolog 1 OS=Homo sapiens OX=9606 GN=JPT1 PE=1 SV=3	Q9UK76	JPT1	16 kDa	0.63	2.3	3	0	0	0	0	7
Pleckstrin homology domain-containing family F member 2 OS=Homo sapiens OX=9606 GN=PLEKHF2 PE=1 SV=1	Q9H8W4	PLEKHF2	28 kDa	0.63	2.3	0	0	2	0	0	6
Desmoglein-1 OS=Homo sapiens OX=9606 GN=DSG1 PE=1 SV=2	Q02413	DSG1	114 kDa	0.16	2.2	21	16	42	67	33	46
Claudin domain-containing protein 1 OS=Homo sapiens OX=9606 GN=CLDND1 PE=1 SV=1	Q9NY35	CLDND1	29 kDa	0.02	2.2	13	6	18	23	32	27
Guanine nucleotide-binding protein subunit alpha-15 OS=Homo sapiens OX=9606 GN=GNA15 PE=1 SV=2	P30679	GNA15	44 kDa	0.12	2.2	9	8	24	36	18	26
Proteasome subunit alpha type-2 OS=Homo sapiens OX=9606 GN=PSMA2 PE=1 SV=2	P25787	PSMA2	26 kDa	0.34	2.2	12	0	18	15	10	41
Glioma pathogenesis-related protein 1 OS=Homo sapiens OX=9606 GN=GLIPR1 PE=1 SV=3	P48060	GLIPR1	30 kDa	0.28	2.2	10	0	13	25	7	22
Glutaredoxin-3 OS=Homo sapiens OX=9606 GN=GLRX3 PE=1 SV=2	O76003	GLRX3	37 kDa	0.53	2.2	2	3	4	0	3	21
Transmembrane 9 superfamily member 3 OS=Homo sapiens OX=9606 GN=TM9SF3 PE=1 SV=2	Q9HD45	TM9SF3	68 kDa	0.44	2.2	4	5	0	6	15	0
DnaJ homolog subfamily B member 2 OS=Homo sapiens OX=9606 GN=DNAJB2 PE=1 SV=3	P25686	DNAJB2	36 kDa	0.49	2.2	0	2	2	0	2	7
Discoidin, CUB and LCCL domain-containing protein 2 OS=Homo sapiens OX=9606 GN=DCBLD2 PE=1 SV=1	Q96PD2	DCBLD2	85 kDa	0.022	2.1	23	58	77	103	116	118
Ras-related protein Rab-12 OS=Homo sapiens OX=9606 GN=RAB12 PE=1 SV=3	Q6IQ22	RAB12	27 kDa	0.28	2.1	9	0	19	30	18	14
Casein kinase I isoform gamma-1 OS=Homo sapiens OX=9606 GN=CSNK1G1 PE=1 SV=1	Q9HCP0	CSNK1G1	49 kDa	0.12	2.1	20	6	36	47	33	41
E3 ubiquitin-protein ligase CHIP OS=Homo sapiens OX=9606 GN=STUB1 PE=1 SV=2	Q9UNE7	STUB1	35 kDa	0.046	2.1	11	15	20	35	30	30
RING finger and SPRY domain-containing protein 1 OS=Homo sapiens OX=9606 GN=RSPRY1 PE=1 SV=1	Q96DX4	RSPRY1	64 kDa	0.48	2.1	6	0	14	5	5	32
Amyloid-like protein 2 OS=Homo sapiens OX=9606 GN=APLP2 PE=1 SV=2	Q06481	APLP2	87 kDa	0.66	2.1	0	5	0	0	11	0
Type-1 angiotensin II receptor-associated protein OS=Homo sapiens OX=9606 GN=AGTRAP PE=1 SV=1	Q6RW13	AGTRAP	17 kDa	0.48	2.1	0	13	0	9	16	0
Decreased expression in renal and prostate cancer protein OS=Homo sapiens OX=9606 GN=DERPC PE=1 SV=1	P0CG12	DERPC	51 kDa	0.45	2.1	3	17	0	18	23	0
Testin OS=Homo sapiens OX=9606 GN=TES PE=1 SV=1	Q9UGI8	TES	48 kDa	0.51	2.1	0	0	12	8	0	15
Rabankyrin-5 OS=Homo sapiens OX=9606 GN=ANKFY1 PE=1 SV=2	Q9P2R3	ANKFY1	128 kDa	0.41	2.1	3	3	0	0	8	6
Acyl-CoA-binding protein OS=Homo sapiens OX=9606 GN=DBI PE=1 SV=2	P07108	DBI	10 kDa	0.49	2.1	0	0	4	3	0	5
Gap junction alpha-1 protein OS=Homo sapiens OX=9606 GN=GJA1 PE=1 SV=2	P17302	GJA1	43 kDa	0.66	2.1	0	3	0	0	7	0
Matrix metalloproteinase-14 OS=Homo sapiens OX=9606 GN=MMP14 PE=1 SV=3	P50281	MMP14	66 kDa	0.024	2	113	117	126	213	240	184
Beta-2-microglobulin OS=Homo sapiens OX=9606 GN=B2M PE=1 SV=1	P61769	B2M	14 kDa	0.064	2	96	68	110	178	161	156
Protein NDRG1 OS=Homo sapiens OX=9606 GN=NDRG1 PE=1 SV=1	Q92597	NDRG1	43 kDa	0.16	2	68	28	59	128	116	63
TOM1-like protein 1 OS=Homo sapiens OX=9606 GN=TOM1L1 PE=1 SV=2	O75674	TOM1L1	53 kDa	0.22	2	32	69	32	93	120	39
Transmembrane 9 superfamily member 2 OS=Homo sapiens OX=9606 GN=TM9SF2 PE=1 SV=1	Q99805	TM9SF2	76 kDa	0.26	2	37	56	2	53	99	42
Fructose-bisphosphate aldolase C OS=Homo sapiens OX=9606 GN=ALDOC PE=1 SV=2	P09972	ALDOC	39 kDa	0.26	2	37	0	61	41	38	97
Serine incorporator 1 OS=Homo sapiens OX=9606 GN=SERINC1 PE=1 SV=1	Q9NRX5	SERINC1	50 kDa	0.27	2	44	49	16	66	96	27
SHC-transforming protein 1 OS=Homo sapiens OX=9606 GN=SHC1 PE=1 SV=4	P29353	SHC1	63 kDa	0.06	2	31	44	33	66	93	51
Casein kinase I isoform gamma-3 OS=Homo sapiens OX=9606 GN=CSNK1G3 PE=1 SV=2	Q9Y6M4	CSNK1G3	51 kDa	0.25	2	14	7	51	52	28	48
Protein S100-A6 OS=Homo sapiens OX=9606 GN=S100A6 PE=1 SV=1	P06703	S100A6	10 kDa	0.093	2	5	12	23	24	26	27
Endothelial protein C receptor OS=Homo sapiens OX=9606 GN=PROCR PE=1 SV=1	Q9UNN8	PROCR	27 kDa	0.22	2	10	25	3	30	28	18
Teneurin-2 OS=Homo sapiens OX=9606 GN=TENM2 PE=1 SV=3	Q9NT68	TENM2	308 kDa	0.4	2	0	13	10	2	24	16
UMP-CMP kinase OS=Homo sapiens OX=9606 GN=CMPK1 PE=1 SV=3	P30085	CMPK1	22 kDa	0.66	2	4	0	11	0	0	33
Nuclear migration protein nudC OS=Homo sapiens OX=9606 GN=NUDC PE=1 SV=1	Q9Y266	NUDC	38 kDa	0.44	2	11	0	3	6	4	19
Purine nucleoside phosphorylase OS=Homo sapiens OX=9606 GN=PNP PE=1 SV=2	P00491	PNP	32 kDa	0.6	2	0	0	12	4	0	25
Programmed cell death protein 5 OS=Homo sapiens OX=9606 GN=PDCD5 PE=1 SV=3	O14737	PDCD5	14 kDa	0.68	2	0	0	3	0	0	7
Occludin OS=Homo sapiens OX=9606 GN=OCLN PE=1 SV=1	Q16625	OCLN	59 kDa	0.67	2	0	0	3	5	0	0
Cation-independent mannose-6-phosphate receptor OS=Homo sapiens OX=9606 GN=IGF2R PE=1 SV=3	P11717	IGF2R	274 kDa	0.063	1.9	68	77	86	81	151	183
Secretory carrier-associated membrane protein 3 OS=Homo sapiens OX=9606 GN=SCAMP3 PE=1 SV=3	O14828	SCAMP3	38 kDa	0.39	1.9	13	66	10	68	79	17
Endoplasmin OS=Homo sapiens OX=9606 GN=HSP90B1 PE=1 SV=1	P14625	HSP90B1	92 kDa	0.7	1.9	0	11	0	0	0	25
Pleckstrin homology domain-containing family B member 2 OS=Homo sapiens OX=9606 GN=PLEKHB2 PE=1 SV=1	Q96CS7	PLEKHB2	25 kDa	0.35	1.9	33	27	14	64	75	6
AP-2 complex subunit alpha-2 OS=Homo sapiens OX=9606 GN=AP2A2 PE=1 SV=2	O94973	AP2A2	104 kDa	0.56	1.9	0	14	11	12	0	41
Gamma-soluble NSF attachment protein OS=Homo sapiens OX=9606 GN=NAPG PE=1 SV=1	Q99747	NAPG	35 kDa	0.11	1.9	23	13	30	34	30	70
Monocarboxylate transporter 4 OS=Homo sapiens OX=9606 GN=SLC16A3 PE=1 SV=1	O15427	SLC16A3	49 kDa	0.17	1.9	34	7	19	32	25	59
Nectin-2 OS=Homo sapiens OX=9606 GN=NECTIN2 PE=1 SV=1	Q92692	NECTIN2	58 kDa	0.02	1.9	26	16	23	37	35	53
Amphoterin-induced protein 2 OS=Homo sapiens OX=9606 GN=AMIGO2 PE=1 SV=1	Q86SJ2	AMIGO2	58 kDa	0.11	1.9	6	13	29	24	34	32
Protein TANC1 OS=Homo sapiens OX=9606 GN=TANC1 PE=1 SV=3	Q9C0D5	TANC1	202 kDa	0.31	1.9	6	2	29	12	20	34
Embigin OS=Homo sapiens OX=9606 GN=EMB PE=1 SV=1	Q6PCB8	EMB	37 kDa	0.35	1.9	23	0	10	10	18	36
Endothelial differentiation-related factor 1 OS=Homo sapiens OX=9606 GN=EDF1 PE=1 SV=1	O60869	EDF1	16 kDa	0.17	1.9	12	0	16	14	18	17
Protein YIPF6 OS=Homo sapiens OX=9606 GN=YIPF6 PE=1 SV=2	Q96EC8	YIPF6	26 kDa	0.48	1.9	0	20	2	16	22	4
ADP-ribosylation factor-like protein 4C OS=Homo sapiens OX=9606 GN=ARL4C PE=1 SV=1	P56559	ARL4C	21 kDa	0.077	1.9	14	3	10	14	17	15
Sodium-dependent multivitamin transporter OS=Homo sapiens OX=9606 GN=SLC5A6 PE=2 SV=2	Q9Y289	SLC5A6	69 kDa	0.16	1.9	6	2	15	11	16	21
Rho-related GTP-binding protein RhoE OS=Homo sapiens OX=9606 GN=RND3 PE=1 SV=1	P61587	RND3	27 kDa	0.45	1.9	4	2	13	14	0	20
Protein S100-A7 OS=Homo sapiens OX=9606 GN=S100A7 PE=1 SV=4	P31151	S100A7	11 kDa	0.18	1.9	13	2	7	13	14	9
Protein S100-A14 OS=Homo sapiens OX=9606 GN=S100A14 PE=1 SV=1	Q9HCY8	S100A14	12 kDa	0.22	1.9	3	3	13	12	10	12
Disheveled-associated activator of morphogenesis 1 OS=Homo sapiens OX=9606 GN=DAAM1 PE=1 SV=2	Q9Y4D1	DAAM1	123 kDa	0.42	1.9	4	6	10	0	16	25
Proteasome subunit beta type-5 OS=Homo sapiens OX=9606 GN=PSMB5 PE=1 SV=3	P28074	PSMB5	28 kDa	0.69	1.9	0	0	9	0	0	21
60S ribosomal protein L13 OS=Homo sapiens OX=9606 GN=RPL13 PE=1 SV=4	P26373	RPL13	24 kDa	0.68	1.9	6	2	0	0	14	0
Tyrosine-protein kinase Lyn OS=Homo sapiens OX=9606 GN=LYN PE=1 SV=3	P07948	LYN	59 kDa	0.032	1.8	232	199	276	436	414	383
Phospholipid scramblase 1 OS=Homo sapiens OX=9606 GN=PLSCR1 PE=1 SV=1	O15162	PLSCR1	35 kDa	0.12	1.8	221	195	216	480	331	302
Keratin, type II cytoskeletal 4 OS=Homo sapiens OX=9606 GN=KRT4 PE=1 SV=4	P19013	KRT4	57 kDa	0.71	1.8	0	67	0	141	0	0
Tumor necrosis factor receptor superfamily member 6 OS=Homo sapiens OX=9606 GN=FAS PE=1 SV=1	P25445	FAS	38 kDa	0.0095	1.8	33	33	41	64	50	71
Stathmin OS=Homo sapiens OX=9606 GN=STMN1 PE=1 SV=3	P16949	STMN1	17 kDa	0.14	1.8	24	10	42	40	35	55
Sodium bicarbonate cotransporter 3 OS=Homo sapiens OX=9606 GN=SLC4A7 PE=1 SV=2	Q9Y6M7	SLC4A7	136 kDa	0.29	1.8	13	11	39	19	29	63
Serine incorporator 3 OS=Homo sapiens OX=9606 GN=SERINC3 PE=2 SV=2	Q13530	SERINC3	53 kDa	0.49	1.8	26	31	0	48	47	0
Four and a half LIM domains protein 2 OS=Homo sapiens OX=9606 GN=FHL2 PE=1 SV=3	Q14192	FHL2	32 kDa	0.56	1.8	0	0	40	24	6	48
Proteasome subunit beta type-6 OS=Homo sapiens OX=9606 GN=PSMB6 PE=1 SV=4	P28072	PSMB6	25 kDa	0.27	1.8	12	2	29	20	20	33
Hsp90 co-chaperone Cdc37 OS=Homo sapiens OX=9606 GN=CDC37 PE=1 SV=1	Q16543	CDC37	44 kDa	0.27	1.8	14	0	16	15	13	25
BolA-like protein 2 OS=Homo sapiens OX=9606 GN=BOLA2 PE=1 SV=1	Q9H3K6	BOLA2	10 kDa	0.41	1.8	0	3	22	9	15	22
ADP/ATP translocase 1 OS=Homo sapiens OX=9606 GN=SLC25A4 PE=1 SV=4	P12235	SLC25A4	33 kDa	0.093	1.8	2	6	5	7	8	8
Prefoldin subunit 2 OS=Homo sapiens OX=9606 GN=PFDN2 PE=1 SV=1	Q9UHV9	PFDN2	17 kDa	0.31	1.8	7	0	18	13	12	17
DnaJ homolog subfamily C member 5 OS=Homo sapiens OX=9606 GN=DNAJC5 PE=1 SV=1	Q9H3Z4	DNAJC5	22 kDa	0.55	1.8	2	7	8	0	22	10
Volume-regulated anion channel subunit LRRC8A OS=Homo sapiens OX=9606 GN=LRRC8A PE=1 SV=1	Q8IWT6	LRRC8A	94 kDa	0.32	1.8	6	11	0	6	13	15
Small nuclear ribonucleoprotein Sm D3 OS=Homo sapiens OX=9606 GN=SNRPD3 PE=1 SV=1	P62318	SNRPD3	14 kDa	0.72	1.8	13	0	0	15	0	0
Glia maturation factor beta OS=Homo sapiens OX=9606 GN=GMFB PE=1 SV=2	P60983	GMFB	17 kDa	0.61	1.8	0	0	8	0	6	10
Ubiquitin carboxyl-terminal hydrolase 14 OS=Homo sapiens OX=9606 GN=USP14 PE=1 SV=3	P54578	USP14	56 kDa	0.72	1.8	0	0	11	0	0	20
Eukaryotic translation initiation factor 3 subunit K OS=Homo sapiens OX=9606 GN=EIF3K PE=1 SV=1	Q9UBQ5	EIF3K	25 kDa	0.55	1.8	0	0	7	2	8	3
NHS-like protein 1 OS=Homo sapiens OX=9606 GN=NHSL1 PE=1 SV=2	Q5SYE7	NHSL1	171 kDa	0.72	1.8	0	0	8	0	0	13
Trans-Golgi network integral membrane protein 2 OS=Homo sapiens OX=9606 GN=TGOLN2 PE=1 SV=4	O43493	TGOLN2	46 kDa	0.72	1.8	0	3	0	0	6	0
PDZ and LIM domain protein 5 OS=Homo sapiens OX=9606 GN=PDLIM5 PE=1 SV=5	Q96HC4	PDLIM5	64 kDa	0.57	1.8	2	0	0	0	2	2
Plasma membrane calcium-transporting ATPase 1 OS=Homo sapiens OX=9606 GN=ATP2B1 PE=1 SV=4	P20020	ATP2B1	135 kDa	0.2	1.7	355	212	527	403	452	927
Sodium-coupled neutral amino acid transporter 2 OS=Homo sapiens OX=9606 GN=SLC38A2 PE=1 SV=2	Q96QD8	SLC38A2	56 kDa	0.11	1.7	62	62	79	67	143	134
Tyrosine-protein phosphatase non-receptor type 11 OS=Homo sapiens OX=9606 GN=PTPN11 PE=1 SV=3	Q06124	PTPN11	68 kDa	0.079	1.7	52	45	71	59	121	107
Protein jagged-1 OS=Homo sapiens OX=9606 GN=JAG1 PE=1 SV=3	P78504	JAG1	134 kDa	0.067	1.7	35	40	56	62	87	64
Protein Niban 1 OS=Homo sapiens OX=9606 GN=NIBAN1 PE=1 SV=1	Q9BZQ8	NIBAN1	103 kDa	0.32	1.7	51	19	49	52	39	121
Transmembrane 9 superfamily member 4 OS=Homo sapiens OX=9606 GN=TM9SF4 PE=1 SV=2	Q92544	TM9SF4	75 kDa	0.45	1.7	23	38	0	36	52	14
Metallo-beta-lactamase domain-containing protein 2 OS=Homo sapiens OX=9606 GN=MBLAC2 PE=1 SV=3	Q68D91	MBLAC2	31 kDa	0.34	1.7	6	7	30	20	17	47
CXADR-like membrane protein OS=Homo sapiens OX=9606 GN=CLMP PE=1 SV=1	Q9H6B4	CLMP	41 kDa	0.11	1.7	20	6	21	25	29	24
Sperm-associated antigen 1 OS=Homo sapiens OX=9606 GN=SPAG1 PE=1 SV=3	Q07617	SPAG1	104 kDa	0.12	1.7	11	7	25	19	23	26
60S ribosomal protein L18 OS=Homo sapiens OX=9606 GN=RPL18 PE=1 SV=2	Q07020	RPL18	22 kDa	0.44	1.7	29	18	0	18	41	11
Regulator of G-protein signaling 19 OS=Homo sapiens OX=9606 GN=RGS19 PE=1 SV=1	P49795	RGS19	25 kDa	0.35	1.7	4	3	23	20	16	15
Proteasome subunit beta type-2 OS=Homo sapiens OX=9606 GN=PSMB2 PE=1 SV=1	P49721	PSMB2	23 kDa	0.34	1.7	11	2	21	14	11	32
Tyrosine-protein phosphatase non-receptor type substrate 1 OS=Homo sapiens OX=9606 GN=SIRPA PE=1 SV=2	P78324	SIRPA	55 kDa	0.32	1.7	14	2	16	6	20	27
Neuronal calcium sensor 1 OS=Homo sapiens OX=9606 GN=NCS1 PE=1 SV=2	P62166	NCS1	22 kDa	0.34	1.7	9	0	19	10	14	22
60S ribosomal protein L14 OS=Homo sapiens OX=9606 GN=RPL14 PE=1 SV=4	P50914	RPL14	23 kDa	0.69	1.7	3	14	3	2	33	0
DnaJ homolog subfamily C member 7 OS=Homo sapiens OX=9606 GN=DNAJC7 PE=1 SV=2	Q99615	DNAJC7	56 kDa	0.22	1.7	6	11	11	13	25	10
Transmembrane protein 106B OS=Homo sapiens OX=9606 GN=TMEM106B PE=1 SV=2	Q9NUM4	TMEM106B	31 kDa	0.4	1.7	5	14	0	6	13	15
Cysteine and glycine-rich protein 1 OS=Homo sapiens OX=9606 GN=CSRP1 PE=1 SV=3	P21291	CSRP1	21 kDa	0.56	1.7	5	0	9	0	10	14
BAG family molecular chaperone regulator 3 OS=Homo sapiens OX=9606 GN=BAG3 PE=1 SV=3	O95817	BAG3	62 kDa	0.44	1.7	7	0	14	18	5	13
Phospholipase D2 OS=Homo sapiens OX=9606 GN=PLD2 PE=1 SV=2	O14939	PLD2	106 kDa	0.61	1.7	0	13	8	0	10	29
Proteasome subunit alpha type-4 OS=Homo sapiens OX=9606 GN=PSMA4 PE=1 SV=1	P25789	PSMA4	29 kDa	0.26	1.7	9	0	8	8	10	15
Teneurin-3 OS=Homo sapiens OX=9606 GN=TENM3 PE=2 SV=3	Q9P273	TENM3	301 kDa	0.61	1.7	2	2	10	0	6	16
Spermine synthase OS=Homo sapiens OX=9606 GN=SMS PE=1 SV=2	P52788	SMS	41 kDa	0.71	1.7	6	0	4	0	0	18
Protein CDV3 homolog OS=Homo sapiens OX=9606 GN=CDV3 PE=1 SV=1	Q9UKY7	CDV3	27 kDa	0.64	1.7	0	0	9	5	0	12
Uncharacterized protein KIAA2013 OS=Homo sapiens OX=9606 GN=KIAA2013 PE=1 SV=1	Q8IYS2	KIAA2013	69 kDa	0.75	1.7	0	7	0	0	13	0
UDP-N-acetylhexosamine pyrophosphorylase OS=Homo sapiens OX=9606 GN=UAP1 PE=1 SV=3	Q16222	UAP1	59 kDa	0.75	1.7	0	0	3	0	0	5
Tissue factor OS=Homo sapiens OX=9606 GN=F3 PE=1 SV=1	P13726	F3	33 kDa	0.039	1.6	690	620	569	1006	1073	904
Ras-related protein Rap-2a OS=Homo sapiens OX=9606 GN=RAP2A PE=1 SV=1	P10114	RAP2A	21 kDa	0.21	1.6	144	49	203	159	231	189
Tenascin OS=Homo sapiens OX=9606 GN=TNC PE=1 SV=3	P24821	TNC	241 kDa	0.19	1.6	161	119	143	145	306	183
Immunoglobulin superfamily member 3 OS=Homo sapiens OX=9606 GN=IGSF3 PE=2 SV=3	O75054	IGSF3	135 kDa	0.067	1.6	145	132	135	207	249	166
Integrin beta-6 OS=Homo sapiens OX=9606 GN=ITGB6 PE=1 SV=2	P18564	ITGB6	86 kDa	0.0019	1.6	89	90	112	152	148	179
Anoctamin-1 OS=Homo sapiens OX=9606 GN=ANO1 PE=1 SV=1	Q5XXA6	ANO1	114 kDa	0.11	1.6	44	50	90	69	83	132
Membrane cofactor protein OS=Homo sapiens OX=9606 GN=CD46 PE=1 SV=3	P15529	CD46	44 kDa	0.0053	1.6	48	50	54	60	90	85
Ubiquitin-conjugating enzyme E2 N OS=Homo sapiens OX=9606 GN=UBE2N PE=1 SV=1	P61088	UBE2N	17 kDa	0.18	1.6	37	38	67	73	71	64
Proteasome subunit beta type-1 OS=Homo sapiens OX=9606 GN=PSMB1 PE=1 SV=2	P20618	PSMB1	26 kDa	0.19	1.6	26	17	39	42	27	54
Claudin-12 OS=Homo sapiens OX=9606 GN=CLDN12 PE=1 SV=1	P56749	CLDN12	27 kDa	0.55	1.6	0	10	3	5	5	13
Serine/threonine-protein phosphatase 2B catalytic subunit alpha isoform OS=Homo sapiens OX=9606 GN=PPP3CA PE=1 SV=1	Q08209	PPP3CA	59 kDa	0.5	1.6	8	5	42	24	16	48
Protein scribble homolog OS=Homo sapiens OX=9606 GN=SCRIB PE=1 SV=4	Q14160	SCRIB	175 kDa	0.7	1.6	3	0	37	4	5	54
40S ribosomal protein S16 OS=Homo sapiens OX=9606 GN=RPS16 PE=1 SV=2	P62249	RPS16	16 kDa	0.01	1.6	21	17	16	22	32	28
Aspartate aminotransferase, cytoplasmic OS=Homo sapiens OX=9606 GN=GOT1 PE=1 SV=3	P17174	GOT1	46 kDa	0.55	1.6	24	6	30	15	11	65
Tumor necrosis factor alpha-induced protein 8 OS=Homo sapiens OX=9606 GN=TNFAIP8 PE=1 SV=1	O95379	TNFAIP8	23 kDa	0.68	1.6	0	0	11	7	0	9
Transmembrane channel-like protein 6 OS=Homo sapiens OX=9606 GN=TMC6 PE=1 SV=2	Q7Z403	TMC6	90 kDa	0.37	1.6	13	5	26	24	10	32
40S ribosomal protein S15a OS=Homo sapiens OX=9606 GN=RPS15A PE=1 SV=2	P62244	RPS15A	15 kDa	0.16	1.6	21	13	7	12	26	23
C-type lectin domain family 2 member B OS=Homo sapiens OX=9606 GN=CLEC2B PE=1 SV=2	Q92478	CLEC2B	17 kDa	0.26	1.6	15	15	10	27	26	12
Golgin subfamily A member 7B OS=Homo sapiens OX=9606 GN=GOLGA7B PE=2 SV=2	Q2TAP0	GOLGA7B	18 kDa	0.55	1.6	3	0	17	10	4	18
40S ribosomal protein S2 OS=Homo sapiens OX=9606 GN=RPS2 PE=1 SV=2	P15880	RPS2	31 kDa	0.53	1.6	19	6	0	11	21	8
Glutathione synthetase OS=Homo sapiens OX=9606 GN=GSS PE=1 SV=1	P48637	GSS	52 kDa	0.69	1.6	0	0	20	7	0	24
NPC intracellular cholesterol transporter 1 OS=Homo sapiens OX=9606 GN=NPC1 PE=1 SV=2	O15118	NPC1	142 kDa	0.77	1.6	0	2	0	0	0	3
EH domain-containing protein 1 OS=Homo sapiens OX=9606 GN=EHD1 PE=1 SV=2	Q9H4M9	EHD1	61 kDa	0.099	1.5	842	619	1096	1220	1066	1244
HLA class I histocompatibility antigen, A alpha chain OS=Homo sapiens OX=9606 GN=HLA-A PE=1 SV=2	P04439	HLA-A	41 kDa	0.14	1.5	587	449	540	898	573	733
Mitogen-activated protein kinase kinase kinase kinase 4 OS=Homo sapiens OX=9606 GN=MAP4K4 PE=1 SV=2	O95819	MAP4K4	142 kDa	0.032	1.5	329	277	393	364	538	517
Collagen alpha-1(XVII) chain OS=Homo sapiens OX=9606 GN=COL17A1 PE=1 SV=3	Q9UMD9	COL17A1	150 kDa	0.029	1.5	371	345	329	485	607	464
DnaJ homolog subfamily A member 1 OS=Homo sapiens OX=9606 GN=DNAJA1 PE=1 SV=2	P31689	DNAJA1	45 kDa	0.33	1.5	305	212	118	375	371	237
Dedicator of cytokinesis protein 9 OS=Homo sapiens OX=9606 GN=DOCK9 PE=1 SV=2	Q9BZ29	DOCK9	236 kDa	0.31	1.5	109	120	248	144	180	336
Endoplasmic reticulum chaperone BiP OS=Homo sapiens OX=9606 GN=HSPA5 PE=1 SV=2	P11021	HSPA5	72 kDa	0.074	1.5	123	88	64	136	148	137
Unconventional myosin-Id OS=Homo sapiens OX=9606 GN=MYO1D PE=1 SV=2	O94832	MYO1D	116 kDa	0.37	1.5	62	82	157	121	102	258
Guanine nucleotide-binding protein G(I)/G(S)/G(O) subunit gamma-12 OS=Homo sapiens OX=9606 GN=GNG12 PE=1 SV=3	Q9UBI6	GNG12	8 kDa	0.12	1.5	76	88	138	123	153	150
CD97 antigen OS=Homo sapiens OX=9606 GN=CD97 PE=1 SV=4	P48960	CD97	92 kDa	0.0044	1.5	72	75	86	107	128	123
Cofilin-2 OS=Homo sapiens OX=9606 GN=CFL2 PE=1 SV=1	Q9Y281	CFL2	19 kDa	0.25	1.5	70	34	110	70	93	139
Calcium-binding protein 39 OS=Homo sapiens OX=9606 GN=CAB39 PE=1 SV=1	Q9Y376	CAB39	40 kDa	0.42	1.5	50	27	87	60	51	145
Formin-like protein 2 OS=Homo sapiens OX=9606 GN=FMNL2 PE=1 SV=3	Q96PY5	FMNL2	123 kDa	0.15	1.5	70	42	48	57	95	92
Trophoblast glycoprotein OS=Homo sapiens OX=9606 GN=TPBG PE=1 SV=1	Q13641	TPBG	46 kDa	0.0078	1.5	56	49	49	73	92	78
BAG family molecular chaperone regulator 5 OS=Homo sapiens OX=9606 GN=BAG5 PE=1 SV=1	Q9UL15	BAG5	51 kDa	0.22	1.5	55	52	42	83	84	49
Thyroid receptor-interacting protein 6 OS=Homo sapiens OX=9606 GN=TRIP6 PE=1 SV=3	Q15654	TRIP6	50 kDa	0.29	1.5	27	32	82	65	50	81
Phosphatidylinositol transfer protein beta isoform OS=Homo sapiens OX=9606 GN=PITPNB PE=1 SV=2	P48739	PITPNB	32 kDa	0.23	1.5	27	25	48	40	39	76
Keratinocyte proline-rich protein OS=Homo sapiens OX=9606 GN=KPRP PE=1 SV=1	Q5T749	KPRP	64 kDa	0.49	1.5	2	34	41	54	19	29
Inactive tyrosine-protein kinase transmembrane receptor ROR1 OS=Homo sapiens OX=9606 GN=ROR1 PE=1 SV=2	Q01973	ROR1	104 kDa	0.55	1.5	9	28	23	5	47	42
Synaptogyrin-2 OS=Homo sapiens OX=9606 GN=SYNGR2 PE=1 SV=1	O43760	SYNGR2	25 kDa	0.41	1.5	27	21	12	41	17	27
TNF receptor-associated factor 2 OS=Homo sapiens OX=9606 GN=TRAF2 PE=1 SV=2	Q12933	TRAF2	56 kDa	0.37	1.5	27	26	5	24	44	21
Proteasome subunit alpha type-3 OS=Homo sapiens OX=9606 GN=PSMA3 PE=1 SV=2	P25788	PSMA3	28 kDa	0.56	1.5	11	0	28	27	8	28
Protein C10 OS=Homo sapiens OX=9606 GN=C12orf57 PE=1 SV=1	Q99622	C12orf57	13 kDa	0.26	1.5	23	6	30	23	28	31
Band 4.1-like protein 2 OS=Homo sapiens OX=9606 GN=EPB41L2 PE=1 SV=1	O43491	EPB41L2	113 kDa	0.74	1.5	6	0	35	0	6	63
CDC42 small effector protein 2 OS=Homo sapiens OX=9606 GN=CDC42SE2 PE=1 SV=1	Q9NRR3	CDC42SE2	9 kDa	0.63	1.5	12	2	22	0	27	28
Protein BRICK1 OS=Homo sapiens OX=9606 GN=BRK1 PE=1 SV=1	Q8WUW1	BRK1	9 kDa	0.51	1.5	7	3	27	14	18	19
Trafficking protein particle complex subunit 3 OS=Homo sapiens OX=9606 GN=TRAPPC3 PE=1 SV=1	O43617	TRAPPC3	20 kDa	0.45	1.5	8	4	26	17	17	19
DnaJ homolog subfamily B member 11 OS=Homo sapiens OX=9606 GN=DNAJB11 PE=1 SV=1	Q9UBS4	DNAJB11	41 kDa	0.7	1.5	18	7	4	2	6	39
Bcl-2-like protein 12 OS=Homo sapiens OX=9606 GN=BCL2L12 PE=1 SV=1	Q9HB09	BCL2L12	37 kDa	0.64	1.5	0	2	26	17	8	19
Proteasome activator complex subunit 1 OS=Homo sapiens OX=9606 GN=PSME1 PE=1 SV=1	Q06323	PSME1	29 kDa	0.71	1.5	0	0	24	15	0	24
EH domain-binding protein 1-like protein 1 OS=Homo sapiens OX=9606 GN=EHBP1L1 PE=1 SV=2	Q8N3D4	EHBP1L1	162 kDa	0.8	1.5	0	0	20	0	0	27
40S ribosomal protein S6 OS=Homo sapiens OX=9606 GN=RPS6 PE=1 SV=1	P62753	RPS6	29 kDa	0.71	1.5	10	11	0	0	26	6
Protein SGT1 homolog OS=Homo sapiens OX=9606 GN=SUGT1 PE=1 SV=3	Q9Y2Z0	SUGT1	41 kDa	0.69	1.5	0	0	8	2	2	10
Casein kinase II subunit beta OS=Homo sapiens OX=9606 GN=CSNK2B PE=1 SV=1	P67870	CSNK2B	25 kDa	0.53	1.5	11	0	6	6	6	14
Phosphatidylinositol 4-kinase alpha OS=Homo sapiens OX=9606 GN=PI4KA PE=1 SV=4	P42356	PI4KA	237 kDa	0.78	1.5	0	0	17	0	2	21
Non-POU domain-containing octamer-binding protein OS=Homo sapiens OX=9606 GN=NONO PE=1 SV=4	Q15233	NONO	54 kDa	0.73	1.5	7	0	0	7	2	2
Apoptosis regulator BAX OS=Homo sapiens OX=9606 GN=BAX PE=1 SV=1	Q07812	BAX	21 kDa	0.79	1.5	0	0	6	0	0	11
60S ribosomal protein L13a OS=Homo sapiens OX=9606 GN=RPL13A PE=1 SV=2	P40429	RPL13A	24 kDa	0.79	1.5	0	3	0	0	5	0
Vesicle transport through interaction with t-SNAREs homolog 1B OS=Homo sapiens OX=9606 GN=VTI1B PE=1 SV=3	Q9UEU0	VTI1B	27 kDa	0.71	1.5	0	4	0	2	4	0
Importin-4 OS=Homo sapiens OX=9606 GN=IPO4 PE=1 SV=2	Q8TEX9	IPO4	119 kDa	0.81	1.5	0	0	2	0	0	3
Plectin OS=Homo sapiens OX=9606 GN=PLEC PE=1 SV=3	Q15149	PLEC	532 kDa	0.11	1.4	4373	2570	3767	4574	4741	4740
Heat shock 70 kDa protein 1B OS=Homo sapiens OX=9606 GN=HSPA1B PE=1 SV=1	P0DMV9	HSPA1B	70 kDa	0.089	1.4	1490	1400	1337	2022	2124	1645
CD44 antigen OS=Homo sapiens OX=9606 GN=CD44 PE=1 SV=3	P16070	CD44	82 kDa	0.065	1.4	914	854	968	1204	1361	1160
5'-nucleotidase OS=Homo sapiens OX=9606 GN=NT5E PE=1 SV=1	P21589	NT5E	63 kDa	0.073	1.4	617	502	802	911	971	834
Integrin alpha-2 OS=Homo sapiens OX=9606 GN=ITGA2 PE=1 SV=1	P17301	ITGA2	129 kDa	0.13	1.4	538	426	898	845	801	989
Disco-interacting protein 2 homolog B OS=Homo sapiens OX=9606 GN=DIP2B PE=1 SV=3	Q9P265	DIP2B	171 kDa	0.011	1.4	671	551	655	700	889	916
Plexin-A1 OS=Homo sapiens OX=9606 GN=PLXNA1 PE=1 SV=3	Q9UIW2	PLXNA1	211 kDa	0.26	1.4	370	291	631	450	491	791
Integrin alpha-V OS=Homo sapiens OX=9606 GN=ITGAV PE=1 SV=2	P06756	ITGAV	116 kDa	0.011	1.4	276	259	365	429	413	509
Immunoglobulin superfamily member 8 OS=Homo sapiens OX=9606 GN=IGSF8 PE=1 SV=1	Q969P0	IGSF8	65 kDa	0.37	1.4	285	357	241	462	518	232
Phospholipid scramblase 3 OS=Homo sapiens OX=9606 GN=PLSCR3 PE=1 SV=2	Q9NRY6	PLSCR3	32 kDa	0.39	1.4	287	328	262	499	412	250
Plasma membrane calcium-transporting ATPase 4 OS=Homo sapiens OX=9606 GN=ATP2B4 PE=1 SV=2	P23634	ATP2B4	138 kDa	0.22	1.4	268	159	299	256	257	450
Pleckstrin homology-like domain family A member 2 OS=Homo sapiens OX=9606 GN=PHLDA2 PE=1 SV=2	Q53GA4	PHLDA2	17 kDa	0.19	1.4	108	95	174	114	180	200
Plexin-A2 OS=Homo sapiens OX=9606 GN=PLXNA2 PE=1 SV=4	O75051	PLXNA2	211 kDa	0.36	1.4	83	67	143	98	101	202
ADP-ribosylation factor 4 OS=Homo sapiens OX=9606 GN=ARF4 PE=1 SV=3	P18085	ARF4	21 kDa	0.31	1.4	93	82	154	138	148	127
Complement decay-accelerating factor OS=Homo sapiens OX=9606 GN=CD55 PE=1 SV=4	P08174	CD55	41 kDa	0.017	1.4	94	73	110	109	138	158
Pleckstrin homology-like domain family A member 1 OS=Homo sapiens OX=9606 GN=PHLDA1 PE=1 SV=4	Q8WV24	PHLDA1	45 kDa	0.23	1.4	89	61	133	106	93	178
Neuroplastin OS=Homo sapiens OX=9606 GN=NPTN PE=1 SV=2	Q9Y639	NPTN	44 kDa	0.14	1.4	69	63	111	97	100	140
Synaptobrevin homolog YKT6 OS=Homo sapiens OX=9606 GN=YKT6 PE=1 SV=1	O15498	YKT6	22 kDa	0.27	1.4	70	55	109	100	81	122
Serine/threonine-protein kinase 24 OS=Homo sapiens OX=9606 GN=STK24 PE=1 SV=1	Q9Y6E0	STK24	49 kDa	0.28	1.4	73	52	118	96	78	142
Adapter molecule crk OS=Homo sapiens OX=9606 GN=CRK PE=1 SV=2	P46108	CRK	34 kDa	0.38	1.4	59	31	98	88	59	124
Caveolin-2 OS=Homo sapiens OX=9606 GN=CAV2 PE=1 SV=2	P51636	CAV2	18 kDa	0.22	1.4	40	57	46	46	86	50
Axin interactor, dorsalization-associated protein OS=Homo sapiens OX=9606 GN=AIDA PE=1 SV=1	Q96BJ3	AIDA	35 kDa	0.54	1.4	47	24	107	90	47	113
Disintegrin and metalloproteinase domain-containing protein 9 OS=Homo sapiens OX=9606 GN=ADAM9 PE=1 SV=1	Q13443	ADAM9	91 kDa	0.33	1.4	56	53	33	68	85	45
Desmoplakin OS=Homo sapiens OX=9606 GN=DSP PE=1 SV=3	P15924	DSP	332 kDa	0.41	1.4	54	28	49	86	40	48
40S ribosomal protein S3a OS=Homo sapiens OX=9606 GN=RPS3A PE=1 SV=2	P61247	RPS3A	30 kDa	0.68	1.4	37	48	23	11	106	36
Protein S100-A2 OS=Homo sapiens OX=9606 GN=S100A2 PE=1 SV=3	P29034	S100A2	11 kDa	0.31	1.4	18	33	43	40	48	36
Vesicle-associated membrane protein 8 OS=Homo sapiens OX=9606 GN=VAMP8 PE=1 SV=1	Q9BV40	VAMP8	11 kDa	0.24	1.4	30	29	34	25	62	41
Phosphoserine aminotransferase OS=Homo sapiens OX=9606 GN=PSAT1 PE=1 SV=2	Q9Y617	PSAT1	40 kDa	0.52	1.4	25	13	47	26	22	76
Tumor protein D54 OS=Homo sapiens OX=9606 GN=TPD52L2 PE=1 SV=2	O43399	TPD52L2	22 kDa	0.59	1.4	32	0	55	37	25	54
Integrin beta-5 OS=Homo sapiens OX=9606 GN=ITGB5 PE=1 SV=1	P18084	ITGB5	88 kDa	0.46	1.4	17	23	36	13	41	61
Cysteine-rich tail protein 1 OS=Homo sapiens OX=9606 GN=CYSRT1 PE=1 SV=1	A8MQ03	CYSRT1	15 kDa	0.22	1.4	14	22	30	24	27	37
Ras GTPase-activating protein 3 OS=Homo sapiens OX=9606 GN=RASA3 PE=1 SV=3	Q14644	RASA3	96 kDa	0.46	1.4	15	16	38	22	24	58
Inosine-5'-monophosphate dehydrogenase 2 OS=Homo sapiens OX=9606 GN=IMPDH2 PE=1 SV=2	P12268	IMPDH2	56 kDa	0.58	1.4	14	9	40	20	13	50
Ubiquitin-conjugating enzyme E2 L3 OS=Homo sapiens OX=9606 GN=UBE2L3 PE=1 SV=1	P68036	UBE2L3	18 kDa	0.51	1.4	18	7	28	8	30	35
Peptidyl-prolyl cis-trans isomerase FKBP1A OS=Homo sapiens OX=9606 GN=FKBP1A PE=1 SV=2	P62942	FKBP1A	12 kDa	0.24	1.4	23	10	30	21	28	34
DnaJ homolog subfamily B member 1 OS=Homo sapiens OX=9606 GN=DNAJB1 PE=1 SV=4	P25685	DNAJB1	38 kDa	0.5	1.4	33	12	11	13	25	37
Sodium/hydrogen exchanger 1 OS=Homo sapiens OX=9606 GN=SLC9A1 PE=1 SV=2	P19634	SLC9A1	91 kDa	0.78	1.4	0	0	45	3	7	57
Farnesyl pyrophosphate synthase OS=Homo sapiens OX=9606 GN=FDPS PE=1 SV=4	P14324	FDPS	48 kDa	0.57	1.4	14	0	26	17	12	30
Glyoxalase domain-containing protein 4 OS=Homo sapiens OX=9606 GN=GLOD4 PE=1 SV=1	Q9HC38	GLOD4	35 kDa	0.66	1.4	4	0	28	17	7	25
Protein EFR3 homolog A OS=Homo sapiens OX=9606 GN=EFR3A PE=1 SV=2	Q14156	EFR3A	93 kDa	0.72	1.4	0	4	18	3	7	22
Rap1 GTPase-GDP dissociation stimulator 1 OS=Homo sapiens OX=9606 GN=RAP1GDS1 PE=1 SV=3	P52306	RAP1GDS1	66 kDa	0.76	1.4	0	0	19	3	8	14
Alpha-(1,6)-fucosyltransferase OS=Homo sapiens OX=9606 GN=FUT8 PE=1 SV=2	Q9BYC5	FUT8	67 kDa	0.8	1.4	3	11	0	0	22	0
Phosphatidylinositol 5-phosphate 4-kinase type-2 alpha OS=Homo sapiens OX=9606 GN=PIP4K2A PE=1 SV=2	P48426	PIP4K2A	46 kDa	0.82	1.4	0	0	12	2	0	14
Adenylosuccinate synthetase isozyme 2 OS=Homo sapiens OX=9606 GN=ADSS2 PE=1 SV=3	P30520	ADSS2	50 kDa	0.8	1.4	0	0	9	2	0	10
Glycolipid transfer protein OS=Homo sapiens OX=9606 GN=GLTP PE=1 SV=3	Q9NZD2	GLTP	24 kDa	0.81	1.4	0	0	3	0	0	5
Epidermal growth factor receptor OS=Homo sapiens OX=9606 GN=EGFR PE=1 SV=2	P00533	EGFR	134 kDa	0.05	1.3	4547	4048	5673	5123	5675	7179
Polyubiquitin-B OS=Homo sapiens OX=9606 GN=UBB PE=1 SV=1	P0CG47 (+1)	UBB	26 kDa	0.3	1.3	2057	2229	1565	2396	2886	1872
Syntenin-1 OS=Homo sapiens OX=9606 GN=SDCBP PE=1 SV=1	O00560	SDCBP	32 kDa	0.48	1.3	1626	1790	1048	2170	2076	1234
Sodium/potassium-transporting ATPase subunit alpha-1 OS=Homo sapiens OX=9606 GN=ATP1A1 PE=1 SV=1	P05023	ATP1A1	113 kDa	0.17	1.3	1489	1144	1746	1407	1750	2362
Galectin-3-binding protein OS=Homo sapiens OX=9606 GN=LGALS3BP PE=1 SV=1	Q08380	LGALS3BP	65 kDa	0.076	1.3	1366	1374	1163	1672	1754	1576
Keratin, type II cytoskeletal 6A OS=Homo sapiens OX=9606 GN=KRT6A PE=1 SV=3	P02538	KRT6A	60 kDa	0.2	1.3	1112	1161	1412	1683	1336	1416
Keratin, type I cytoskeletal 16 OS=Homo sapiens OX=9606 GN=KRT16 PE=1 SV=4	P08779	KRT16	51 kDa	0.39	1.3	708	758	1151	1281	685	1176
Plexin-B2 OS=Homo sapiens OX=9606 GN=PLXNB2 PE=1 SV=3	O15031	PLXNB2	205 kDa	0.39	1.3	594	419	816	564	595	1135
Junctional adhesion molecule A OS=Homo sapiens OX=9606 GN=F11R PE=1 SV=1	Q9Y624	F11R	33 kDa	0.35	1.3	499	399	567	727	521	536
Basigin OS=Homo sapiens OX=9606 GN=BSG PE=1 SV=2	P35613	BSG	42 kDa	0.16	1.3	512	334	499	560	493	642
EH domain-containing protein 4 OS=Homo sapiens OX=9606 GN=EHD4 PE=1 SV=1	Q9H223	EHD4	61 kDa	0.18	1.3	422	317	460	556	446	525
Solute carrier family 2, facilitated glucose transporter member 1 OS=Homo sapiens OX=9606 GN=SLC2A1 PE=1 SV=2	P11166	SLC2A1	54 kDa	0.2	1.3	289	296	471	343	451	634
Ras-related C3 botulinum toxin substrate 2 OS=Homo sapiens OX=9606 GN=RAC2 PE=1 SV=1	P15153	RAC2	21 kDa	0.34	1.3	245	223	340	340	294	324
Desmoglein-2 OS=Homo sapiens OX=9606 GN=DSG2 PE=1 SV=2	Q14126	DSG2	122 kDa	0.11	1.3	220	256	377	297	379	445
Brain acid soluble protein 1 OS=Homo sapiens OX=9606 GN=BASP1 PE=1 SV=2	P80723	BASP1	23 kDa	0.55	1.3	288	138	306	175	249	555
Proto-oncogene tyrosine-protein kinase Src OS=Homo sapiens OX=9606 GN=SRC PE=1 SV=3	P12931	SRC	60 kDa	0.12	1.3	239	180	322	292	285	376
Tyrosine-protein kinase Yes OS=Homo sapiens OX=9606 GN=YES1 PE=1 SV=3	P07947	YES1	61 kDa	0.06	1.3	206	195	284	285	275	333
Profilin-1 OS=Homo sapiens OX=9606 GN=PFN1 PE=1 SV=2	P07737	PFN1	15 kDa	0.33	1.3	218	171	332	291	264	323
Rho-related GTP-binding protein RhoG OS=Homo sapiens OX=9606 GN=RHOG PE=1 SV=1	P84095	RHOG	21 kDa	0.32	1.3	160	170	236	214	223	227
2',3'-cyclic-nucleotide 3'-phosphodiesterase OS=Homo sapiens OX=9606 GN=CNP PE=1 SV=2	P09543	CNP	48 kDa	0.29	1.3	176	113	232	165	167	327
Ephrin-B1 OS=Homo sapiens OX=9606 GN=EFNB1 PE=1 SV=1	P98172	EFNB1	38 kDa	0.28	1.3	162	167	151	184	254	156
CUB domain-containing protein 1 OS=Homo sapiens OX=9606 GN=CDCP1 PE=1 SV=3	Q9H5V8	CDCP1	93 kDa	0.068	1.3	143	110	163	173	165	237
Afadin OS=Homo sapiens OX=9606 GN=AFDN PE=1 SV=3	P55196	AFDN	207 kDa	0.65	1.3	75	60	261	76	111	309
Protein FAM49B OS=Homo sapiens OX=9606 GN=FAM49B PE=1 SV=1	Q9NUQ9	FAM49B	37 kDa	0.4	1.3	110	85	181	154	127	214
Growth factor receptor-bound protein 2 OS=Homo sapiens OX=9606 GN=GRB2 PE=1 SV=1	P62993	GRB2	25 kDa	0.077	1.3	108	114	104	150	166	129
Ras-related protein Rab-13 OS=Homo sapiens OX=9606 GN=RAB13 PE=1 SV=1	P51153	RAB13	23 kDa	0.43	1.3	94	84	180	149	128	154
Kin of IRRE-like protein 1 OS=Homo sapiens OX=9606 GN=KIRREL1 PE=1 SV=2	Q96J84	KIRREL1	84 kDa	0.3	1.3	92	147	91	145	192	125
Ephrin-B2 OS=Homo sapiens OX=9606 GN=EFNB2 PE=1 SV=1	P52799	EFNB2	37 kDa	0.22	1.3	113	84	117	112	171	114
Fermitin family homolog 1 OS=Homo sapiens OX=9606 GN=FERMT1 PE=1 SV=1	Q9BQL6	FERMT1	77 kDa	0.42	1.3	97	46	142	118	94	189
Toll-interacting protein OS=Homo sapiens OX=9606 GN=TOLLIP PE=1 SV=1	Q9H0E2	TOLLIP	30 kDa	0.24	1.3	80	111	101	137	140	105
High affinity cationic amino acid transporter 1 OS=Homo sapiens OX=9606 GN=SLC7A1 PE=1 SV=1	P30825	SLC7A1	68 kDa	0.055	1.3	88	103	84	98	130	146
Protein S100-A11 OS=Homo sapiens OX=9606 GN=S100A11 PE=1 SV=2	P31949	S100A11	12 kDa	0.39	1.3	85	81	127	115	95	131
Rho-related GTP-binding protein RhoB OS=Homo sapiens OX=9606 GN=RHOB PE=1 SV=1	P62745	RHOB	22 kDa	0.34	1.3	75	78	97	101	84	107
CD59 glycoprotein OS=Homo sapiens OX=9606 GN=CD59 PE=1 SV=1	P13987	CD59	14 kDa	0.39	1.3	91	80	103	124	98	98
Galectin-1 OS=Homo sapiens OX=9606 GN=LGALS1 PE=1 SV=2	P09382	LGALS1	15 kDa	0.39	1.3	66	62	121	86	96	115
Vesicle-associated membrane protein 2 OS=Homo sapiens OX=9606 GN=VAMP2 PE=1 SV=3	P63027	VAMP2	13 kDa	0.25	1.3	63	64	77	73	114	70
Integral membrane protein 2B OS=Homo sapiens OX=9606 GN=ITM2B PE=1 SV=1	Q9Y287	ITM2B	30 kDa	0.52	1.3	36	84	36	50	101	46
Cadherin-3 OS=Homo sapiens OX=9606 GN=CDH3 PE=1 SV=2	P22223	CDH3	91 kDa	0.25	1.3	60	48	82	60	72	102
26S proteasome regulatory subunit 4 OS=Homo sapiens OX=9606 GN=PSMC1 PE=1 SV=1	P62191	PSMC1	49 kDa	0.58	1.3	108	41	54	97	57	85
Leucine-rich repeat-containing protein 57 OS=Homo sapiens OX=9606 GN=LRRC57 PE=1 SV=1	Q8N9N7	LRRC57	27 kDa	0.53	1.3	72	32	79	80	48	103
Proteolipid protein 2 OS=Homo sapiens OX=9606 GN=PLP2 PE=1 SV=1	Q04941	PLP2	17 kDa	0.39	1.3	41	31	40	66	36	41
Fatty acid-binding protein 5 OS=Homo sapiens OX=9606 GN=FABP5 PE=1 SV=3	Q01469	FABP5	15 kDa	0.57	1.3	32	16	82	56	43	61
Nicotinamide phosphoribosyltransferase OS=Homo sapiens OX=9606 GN=NAMPT PE=1 SV=1	P43490	NAMPT	56 kDa	0.65	1.3	31	20	107	49	38	106
Coactosin-like protein OS=Homo sapiens OX=9606 GN=COTL1 PE=1 SV=3	Q14019	COTL1	16 kDa	0.56	1.3	35	15	77	36	46	81
MOB kinase activator 1A OS=Homo sapiens OX=9606 GN=MOB1A PE=1 SV=4	Q9H8S9	MOB1A	25 kDa	0.23	1.3	35	33	56	54	46	61
Calmodulin-like protein 3 OS=Homo sapiens OX=9606 GN=CALML3 PE=1 SV=2	P27482	CALML3	17 kDa	0.56	1.3	46	17	58	50	34	53
Adhesion G-protein coupled receptor G1 OS=Homo sapiens OX=9606 GN=ADGRG1 PE=1 SV=2	Q9Y653	ADGRG1	78 kDa	0.53	1.3	14	29	9	21	22	23
GTP-binding protein Rheb OS=Homo sapiens OX=9606 GN=RHEB PE=1 SV=1	Q15382	RHEB	20 kDa	0.46	1.3	37	26	57	47	46	45
MAP/microtubule affinity-regulating kinase 3 OS=Homo sapiens OX=9606 GN=MARK3 PE=1 SV=5	P27448	MARK3	84 kDa	0.54	1.3	15	21	58	30	37	60
Presenilin-1 OS=Homo sapiens OX=9606 GN=PSEN1 PE=1 SV=1	P49768	PSEN1	53 kDa	0.24	1.3	30	29	49	39	42	53
Tryptophan--tRNA ligase, cytoplasmic OS=Homo sapiens OX=9606 GN=WARS PE=1 SV=2	P23381	WARS	53 kDa	0.59	1.3	28	23	64	47	20	72
60S acidic ribosomal protein P2 OS=Homo sapiens OX=9606 GN=RPLP2 PE=1 SV=1	P05387	RPLP2	12 kDa	0.16	1.3	39	25	44	34	43	53
Protein lifeguard 3 OS=Homo sapiens OX=9606 GN=TMBIM1 PE=1 SV=2	Q969X1	TMBIM1	35 kDa	0.12	1.3	34	34	28	38	48	35
Equilibrative nucleoside transporter 1 OS=Homo sapiens OX=9606 GN=SLC29A1 PE=1 SV=3	Q99808	SLC29A1	50 kDa	0.5	1.3	22	16	51	20	40	61
AP-2 complex subunit mu OS=Homo sapiens OX=9606 GN=AP2M1 PE=1 SV=2	Q96CW1	AP2M1	50 kDa	0.22	1.3	27	34	38	26	53	50
Proteasome subunit alpha type-1 OS=Homo sapiens OX=9606 GN=PSMA1 PE=1 SV=1	P25786	PSMA1	30 kDa	0.58	1.3	13	14	49	32	20	58
Carboxypeptidase D OS=Homo sapiens OX=9606 GN=CPD PE=1 SV=2	O75976	CPD	153 kDa	0.86	1.3	0	86	2	0	101	3
Syntaxin-7 OS=Homo sapiens OX=9606 GN=STX7 PE=1 SV=4	O15400	STX7	30 kDa	0.27	1.3	16	22	35	31	34	36
Alpha-soluble NSF attachment protein OS=Homo sapiens OX=9606 GN=NAPA PE=1 SV=3	P54920	NAPA	33 kDa	0.55	1.3	18	18	49	30	28	59
C-Maf-inducing protein OS=Homo sapiens OX=9606 GN=CMIP PE=1 SV=3	Q8IY22	CMIP	86 kDa	0.36	1.3	22	28	33	25	50	37
FERM domain-containing protein 8 OS=Homo sapiens OX=9606 GN=FRMD8 PE=1 SV=1	Q9BZ67	FRMD8	51 kDa	0.43	1.3	15	14	42	31	26	33
Microtubule-associated protein RP/EB family member 1 OS=Homo sapiens OX=9606 GN=MAPRE1 PE=1 SV=3	Q15691	MAPRE1	30 kDa	0.61	1.3	9	9	41	21	22	41
Protein/nucleic acid deglycase DJ-1 OS=Homo sapiens OX=9606 GN=PARK7 PE=1 SV=2	Q99497	PARK7	20 kDa	0.62	1.3	24	10	24	6	24	47
Zinc transporter ZIP10 OS=Homo sapiens OX=9606 GN=SLC39A10 PE=1 SV=2	Q9ULF5	SLC39A10	94 kDa	0.19	1.3	12	11	21	14	17	19
D-dopachrome decarboxylase OS=Homo sapiens OX=9606 GN=DDT PE=1 SV=3	P30046	DDT	13 kDa	0.45	1.3	15	12	26	24	15	26
Golgi-associated plant pathogenesis-related protein 1 OS=Homo sapiens OX=9606 GN=GLIPR2 PE=1 SV=3	Q9H4G4	GLIPR2	17 kDa	0.45	1.3	18	9	22	22	15	21
60S ribosomal protein L11 OS=Homo sapiens OX=9606 GN=RPL11 PE=1 SV=2	P62913	RPL11	20 kDa	0.31	1.3	11	13	20	14	23	18
SH3 domain-binding glutamic acid-rich-like protein 3 OS=Homo sapiens OX=9606 GN=SH3BGRL3 PE=1 SV=1	Q9H299 (+2)	SH3BGRL3	10 kDa	0.47	1.3	6	20	18	14	22	19
Cyclin-Y OS=Homo sapiens OX=9606 GN=CCNY PE=1 SV=2	Q8ND76	CCNY	39 kDa	0.45	1.3	16	5	11	10	11	22
Proteasome subunit beta type-3 OS=Homo sapiens OX=9606 GN=PSMB3 PE=1 SV=2	P49720	PSMB3	23 kDa	0.62	1.3	11	4	22	16	7	22
Pleckstrin homology domain-containing family A member 5 OS=Homo sapiens OX=9606 GN=PLEKHA5 PE=1 SV=1	Q9HAU0	PLEKHA5	127 kDa	0.72	1.3	10	7	14	0	14	29
FERM domain-containing protein 6 OS=Homo sapiens OX=9606 GN=FRMD6 PE=1 SV=1	Q96NE9	FRMD6	72 kDa	0.66	1.3	9	5	20	8	10	31
40S ribosomal protein S10 OS=Homo sapiens OX=9606 GN=RPS10 PE=1 SV=1	P46783	RPS10	19 kDa	0.51	1.3	8	6	17	12	10	15
Ras-related protein Rab-18 OS=Homo sapiens OX=9606 GN=RAB18 PE=1 SV=1	Q9NP72	RAB18	23 kDa	0.25	1.3	9	13	9	8	15	17
Eukaryotic translation initiation factor 5 OS=Homo sapiens OX=9606 GN=EIF5 PE=1 SV=2	P55010	EIF5	49 kDa	0.72	1.3	4	9	20	18	0	20
DCN1-like protein 3 OS=Homo sapiens OX=9606 GN=DCUN1D3 PE=1 SV=1	Q8IWE4	DCUN1D3	34 kDa	0.72	1.3	12	0	16	15	3	18
Heterogeneous nuclear ribonucleoprotein F OS=Homo sapiens OX=9606 GN=HNRNPF PE=1 SV=3	P52597	HNRNPF	46 kDa	0.73	1.3	9	0	4	0	9	11
40S ribosomal protein S9 OS=Homo sapiens OX=9606 GN=RPS9 PE=1 SV=3	P46781	RPS9	23 kDa	0.74	1.3	10	11	0	3	17	6
Serine/threonine-protein kinase ULK3 OS=Homo sapiens OX=9606 GN=ULK3 PE=1 SV=2	Q6PHR2	ULK3	53 kDa	0.74	1.3	6	6	0	9	5	0
NPC intracellular cholesterol transporter 2 OS=Homo sapiens OX=9606 GN=NPC2 PE=1 SV=1	P61916	NPC2	17 kDa	0.86	1.3	0	0	2	0	0	3
rRNA 2'-O-methyltransferase fibrillarin OS=Homo sapiens OX=9606 GN=FBL PE=1 SV=2	P22087	FBL	34 kDa	0.85	1.3	0	2	0	0	3	0
Integrin beta-4 OS=Homo sapiens OX=9606 GN=ITGB4 PE=1 SV=5	P16144	ITGB4	202 kDa	0.0072	1.2	5716	5679	6532	6091	7285	7947
Heat shock cognate 71 kDa protein OS=Homo sapiens OX=9606 GN=HSPA8 PE=1 SV=1	P11142	HSPA8	71 kDa	0.21	1.2	2263	2151	1949	2368	3165	2287
Moesin OS=Homo sapiens OX=9606 GN=MSN PE=1 SV=3	P26038	MSN	68 kDa	0.29	1.2	1536	1148	1931	1614	1763	2351
Myoferlin OS=Homo sapiens OX=9606 GN=MYOF PE=1 SV=1	Q9NZM1	MYOF	235 kDa	0.4	1.2	728	632	909	581	877	1019
Lipolysis-stimulated lipoprotein receptor OS=Homo sapiens OX=9606 GN=LSR PE=1 SV=4	Q86X29	LSR	71 kDa	0.29	1.2	657	582	813	856	705	861
Laminin subunit alpha-3 OS=Homo sapiens OX=9606 GN=LAMA3 PE=1 SV=2	Q16787	LAMA3	367 kDa	0.63	1.2	853	688	290	756	761	538
Unconventional myosin-Ic OS=Homo sapiens OX=9606 GN=MYO1C PE=1 SV=4	O00159	MYO1C	122 kDa	0.097	1.2	542	537	700	740	673	960
Peptidyl-prolyl cis-trans isomerase A OS=Homo sapiens OX=9606 GN=PPIA PE=1 SV=2	P62937	PPIA	18 kDa	0.42	1.2	516	482	749	555	642	723
Ras-related C3 botulinum toxin substrate 1 OS=Homo sapiens OX=9606 GN=RAC1 PE=1 SV=1	P63000	RAC1	21 kDa	0.35	1.2	472	408	618	615	575	567
Transforming protein RhoA OS=Homo sapiens OX=9606 GN=RHOA PE=1 SV=1	P61586	RHOA	22 kDa	0.47	1.2	403	325	653	540	464	589
Misshapen-like kinase 1 OS=Homo sapiens OX=9606 GN=MINK1 PE=1 SV=2	Q8N4C8	MINK1	150 kDa	0.24	1.2	440	350	472	344	498	569
Guanine nucleotide-binding protein G(s) subunit alpha isoforms XLas OS=Homo sapiens OX=9606 GN=GNAS PE=1 SV=2	Q5JWF2	GNAS	111 kDa	0.25	1.2	376	300	467	437	363	606
Phosphoglycerate kinase 1 OS=Homo sapiens OX=9606 GN=PGK1 PE=1 SV=3	P00558	PGK1	45 kDa	0.36	1.2	428	289	455	364	377	602
Cofilin-1 OS=Homo sapiens OX=9606 GN=CFL1 PE=1 SV=3	P23528	CFL1	19 kDa	0.36	1.2	307	245	471	304	403	491
Monocarboxylate transporter 1 OS=Homo sapiens OX=9606 GN=SLC16A1 PE=1 SV=3	P53985	SLC16A1	54 kDa	0.33	1.2	377	247	364	308	346	528
Fructose-bisphosphate aldolase A OS=Homo sapiens OX=9606 GN=ALDOA PE=1 SV=2	P04075	ALDOA	39 kDa	0.42	1.2	323	230	457	312	286	553
CD81 antigen OS=Homo sapiens OX=9606 GN=CD81 PE=1 SV=1	P60033	CD81	26 kDa	0.46	1.2	401	372	281	390	450	301
EH domain-containing protein 3 OS=Homo sapiens OX=9606 GN=EHD3 PE=1 SV=2	Q9NZN3	EHD3	61 kDa	0.072	1.2	278	297	396	299	383	426
Ras-related protein Rap-2b OS=Homo sapiens OX=9606 GN=RAP2B PE=1 SV=1	P61225	RAP2B	21 kDa	0.37	1.2	285	274	396	327	382	363
Ras-related protein Rab-1A OS=Homo sapiens OX=9606 GN=RAB1A PE=1 SV=3	P62820	RAB1A	23 kDa	0.35	1.2	267	254	366	321	321	356
Ras-related protein Rab-35 OS=Homo sapiens OX=9606 GN=RAB35 PE=1 SV=1	Q15286	RAB35	23 kDa	0.41	1.2	252	211	387	320	288	394
L-lactate dehydrogenase A chain OS=Homo sapiens OX=9606 GN=LDHA PE=1 SV=2	P00338	LDHA	37 kDa	0.54	1.2	215	175	333	245	224	405
Ras-related protein Rap-2c OS=Homo sapiens OX=9606 GN=RAP2C PE=1 SV=1	Q9Y3L5	RAP2C	21 kDa	0.25	1.2	241	224	309	233	344	308
GTPase NRas OS=Homo sapiens OX=9606 GN=NRAS PE=1 SV=1	P01111	NRAS	21 kDa	0.45	1.2	227	199	329	261	269	308
Ras-related protein Ral-B OS=Homo sapiens OX=9606 GN=RALB PE=1 SV=1	P11234	RALB	23 kDa	0.5	1.2	259	187	282	256	235	380
GTPase HRas OS=Homo sapiens OX=9606 GN=HRAS PE=1 SV=1	P01112	HRAS	21 kDa	0.43	1.2	218	120	313	195	264	304
MTOR-associated protein MEAK7 OS=Homo sapiens OX=9606 GN=MEAK7 PE=1 SV=2	Q6P9B6	MEAK7	51 kDa	0.44	1.2	227	150	285	212	207	344
Rab GDP dissociation inhibitor beta OS=Homo sapiens OX=9606 GN=GDI2 PE=1 SV=2	P50395	GDI2	51 kDa	0.39	1.2	226	151	310	241	215	348
Ras-related protein Ral-A OS=Homo sapiens OX=9606 GN=RALA PE=1 SV=1	P11233	RALA	24 kDa	0.53	1.2	243	183	242	242	203	357
CD63 antigen OS=Homo sapiens OX=9606 GN=CD63 PE=1 SV=2	P08962	CD63	26 kDa	0.57	1.2	213	245	131	258	309	146
Synaptosomal-associated protein 23 OS=Homo sapiens OX=9606 GN=SNAP23 PE=1 SV=1	O00161	SNAP23	23 kDa	0.53	1.2	192	86	279	238	171	274
Ras-related protein Rab-10 OS=Homo sapiens OX=9606 GN=RAB10 PE=1 SV=1	P61026	RAB10	23 kDa	0.39	1.2	156	148	265	208	208	255
Ras-related protein Rab-8A OS=Homo sapiens OX=9606 GN=RAB8A PE=1 SV=1	P61006	RAB8A	24 kDa	0.39	1.2	176	137	245	201	206	224
Transgelin-2 OS=Homo sapiens OX=9606 GN=TAGLN2 PE=1 SV=3	P37802	TAGLN2	22 kDa	0.48	1.2	182	141	244	189	194	230
Sodium/potassium-transporting ATPase subunit beta-3 OS=Homo sapiens OX=9606 GN=ATP1B3 PE=1 SV=1	P54709	ATP1B3	32 kDa	0.22	1.2	145	108	181	145	182	198
Annexin A3 OS=Homo sapiens OX=9606 GN=ANXA3 PE=1 SV=3	P12429	ANXA3	36 kDa	0.63	1.2	137	96	216	178	137	217
Calcineurin B homologous protein 1 OS=Homo sapiens OX=9606 GN=CHP1 PE=1 SV=3	Q99653	CHP1	22 kDa	0.44	1.2	144	75	166	110	144	183
Syntaxin-4 OS=Homo sapiens OX=9606 GN=STX4 PE=1 SV=2	Q12846	STX4	34 kDa	0.5	1.2	126	86	155	144	103	194
Long-chain-fatty-acid--CoA ligase 4 OS=Homo sapiens OX=9606 GN=ACSL4 PE=1 SV=2	O60488	ACSL4	79 kDa	0.53	1.2	121	67	145	95	127	197
Ras-related protein Rab-22A OS=Homo sapiens OX=9606 GN=RAB22A PE=1 SV=2	Q9UL26	RAB22A	22 kDa	0.41	1.2	116	114	138	122	144	129
Protein FAM3C OS=Homo sapiens OX=9606 GN=FAM3C PE=1 SV=1	Q92520	FAM3C	25 kDa	0.55	1.2	139	118	44	119	160	97
Troponin I, cardiac muscle OS=Homo sapiens OX=9606 GN=TNNI3 PE=1 SV=3	P19429	TNNI3	24 kDa	0.36	1.2	105	100	108	127	103	122
Thioredoxin OS=Homo sapiens OX=9606 GN=TXN PE=1 SV=3	P10599	TXN	12 kDa	0.53	1.2	87	57	145	77	109	151
CD276 antigen OS=Homo sapiens OX=9606 GN=CD276 PE=1 SV=1	Q5ZPR3	CD276	57 kDa	0.08	1.2	94	77	98	108	95	125
Poly(rC)-binding protein 1 OS=Homo sapiens OX=9606 GN=PCBP1 PE=1 SV=2	Q15365	PCBP1	37 kDa	0.24	1.2	98	63	96	95	92	104
DnaJ homolog subfamily A member 2 OS=Homo sapiens OX=9606 GN=DNAJA2 PE=1 SV=1	O60884	DNAJA2	46 kDa	0.64	1.2	110	75	28	108	106	61
Multidrug resistance-associated protein 1 OS=Homo sapiens OX=9606 GN=ABCC1 PE=1 SV=3	P33527	ABCC1	172 kDa	0.78	1.2	60	40	143	42	64	160
Leukocyte surface antigen CD47 OS=Homo sapiens OX=9606 GN=CD47 PE=1 SV=1	Q08722	CD47	35 kDa	0.34	1.2	89	71	50	75	79	96
Macrophage migration inhibitory factor OS=Homo sapiens OX=9606 GN=MIF PE=1 SV=4	P14174	MIF	12 kDa	0.38	1.2	65	53	96	73	81	91
Protein S100-A16 OS=Homo sapiens OX=9606 GN=S100A16 PE=1 SV=1	Q96FQ6	S100A16	12 kDa	0.48	1.2	65	46	83	51	65	102
Protein S100-A10 OS=Homo sapiens OX=9606 GN=S100A10 PE=1 SV=2	P60903	S100A10	11 kDa	0.23	1.2	65	51	65	62	66	72
Cyclin-dependent kinase 1 OS=Homo sapiens OX=9606 GN=CDK1 PE=1 SV=3	P06493	CDK1	34 kDa	0.7	1.2	53	15	67	57	44	57
SLIT-ROBO Rho GTPase-activating protein 2 OS=Homo sapiens OX=9606 GN=SRGAP2 PE=1 SV=3	O75044	SRGAP2	121 kDa	0.59	1.2	41	42	70	43	49	103
Filaggrin-2 OS=Homo sapiens OX=9606 GN=FLG2 PE=1 SV=1	Q5D862	FLG2	248 kDa	0.37	1.2	43	32	54	43	59	43
Serine/threonine-protein kinase 10 OS=Homo sapiens OX=9606 GN=STK10 PE=1 SV=1	O94804	STK10	112 kDa	0.61	1.2	40	22	71	43	39	89
Destrin OS=Homo sapiens OX=9606 GN=DSTN PE=1 SV=3	P60981	DSTN	19 kDa	0.47	1.2	39	29	62	37	48	65
Protein S100-A8 OS=Homo sapiens OX=9606 GN=S100A8 PE=1 SV=1	P05109	S100A8	11 kDa	0.33	1.2	30	41	53	36	60	45
Gap junction gamma-1 protein OS=Homo sapiens OX=9606 GN=GJC1 PE=1 SV=2	P36383	GJC1	45 kDa	0.8	1.2	30	71	19	39	84	23
Ras-related protein Rab-34 OS=Homo sapiens OX=9606 GN=RAB34 PE=1 SV=1	Q9BZG1	RAB34	29 kDa	0.55	1.2	38	25	58	49	38	67
Serine/threonine-protein kinase TAO1 OS=Homo sapiens OX=9606 GN=TAOK1 PE=1 SV=1	Q7L7X3	TAOK1	116 kDa	0.5	1.2	31	27	48	30	40	66
Actin-related protein 2/3 complex subunit 3 OS=Homo sapiens OX=9606 GN=ARPC3 PE=1 SV=3	O15145	ARPC3	21 kDa	0.4	1.2	41	27	46	38	35	53
40S ribosomal protein S18 OS=Homo sapiens OX=9606 GN=RPS18 PE=1 SV=3	P62269	RPS18	18 kDa	0.17	1.2	44	32	30	31	49	41
Disks large homolog 5 OS=Homo sapiens OX=9606 GN=DLG5 PE=1 SV=4	Q8TDM6	DLG5	214 kDa	0.83	1.2	20	11	69	15	24	70
Serine/threonine-protein kinase PAK 2 OS=Homo sapiens OX=9606 GN=PAK2 PE=1 SV=3	Q13177	PAK2	58 kDa	0.81	1.2	25	7	65	21	25	66
Serine/threonine-protein kinase PAK 4 OS=Homo sapiens OX=9606 GN=PAK4 PE=1 SV=1	O96013	PAK4	64 kDa	0.63	1.2	32	20	38	18	29	69
Proteasome subunit alpha type-7 OS=Homo sapiens OX=9606 GN=PSMA7 PE=1 SV=1	O14818	PSMA7	28 kDa	0.68	1.2	26	17	46	36	20	60
Vacuolar protein sorting-associated protein 37C OS=Homo sapiens OX=9606 GN=VPS37C PE=1 SV=2	A5D8V6	VPS37C	39 kDa	0.71	1.2	33	31	17	50	41	10
Ubiquitin-conjugating enzyme E2 variant 1 OS=Homo sapiens OX=9606 GN=UBE2V1 PE=1 SV=2	Q13404	UBE2V1	16 kDa	0.39	1.2	21	25	37	26	38	33
Coronin-1B OS=Homo sapiens OX=9606 GN=CORO1B PE=1 SV=1	Q9BR76	CORO1B	54 kDa	0.47	1.2	16	22	35	25	21	39
Leucine-rich repeat-containing protein 1 OS=Homo sapiens OX=9606 GN=LRRC1 PE=1 SV=1	Q9BTT6	LRRC1	59 kDa	0.62	1.2	27	16	45	26	24	51
Tight junction protein ZO-1 OS=Homo sapiens OX=9606 GN=TJP1 PE=1 SV=3	Q07157	TJP1	195 kDa	0.71	1.2	27	22	33	6	35	56
Protein S100-A13 OS=Homo sapiens OX=9606 GN=S100A13 PE=1 SV=1	Q99584	S100A13	11 kDa	0.49	1.2	30	15	38	26	23	50
Galectin-8 OS=Homo sapiens OX=9606 GN=LGALS8 PE=1 SV=4	O00214	LGALS8	36 kDa	0.45	1.2	25	31	29	30	25	48
Proteasome subunit alpha type-5 OS=Homo sapiens OX=9606 GN=PSMA5 PE=1 SV=3	P28066	PSMA5	26 kDa	0.63	1.2	30	14	36	28	21	51
Protein-L-isoaspartate(D-aspartate) O-methyltransferase OS=Homo sapiens OX=9606 GN=PCMT1 PE=1 SV=4	P22061	PCMT1	25 kDa	0.75	1.2	27	5	34	16	12	54
Feline leukemia virus subgroup C receptor-related protein 1 OS=Homo sapiens OX=9606 GN=FLVCR1 PE=1 SV=1	Q9Y5Y0	FLVCR1	60 kDa	0.79	1.2	27	0	24	17	10	35
Myelin basic protein OS=Homo sapiens OX=9606 GN=MBP PE=1 SV=3	P02686	MBP	33 kDa	0.72	1.2	12	2	38	22	19	29
Protein eva-1 homolog A OS=Homo sapiens OX=9606 GN=EVA1A PE=1 SV=1	Q9H8M9	EVA1A	17 kDa	0.37	1.2	16	20	22	16	30	22
Dystroglycan OS=Homo sapiens OX=9606 GN=DAG1 PE=1 SV=2	Q14118	DAG1	97 kDa	0.63	1.2	20	10	11	8	25	20
S-phase kinase-associated protein 1 OS=Homo sapiens OX=9606 GN=SKP1 PE=1 SV=2	P63208	SKP1	19 kDa	0.77	1.2	19	3	29	12	17	27
Peroxiredoxin-5, mitochondrial OS=Homo sapiens OX=9606 GN=PRDX5 PE=1 SV=4	P30044	PRDX5	22 kDa	0.7	1.2	17	5	32	23	11	27
Transmembrane protein C16orf54 OS=Homo sapiens OX=9606 GN=C16orf54 PE=1 SV=1	Q6UWD8	C16orf54	24 kDa	0.74	1.2	9	20	14	22	31	0
Tyrosine-protein kinase CSK OS=Homo sapiens OX=9606 GN=CSK PE=1 SV=1	P41240	CSK	51 kDa	0.57	1.2	7	10	28	14	16	24
Calpain-1 catalytic subunit OS=Homo sapiens OX=9606 GN=CAPN1 PE=1 SV=1	P07384	CAPN1	82 kDa	0.77	1.2	14	2	23	15	7	24
Peptidyl-prolyl cis-trans isomerase NIMA-interacting 1 OS=Homo sapiens OX=9606 GN=PIN1 PE=1 SV=1	Q13526	PIN1	18 kDa	0.83	1.2	18	2	16	4	30	7
NEDD8-conjugating enzyme Ubc12 OS=Homo sapiens OX=9606 GN=UBE2M PE=1 SV=1	P61081	UBE2M	21 kDa	0.7	1.2	16	3	25	15	13	21
Cystatin-A OS=Homo sapiens OX=9606 GN=CSTA PE=1 SV=1	P01040	CSTA	11 kDa	0.46	1.2	14	8	8	11	10	11
Tumor necrosis factor receptor superfamily member 3 OS=Homo sapiens OX=9606 GN=LTBR PE=1 SV=1	P36941	LTBR	47 kDa	0.86	1.2	10	5	0	2	14	2
Vacuolar protein sorting-associated protein 29 OS=Homo sapiens OX=9606 GN=VPS29 PE=1 SV=1	Q9UBQ0	VPS29	21 kDa	0.64	1.2	9	5	15	8	14	10
Protein FAM234A OS=Homo sapiens OX=9606 GN=FAM234A PE=1 SV=1	Q9H0X4	FAM234A	60 kDa	0.6	1.2	11	4	14	14	6	17
Immunoglobulin lambda-1 light chain OS=Homo sapiens OX=9606 PE=1 SV=1	P0DOX8		23 kDa	0.87	1.2	5	5	0	0	0	14
BH3-interacting domain death agonist OS=Homo sapiens OX=9606 GN=BID PE=1 SV=1	P55957	BID	22 kDa	0.87	1.2	2	0	17	0	6	20
Eukaryotic translation initiation factor 2 subunit 3 OS=Homo sapiens OX=9606 GN=EIF2S3 PE=1 SV=3	P41091	EIF2S3	51 kDa	0.81	1.2	5	0	12	3	3	15
Protein LRATD2 OS=Homo sapiens OX=9606 GN=LRATD2 PE=1 SV=1	Q96KN1	LRATD2	34 kDa	0.88	1.2	0	4	14	5	0	19
40S ribosomal protein S7 OS=Homo sapiens OX=9606 GN=RPS7 PE=1 SV=1	P62081	RPS7	22 kDa	0.87	1.2	11	0	3	0	7	9
TNF receptor-associated factor 3 OS=Homo sapiens OX=9606 GN=TRAF3 PE=1 SV=2	Q13114	TRAF3	64 kDa	0.86	1.2	8	7	2	3	18	0
Actin-related protein 2/3 complex subunit 5-like protein OS=Homo sapiens OX=9606 GN=ARPC5L PE=1 SV=1	Q9BPX5	ARPC5L	17 kDa	0.89	1.2	2	0	11	0	4	13
Spermidine synthase OS=Homo sapiens OX=9606 GN=SRM PE=1 SV=1	P19623	SRM	34 kDa	0.8	1.2	4	0	9	6	0	11
Eukaryotic peptide chain release factor subunit 1 OS=Homo sapiens OX=9606 GN=ETF1 PE=1 SV=3	P62495	ETF1	49 kDa	0.9	1.2	2	2	5	0	0	11
60S ribosomal protein L6 OS=Homo sapiens OX=9606 GN=RPL6 PE=1 SV=3	Q02878	RPL6	33 kDa	0.91	1.2	0	14	0	0	18	0
UDP-glucose 4-epimerase OS=Homo sapiens OX=9606 GN=GALE PE=1 SV=2	Q14376	GALE	38 kDa	0.89	1.2	0	0	8	2	0	9
Eukaryotic translation initiation factor 2A OS=Homo sapiens OX=9606 GN=EIF2A PE=1 SV=3	Q9BY44	EIF2A	65 kDa	0.89	1.2	0	0	8	0	0	10
Activin receptor type-1 OS=Homo sapiens OX=9606 GN=ACVR1 PE=1 SV=1	Q04771	ACVR1	57 kDa	0.8	1.2	3	0	5	5	0	4
CTP synthase 1 OS=Homo sapiens OX=9606 GN=CTPS1 PE=1 SV=2	P17812	CTPS1	67 kDa	0.9	1.2	6	0	0	0	0	8
Protein phosphatase 1 regulatory subunit 14B OS=Homo sapiens OX=9606 GN=PPP1R14B PE=1 SV=3	Q96C90	PPP1R14B	16 kDa	0.89	1.2	0	0	2	0	0	3
Keratin, type II cytoskeletal 1 OS=Homo sapiens OX=9606 GN=KRT1 PE=1 SV=6	P04264	KRT1	66 kDa	0.34	1.1	5505	4965	5786	5385	5807	5668
Keratin, type I cytoskeletal 10 OS=Homo sapiens OX=9606 GN=KRT10 PE=1 SV=6	P13645	KRT10	59 kDa	0.32	1.1	4998	4984	5495	5710	5745	5273
Keratin, type II cytoskeletal 2 epidermal OS=Homo sapiens OX=9606 GN=KRT2 PE=1 SV=2	P35908	KRT2	65 kDa	0.42	1.1	4103	3973	4491	4533	4452	4229
Keratin, type I cytoskeletal 9 OS=Homo sapiens OX=9606 GN=KRT9 PE=1 SV=3	P35527	KRT9	62 kDa	0.42	1.1	4379	3493	4497	3777	4529	4411
Integrin alpha-6 OS=Homo sapiens OX=9606 GN=ITGA6 PE=1 SV=5	P23229	ITGA6	127 kDa	0.3	1.1	2529	2623	2600	2486	2941	2991
Ezrin OS=Homo sapiens OX=9606 GN=EZR PE=1 SV=4	P15311	EZR	69 kDa	0.52	1.1	1525	1239	1975	1470	1614	2411
Keratin, type II cytoskeletal 5 OS=Homo sapiens OX=9606 GN=KRT5 PE=1 SV=3	P13647	KRT5	62 kDa	0.53	1.1	1741	1537	1716	1805	1752	1610
Keratin, type I cytoskeletal 14 OS=Homo sapiens OX=9606 GN=KRT14 PE=1 SV=4	P02533	KRT14	52 kDa	0.45	1.1	1415	1394	1538	1749	1534	1415
Ephrin type-A receptor 2 OS=Homo sapiens OX=9606 GN=EPHA2 PE=1 SV=2	P29317	EPHA2	108 kDa	0.015	1.1	1334	1299	1382	1330	1550	1616
CD9 antigen OS=Homo sapiens OX=9606 GN=CD9 PE=1 SV=4	P21926	CD9	25 kDa	0.41	1.1	1366	1262	1126	1266	1385	1278
Laminin subunit beta-3 OS=Homo sapiens OX=9606 GN=LAMB3 PE=1 SV=1	Q13751	LAMB3	130 kDa	0.86	1.1	1315	1104	509	1273	1223	664
Radixin OS=Homo sapiens OX=9606 GN=RDX PE=1 SV=1	P35241	RDX	69 kDa	0.59	1.1	689	549	968	664	805	1089
14-3-3 protein epsilon OS=Homo sapiens OX=9606 GN=YWHAE PE=1 SV=1	P62258	YWHAE	29 kDa	0.86	1.1	839	491	1101	813	637	1235
Unconventional myosin-Ib OS=Homo sapiens OX=9606 GN=MYO1B PE=1 SV=3	O43795	MYO1B	132 kDa	0.75	1.1	692	627	1006	722	749	1158
Ras-related protein Rap-1b OS=Homo sapiens OX=9606 GN=RAP1B PE=1 SV=1	P61224	RAP1B	21 kDa	0.42	1.1	679	613	871	667	840	822
Laminin subunit gamma-2 OS=Homo sapiens OX=9606 GN=LAMC2 PE=1 SV=2	Q13753	LAMC2	131 kDa	0.84	1.1	954	718	281	840	804	506
Ras-related protein Rap-1A OS=Homo sapiens OX=9606 GN=RAP1A PE=1 SV=1	P62834	RAP1A	21 kDa	0.63	1.1	548	484	701	548	605	621
14-3-3 protein beta/alpha OS=Homo sapiens OX=9606 GN=YWHAB PE=1 SV=3	P31946	YWHAB	28 kDa	0.67	1.1	468	347	646	501	415	845
Guanine nucleotide-binding protein G(i) subunit alpha-2 OS=Homo sapiens OX=9606 GN=GNAI2 PE=1 SV=3	P04899	GNAI2	40 kDa	0.71	1.1	514	374	783	684	426	649
Complement C4-A OS=Homo sapiens OX=9606 GN=C4A PE=1 SV=2	P0C0L4	C4A	193 kDa	0.58	1.1	554	422	338	481	473	458
Copine-1 OS=Homo sapiens OX=9606 GN=CPNE1 PE=1 SV=1	Q99829	CPNE1	59 kDa	0.7	1.1	575	475	515	529	589	486
14-3-3 protein sigma OS=Homo sapiens OX=9606 GN=SFN PE=1 SV=1	P31947	SFN	28 kDa	0.71	1.1	502	330	529	480	411	665
Caveolin-1 OS=Homo sapiens OX=9606 GN=CAV1 PE=1 SV=4	Q03135	CAV1	20 kDa	0.72	1.1	523	528	437	455	669	417
Neutral amino acid transporter B(0) OS=Homo sapiens OX=9606 GN=SLC1A5 PE=1 SV=2	Q15758	SLC1A5	57 kDa	0.51	1.1	467	409	591	418	480	768
Guanine nucleotide-binding protein G(i) subunit alpha OS=Homo sapiens OX=9606 GN=GNAI3 PE=1 SV=3	P08754	GNAI3	41 kDa	0.78	1.1	436	328	715	593	385	541
14-3-3 protein gamma OS=Homo sapiens OX=9606 GN=YWHAG PE=1 SV=2	P61981	YWHAG	28 kDa	0.84	1.1	344	273	493	368	310	588
Guanine nucleotide-binding protein G(I)/G(S)/G(T) subunit beta-1 OS=Homo sapiens OX=9606 GN=GNB1 PE=1 SV=3	P62873	GNB1	37 kDa	0.7	1.1	356	326	532	467	353	527
Choline transporter-like protein 1 OS=Homo sapiens OX=9606 GN=SLC44A1 PE=1 SV=1	Q8WWI5	SLC44A1	73 kDa	0.3	1.1	424	352	426	373	409	508
CD166 antigen OS=Homo sapiens OX=9606 GN=ALCAM PE=1 SV=2	Q13740	ALCAM	65 kDa	0.64	1.1	353	363	380	301	459	452
Ras-related protein R-Ras2 OS=Homo sapiens OX=9606 GN=RRAS2 PE=1 SV=1	P62070	RRAS2	23 kDa	0.63	1.1	335	347	394	374	329	485
Ras-related protein Rab-7a OS=Homo sapiens OX=9606 GN=RAB7A PE=1 SV=1	P51149	RAB7A	23 kDa	0.36	1.1	319	317	439	372	418	417
Neuroblast differentiation-associated protein AHNAK OS=Homo sapiens OX=9606 GN=AHNAK PE=1 SV=2	Q09666	AHNAK	629 kDa	0.88	1.1	358	91	519	164	181	696
Myristoylated alanine-rich C-kinase substrate OS=Homo sapiens OX=9606 GN=MARCKS PE=1 SV=4	P29966	MARCKS	32 kDa	0.62	1.1	348	203	461	334	309	520
Fascin OS=Homo sapiens OX=9606 GN=FSCN1 PE=1 SV=3	Q16658	FSCN1	55 kDa	0.52	1.1	310	254	426	320	287	455
Vacuolar protein sorting-associated protein 4B OS=Homo sapiens OX=9606 GN=VPS4B PE=1 SV=2	O75351	VPS4B	49 kDa	0.8	1.1	401	323	223	353	338	284
Ras-related protein Rab-1B OS=Homo sapiens OX=9606 GN=RAB1B PE=1 SV=1	Q9H0U4	RAB1B	22 kDa	0.51	1.1	285	263	300	232	272	347
Hornerin OS=Homo sapiens OX=9606 GN=HRNR PE=1 SV=2	Q86YZ3	HRNR	282 kDa	0.68	1.1	329	177	346	214	289	406
Flotillin-2 OS=Homo sapiens OX=9606 GN=FLOT2 PE=1 SV=2	Q14254	FLOT2	47 kDa	0.71	1.1	251	324	366	188	408	424
Calmodulin-3 OS=Homo sapiens OX=9606 GN=CALM3 PE=1 SV=1	P0DP25	CALM3	17 kDa	0.71	1.1	227	142	447	258	278	347
14-3-3 protein eta OS=Homo sapiens OX=9606 GN=YWHAH PE=1 SV=4	Q04917	YWHAH	28 kDa	0.68	1.1	239	157	354	260	223	440
ADP-ribosylation factor 1 OS=Homo sapiens OX=9606 GN=ARF1 PE=1 SV=2	P84077	ARF1	21 kDa	0.56	1.1	244	251	373	248	347	328
Triosephosphate isomerase OS=Homo sapiens OX=9606 GN=TPI1 PE=1 SV=3	P60174	TPI1	31 kDa	0.68	1.1	259	173	360	250	211	467
Glutathione S-transferase P OS=Homo sapiens OX=9606 GN=GSTP1 PE=1 SV=2	P09211	GSTP1	23 kDa	0.67	1.1	232	199	386	249	260	370
Myelin protein zero-like protein 1 OS=Homo sapiens OX=9606 GN=MPZL1 PE=1 SV=1	O95297	MPZL1	29 kDa	0.33	1.1	275	195	287	249	259	334
CD151 antigen OS=Homo sapiens OX=9606 GN=CD151 PE=1 SV=3	P48509	CD151	28 kDa	0.24	1.1	224	230	231	217	234	307
Charged multivesicular body protein 4b OS=Homo sapiens OX=9606 GN=CHMP4B PE=1 SV=1	Q9H444	CHMP4B	25 kDa	0.7	1.1	281	175	233	270	233	227
GTPase KRas OS=Homo sapiens OX=9606 GN=KRAS PE=1 SV=1	P01116	KRAS	22 kDa	0.47	1.1	199	166	266	203	216	273
Peroxiredoxin-1 OS=Homo sapiens OX=9606 GN=PRDX1 PE=1 SV=1	Q06830	PRDX1	22 kDa	0.74	1.1	184	137	281	170	180	293
Endophilin-A2 OS=Homo sapiens OX=9606 GN=SH3GL1 PE=1 SV=1	Q99961	SH3GL1	41 kDa	0.69	1.1	292	154	170	288	208	189
PDZ domain-containing protein GIPC1 OS=Homo sapiens OX=9606 GN=GIPC1 PE=1 SV=2	O14908	GIPC1	36 kDa	0.77	1.1	186	155	281	204	178	269
Ras-related protein Rab-14 OS=Homo sapiens OX=9606 GN=RAB14 PE=1 SV=4	P61106	RAB14	24 kDa	0.25	1.1	184	157	238	195	233	228
Palmitoyltransferase ZDHHC5 OS=Homo sapiens OX=9606 GN=ZDHHC5 PE=1 SV=2	Q9C0B5	ZDHHC5	78 kDa	0.41	1.1	166	140	225	171	184	263
Sodium/potassium-transporting ATPase subunit beta-1 OS=Homo sapiens OX=9606 GN=ATP1B1 PE=1 SV=1	P05026	ATP1B1	35 kDa	0.36	1.1	199	138	198	155	197	242
Guanine nucleotide-binding protein subunit alpha-13 OS=Homo sapiens OX=9606 GN=GNA13 PE=1 SV=2	Q14344	GNA13	44 kDa	0.69	1.1	177	140	191	140	135	260
Vacuolar protein sorting-associated protein 4A OS=Homo sapiens OX=9606 GN=VPS4A PE=1 SV=1	Q9UN37	VPS4A	49 kDa	0.74	1.1	214	193	121	220	218	119
Melanotransferrin OS=Homo sapiens OX=9606 GN=MELTF PE=1 SV=2	P08582	MELTF	80 kDa	0.56	1.1	168	213	165	184	219	215
Ras-related protein Rab-8B OS=Homo sapiens OX=9606 GN=RAB8B PE=1 SV=2	Q92930	RAB8B	24 kDa	0.34	1.1	161	127	171	122	146	216
Eukaryotic translation initiation factor 5A-1 OS=Homo sapiens OX=9606 GN=EIF5A PE=1 SV=2	P63241	EIF5A	17 kDa	0.8	1.1	129	114	192	101	142	206
ADP-ribosylation factor 6 OS=Homo sapiens OX=9606 GN=ARF6 PE=1 SV=2	P62330	ARF6	20 kDa	0.6	1.1	142	118	198	139	167	170
Ras-related protein R-Ras OS=Homo sapiens OX=9606 GN=RRAS PE=1 SV=1	P10301	RRAS	23 kDa	0.66	1.1	125	91	158	128	103	202
Epithelial discoidin domain-containing receptor 1 OS=Homo sapiens OX=9606 GN=DDR1 PE=1 SV=1	Q08345	DDR1	101 kDa	0.18	1.1	129	127	136	129	157	142
Syntaxin-binding protein 3 OS=Homo sapiens OX=9606 GN=STXBP3 PE=1 SV=2	O00186	STXBP3	68 kDa	0.63	1.1	122	85	163	94	137	197
Guanine nucleotide-binding protein subunit alpha-11 OS=Homo sapiens OX=9606 GN=GNA11 PE=1 SV=2	P29992	GNA11	42 kDa	0.56	1.1	101	100	169	109	104	192
Nucleoside diphosphate kinase B OS=Homo sapiens OX=9606 GN=NME2 PE=1 SV=1	P22392	NME2	17 kDa	0.62	1.1	107	80	176	99	124	177
Calcium and integrin-binding protein 1 OS=Homo sapiens OX=9606 GN=CIB1 PE=1 SV=4	Q99828	CIB1	22 kDa	0.58	1.1	117	88	142	106	119	131
Guanine nucleotide-binding protein G(q) subunit alpha OS=Homo sapiens OX=9606 GN=GNAQ PE=1 SV=4	P50148	GNAQ	42 kDa	0.4	1.1	95	85	112	89	84	135
LIM and SH3 domain protein 1 OS=Homo sapiens OX=9606 GN=LASP1 PE=1 SV=2	Q14847	LASP1	30 kDa	0.87	1.1	79	38	134	53	73	168
Glutathione hydrolase 1 proenzyme OS=Homo sapiens OX=9606 GN=GGT1 PE=1 SV=2	P19440	GGT1	61 kDa	0.9	1.1	86	102	42	116	89	36
Dermcidin OS=Homo sapiens OX=9606 GN=DCD PE=1 SV=2	P81605	DCD	11 kDa	0.27	1.1	92	90	94	88	101	92
Epithelial cell adhesion molecule OS=Homo sapiens OX=9606 GN=EPCAM PE=1 SV=2	P16422	EPCAM	35 kDa	0.3	1.1	86	63	88	78	74	109
Glucose-6-phosphate isomerase OS=Homo sapiens OX=9606 GN=GPI PE=1 SV=4	P06744	GPI	63 kDa	0.8	1.1	88	41	117	62	65	137
Ras-related protein Rab-5B OS=Homo sapiens OX=9606 GN=RAB5B PE=1 SV=1	P61020	RAB5B	24 kDa	0.76	1.1	98	12	100	76	64	100
Serine/threonine-protein kinase TAO3 OS=Homo sapiens OX=9606 GN=TAOK3 PE=1 SV=2	Q9H2K8	TAOK3	105 kDa	0.79	1.1	58	52	97	52	66	119
Nicastrin OS=Homo sapiens OX=9606 GN=NCSTN PE=1 SV=2	Q92542	NCSTN	78 kDa	0.35	1.1	70	65	86	74	75	111
1-phosphatidylinositol 4,5-bisphosphate phosphodiesterase beta-3 OS=Homo sapiens OX=9606 GN=PLCB3 PE=1 SV=2	Q01970	PLCB3	139 kDa	0.88	1.1	70	7	108	31	41	145
EF-hand domain-containing protein D2 OS=Homo sapiens OX=9606 GN=EFHD2 PE=1 SV=1	Q96C19	EFHD2	27 kDa	0.82	1.1	43	25	136	76	52	116
Vesicle-associated membrane protein 3 OS=Homo sapiens OX=9606 GN=VAMP3 PE=1 SV=3	Q15836	VAMP3	11 kDa	0.55	1.1	57	49	79	46	89	67
AP-2 complex subunit alpha-1 OS=Homo sapiens OX=9606 GN=AP2A1 PE=1 SV=3	O95782	AP2A1	108 kDa	0.83	1.1	44	77	51	43	78	74
Ferritin heavy chain OS=Homo sapiens OX=9606 GN=FTH1 PE=1 SV=2	P02794	FTH1	21 kDa	0.56	1.1	45	51	72	56	68	57
Programmed cell death protein 10 OS=Homo sapiens OX=9606 GN=PDCD10 PE=1 SV=1	Q9BUL8	PDCD10	25 kDa	0.82	1.1	66	17	82	53	45	85
Serine/threonine-protein kinase 26 OS=Homo sapiens OX=9606 GN=STK26 PE=1 SV=2	Q9P289	STK26	47 kDa	0.62	1.1	42	32	60	39	44	64
Charged multivesicular body protein 6 OS=Homo sapiens OX=9606 GN=CHMP6 PE=1 SV=3	Q96FZ7	CHMP6	23 kDa	0.82	1.1	50	26	68	58	35	66
1-phosphatidylinositol 4,5-bisphosphate phosphodiesterase delta-3 OS=Homo sapiens OX=9606 GN=PLCD3 PE=1 SV=3	Q8N3E9	PLCD3	89 kDa	0.89	1.1	0	39	79	22	22	98
Phosphatidylethanolamine-binding protein 1 OS=Homo sapiens OX=9606 GN=PEBP1 PE=1 SV=3	P30086	PEBP1	21 kDa	0.83	1.1	38	22	71	27	44	70
Pleckstrin homology-like domain family A member 3 OS=Homo sapiens OX=9606 GN=PHLDA3 PE=1 SV=1	Q9Y5J5	PHLDA3	14 kDa	0.74	1.1	42	29	55	42	39	45
Erbin OS=Homo sapiens OX=9606 GN=ERBIN PE=1 SV=2	Q96RT1	ERBIN	158 kDa	0.8	1.1	41	12	64	28	26	68
Peroxiredoxin-2 OS=Homo sapiens OX=9606 GN=PRDX2 PE=1 SV=5	P32119	PRDX2	22 kDa	0.91	1.1	20	10	50	22	11	50
Adenosine kinase OS=Homo sapiens OX=9606 GN=ADK PE=1 SV=2	P55263	ADK	41 kDa	0.87	1.1	49	33	42	19	43	68
Actin-related protein 2/3 complex subunit 4 OS=Homo sapiens OX=9606 GN=ARPC4 PE=1 SV=3	P59998	ARPC4	20 kDa	0.73	1.1	38	35	56	46	41	43
Ribonuclease inhibitor OS=Homo sapiens OX=9606 GN=RNH1 PE=1 SV=2	P13489	RNH1	50 kDa	0.81	1.1	41	23	52	41	21	60
Receptor-type tyrosine-protein phosphatase alpha OS=Homo sapiens OX=9606 GN=PTPRA PE=1 SV=3	P18433	PTPRA	91 kDa	0.72	1.1	42	16	48	39	31	52
Septin-7 OS=Homo sapiens OX=9606 GN=SEPTIN7 PE=1 SV=2	Q16181	SEPTIN7	51 kDa	0.85	1.1	31	17	36	20	25	45
Proliferating cell nuclear antigen OS=Homo sapiens OX=9606 GN=PCNA PE=1 SV=1	P12004	PCNA	29 kDa	0.85	1.1	35	18	40	35	23	42
FYVE, RhoGEF and PH domain-containing protein 1 OS=Homo sapiens OX=9606 GN=FGD1 PE=1 SV=2	P98174	FGD1	107 kDa	0.94	1.1	0	0	5	0	5	0
Coiled-coil and C2 domain-containing protein 1A OS=Homo sapiens OX=9606 GN=CC2D1A PE=1 SV=1	Q6P1N0	CC2D1A	104 kDa	0.76	1.1	28	31	20	31	33	25
Vasodilator-stimulated phosphoprotein OS=Homo sapiens OX=9606 GN=VASP PE=1 SV=3	P50552	VASP	40 kDa	0.86	1.1	30	0	37	28	13	33
Serpin B5 OS=Homo sapiens OX=9606 GN=SERPINB5 PE=1 SV=2	P36952	SERPINB5	42 kDa	0.86	1.1	26	21	29	4	15	71
Broad substrate specificity ATP-binding cassette transporter ABCG2 OS=Homo sapiens OX=9606 GN=ABCG2 PE=1 SV=3	Q9UNQ0	ABCG2	72 kDa	0.59	1.1	19	20	33	16	28	35
Protein eva-1 homolog B OS=Homo sapiens OX=9606 GN=EVA1B PE=1 SV=1	Q9NVM1	EVA1B	18 kDa	0.69	1.1	17	18	29	21	22	28
Protein numb homolog OS=Homo sapiens OX=9606 GN=NUMB PE=1 SV=2	P49757	NUMB	71 kDa	0.5	1.1	21	15	22	20	18	32
60S ribosomal protein L7 OS=Homo sapiens OX=9606 GN=RPL7 PE=1 SV=1	P18124	RPL7	29 kDa	0.97	1.1	18	20	0	0	40	0
Reduced folate transporter OS=Homo sapiens OX=9606 GN=SLC19A1 PE=1 SV=3	P41440	SLC19A1	65 kDa	0.95	1.1	14	0	32	2	15	30
Cell division cycle-associated protein 3 OS=Homo sapiens OX=9606 GN=CDCA3 PE=1 SV=1	Q99618	CDCA3	29 kDa	0.93	1.1	9	0	30	3	6	42
40S ribosomal protein S4, X isoform OS=Homo sapiens OX=9606 GN=RPS4X PE=1 SV=2	P62701	RPS4X	30 kDa	0.77	1.1	23	9	19	17	23	20
Protocadherin gamma-C3 OS=Homo sapiens OX=9606 GN=PCDHGC3 PE=1 SV=1	Q9UN70	PCDHGC3	101 kDa	0.84	1.1	7	11	31	20	19	18
Stress-induced-phosphoprotein 1 OS=Homo sapiens OX=9606 GN=STIP1 PE=1 SV=1	P31948	STIP1	63 kDa	0.9	1.1	14	3	21	0	7	38
Ubiquitin thioesterase OTUB1 OS=Homo sapiens OX=9606 GN=OTUB1 PE=1 SV=2	Q96FW1	OTUB1	31 kDa	0.86	1.1	8	16	30	20	17	23
Calponin-2 OS=Homo sapiens OX=9606 GN=CNN2 PE=1 SV=4	Q99439	CNN2	34 kDa	0.89	1.1	10	6	36	16	13	31
Mannan-binding lectin serine protease 1 OS=Homo sapiens OX=9606 GN=MASP1 PE=1 SV=3	P48740	MASP1	79 kDa	0.88	1.1	19	22	0	4	25	20
Low molecular weight phosphotyrosine protein phosphatase OS=Homo sapiens OX=9606 GN=ACP1 PE=1 SV=3	P24666	ACP1	18 kDa	0.89	1.1	7	0	38	15	5	30
Small nuclear ribonucleoprotein Sm D2 OS=Homo sapiens OX=9606 GN=SNRPD2 PE=1 SV=1	P62316	SNRPD2	14 kDa	0.91	1.1	25	6	0	19	6	0
Phospholipid hydroperoxide glutathione peroxidase OS=Homo sapiens OX=9606 GN=GPX4 PE=1 SV=3	P36969	GPX4	22 kDa	0.95	1.1	2	0	20	0	10	16
Omega-amidase NIT2 OS=Homo sapiens OX=9606 GN=NIT2 PE=1 SV=1	Q9NQR4	NIT2	31 kDa	0.95	1.1	3	0	22	8	0	22
Phosphatase and actin regulator 4 OS=Homo sapiens OX=9606 GN=PHACTR4 PE=1 SV=1	Q8IZ21	PHACTR4	78 kDa	0.95	1.1	4	0	20	4	0	23
Rho GDP-dissociation inhibitor 2 OS=Homo sapiens OX=9606 GN=ARHGDIB PE=1 SV=3	P52566	ARHGDIB	23 kDa	0.95	1.1	10	0	14	9	0	17
Thioredoxin reductase 1, cytoplasmic OS=Homo sapiens OX=9606 GN=TXNRD1 PE=1 SV=3	Q16881	TXNRD1	71 kDa	0.93	1.1	0	0	20	0	0	23
Voltage-dependent anion-selective channel protein 2 OS=Homo sapiens OX=9606 GN=VDAC2 PE=1 SV=2	P45880	VDAC2	32 kDa	0.9	1.1	0	4	10	4	0	14
Aminoacyl tRNA synthase complex-interacting multifunctional protein 2 OS=Homo sapiens OX=9606 GN=AIMP2 PE=1 SV=2	Q13155	AIMP2	35 kDa	0.95	1.1	0	0	7	5	2	0
Cell cycle control protein 50A OS=Homo sapiens OX=9606 GN=TMEM30A PE=1 SV=1	Q9NV96	TMEM30A	41 kDa	0.92	1.1	6	6	0	3	0	11
Carboxy-terminal domain RNA polymerase II polypeptide A small phosphatase 1 OS=Homo sapiens OX=9606 GN=CTDSP1 PE=1 SV=1	Q9GZU7	CTDSP1	29 kDa	0.96	1.1	2	0	13	7	0	10
Tubulin-folding cofactor B OS=Homo sapiens OX=9606 GN=TBCB PE=1 SV=2	Q99426	TBCB	27 kDa	0.96	1.1	2	0	5	0	0	9
MAP kinase-activated protein kinase 3 OS=Homo sapiens OX=9606 GN=MAPKAPK3 PE=1 SV=1	Q16644	MAPKAPK3	43 kDa	0.95	1.1	0	0	2	0	0	2
Frizzled-2 OS=Homo sapiens OX=9606 GN=FZD2 PE=1 SV=1	Q14332	FZD2	64 kDa	0.95	1.1	0	0	2	0	0	2
4F2 cell-surface antigen heavy chain OS=Homo sapiens OX=9606 GN=SLC3A2 PE=1 SV=3	P08195	SLC3A2	68 kDa	0.73	1	3274	2804	3614	2740	2993	4571
Actin, cytoplasmic 1 OS=Homo sapiens OX=9606 GN=ACTB PE=1 SV=1	P60709	ACTB	42 kDa	0.96	1	2885	2336	3469	2540	2566	3339
Actin, alpha cardiac muscle 1 OS=Homo sapiens OX=9606 GN=ACTC1 PE=1 SV=1	P68032	ACTC1	42 kDa	0.95	1	1219	879	1515	1026	1020	1389
Catenin alpha-1 OS=Homo sapiens OX=9606 GN=CTNNA1 PE=1 SV=1	P35221	CTNNA1	100 kDa	0.83	1	1536	1234	1693	1105	1211	2176
Integrin beta-1 OS=Homo sapiens OX=9606 GN=ITGB1 PE=1 SV=2	P05556	ITGB1	88 kDa	0.91	1	1464	1342	1566	1314	1559	1662
Annexin A2 OS=Homo sapiens OX=9606 GN=ANXA2 PE=1 SV=2	P07355	ANXA2	39 kDa	0.96	1	1413	953	1652	1389	1079	1588
Pyruvate kinase PKM OS=Homo sapiens OX=9606 GN=PKM PE=1 SV=4	P14618	PKM	58 kDa	0.97	1	1297	1064	1519	1066	1194	1508
Junction plakoglobin OS=Homo sapiens OX=9606 GN=JUP PE=1 SV=3	P14923	JUP	82 kDa	0.9	1	1148	1195	1353	1033	1080	1579
Catenin delta-1 OS=Homo sapiens OX=9606 GN=CTNND1 PE=1 SV=1	O60716	CTNND1	108 kDa	0.85	1	1015	902	1352	864	878	1525
Integrin alpha-3 OS=Homo sapiens OX=9606 GN=ITGA3 PE=1 SV=5	P26006	ITGA3	117 kDa	0.68	1	1022	1159	1142	945	1139	1237
14-3-3 protein zeta/delta OS=Homo sapiens OX=9606 GN=YWHAZ PE=1 SV=1	P63104	YWHAZ	28 kDa	0.86	1	739	472	891	701	595	1028
Elongation factor 1-alpha 1 OS=Homo sapiens OX=9606 GN=EEF1A1 PE=1 SV=1	P68104	EEF1A1	50 kDa	0.75	1	815	536	787	561	615	874
Disintegrin and metalloproteinase domain-containing protein 10 OS=Homo sapiens OX=9606 GN=ADAM10 PE=1 SV=1	O14672	ADAM10	84 kDa	0.87	1	808	721	666	759	837	642
Annexin A7 OS=Homo sapiens OX=9606 GN=ANXA7 PE=1 SV=3	P20073	ANXA7	53 kDa	0.85	1	631	785	583	614	772	600
Keratin, type I cytoskeletal 17 OS=Homo sapiens OX=9606 GN=KRT17 PE=1 SV=2	Q04695	KRT17	48 kDa	0.84	1	404	405	412	451	339	456
Annexin A1 OS=Homo sapiens OX=9606 GN=ANXA1 PE=1 SV=2	P04083	ANXA1	39 kDa	0.97	1	646	419	819	599	472	809
Tumor-associated calcium signal transducer 2 OS=Homo sapiens OX=9606 GN=TACSTD2 PE=1 SV=3	P09758	TACSTD2	36 kDa	0.85	1	529	501	656	592	501	597
14-3-3 protein theta OS=Homo sapiens OX=9606 GN=YWHAQ PE=1 SV=1	P27348	YWHAQ	28 kDa	0.95	1	430	293	574	439	347	627
Alpha-enolase OS=Homo sapiens OX=9606 GN=ENO1 PE=1 SV=2	P06733	ENO1	47 kDa	0.93	1	492	318	531	373	374	637
Vinculin OS=Homo sapiens OX=9606 GN=VCL PE=1 SV=4	P18206	VCL	124 kDa	0.87	1	363	389	581	270	394	680
Sorcin OS=Homo sapiens OX=9606 GN=SRI PE=1 SV=1	P30626	SRI	22 kDa	0.95	1	424	473	372	338	512	313
Annexin A5 OS=Homo sapiens OX=9606 GN=ANXA5 PE=1 SV=2	P08758	ANXA5	36 kDa	0.96	1	384	281	609	384	341	621
BRO1 domain-containing protein BROX OS=Homo sapiens OX=9606 GN=BROX PE=1 SV=1	Q5VW32	BROX	46 kDa	0.91	1	487	388	282	420	453	371
Guanine nucleotide-binding protein G(I)/G(S)/G(T) subunit beta-2 OS=Homo sapiens OX=9606 GN=GNB2 PE=1 SV=3	P62879	GNB2	37 kDa	0.93	1	351	297	471	390	309	453
Tubulin beta-6 chain OS=Homo sapiens OX=9606 GN=TUBB6 PE=1 SV=1	Q9BUF5	TUBB6	50 kDa	1	1	292	227	295	269	253	252
Rho-related GTP-binding protein RhoC OS=Homo sapiens OX=9606 GN=RHOC PE=1 SV=1	P08134	RHOC	22 kDa	0.84	1	284	232	426	182	298	396
Flotillin-1 OS=Homo sapiens OX=9606 GN=FLOT1 PE=1 SV=3	O75955	FLOT1	47 kDa	0.94	1	262	372	392	204	394	463
Ras GTPase-activating-like protein IQGAP1 OS=Homo sapiens OX=9606 GN=IQGAP1 PE=1 SV=1	P46940	IQGAP1	189 kDa	0.93	1	307	220	482	184	228	558
Guanine nucleotide-binding protein G(i) subunit alpha-1 OS=Homo sapiens OX=9606 GN=GNAI1 PE=1 SV=2	P63096	GNAI1	40 kDa	0.87	1	282	207	441	296	229	332
Charged multivesicular body protein 5 OS=Homo sapiens OX=9606 GN=CHMP5 PE=1 SV=1	Q9NZZ3	CHMP5	25 kDa	0.86	1	361	316	233	312	339	338
Choline transporter-like protein 2 OS=Homo sapiens OX=9606 GN=SLC44A2 PE=1 SV=3	Q8IWA5	SLC44A2	80 kDa	0.84	1	276	332	348	248	322	403
Protein kinase C and casein kinase substrate in neurons protein 3 OS=Homo sapiens OX=9606 GN=PACSIN3 PE=1 SV=2	Q9UKS6	PACSIN3	48 kDa	0.75	1	324	290	385	300	283	345
Transitional endoplasmic reticulum ATPase OS=Homo sapiens OX=9606 GN=VCP PE=1 SV=4	P55072	VCP	89 kDa	0.92	1	249	367	308	139	333	482
Chloride intracellular channel protein 1 OS=Homo sapiens OX=9606 GN=CLIC1 PE=1 SV=4	O00299	CLIC1	27 kDa	0.83	1	275	178	339	216	222	364
L-lactate dehydrogenase B chain OS=Homo sapiens OX=9606 GN=LDHB PE=1 SV=2	P07195	LDHB	37 kDa	0.96	1	213	176	326	184	208	359
Phosphoglycerate mutase 1 OS=Homo sapiens OX=9606 GN=PGAM1 PE=1 SV=2	P18669	PGAM1	29 kDa	0.96	1	193	135	350	180	157	383
Transferrin receptor protein 1 OS=Homo sapiens OX=9606 GN=TFRC PE=1 SV=2	P02786	TFRC	85 kDa	0.99	1	216	348	173	159	379	212
Ras-related protein Rab-5C OS=Homo sapiens OX=9606 GN=RAB5C PE=1 SV=2	P51148	RAB5C	23 kDa	0.86	1	237	254	257	254	214	268
Receptor-type tyrosine-protein phosphatase kappa OS=Homo sapiens OX=9606 GN=PTPRK PE=1 SV=2	Q15262	PTPRK	162 kDa	0.96	1	183	205	232	156	242	245
Filamin-B OS=Homo sapiens OX=9606 GN=FLNB PE=1 SV=2	O75369	FLNB	278 kDa	0.94	1	218	64	235	87	110	322
Ras-related protein Rab-11B OS=Homo sapiens OX=9606 GN=RAB11B PE=1 SV=4	Q15907	RAB11B	24 kDa	0.74	1	171	172	216	177	181	228
Charged multivesicular body protein 1b OS=Homo sapiens OX=9606 GN=CHMP1B PE=1 SV=1	Q7LBR1	CHMP1B	22 kDa	0.94	1	161	136	141	174	123	134
STAM-binding protein OS=Homo sapiens OX=9606 GN=STAMBP PE=1 SV=1	O95630	STAMBP	48 kDa	0.88	1	225	161	133	187	160	136
Integrin-linked protein kinase OS=Homo sapiens OX=9606 GN=ILK PE=1 SV=2	Q13418	ILK	51 kDa	0.78	1	155	132	222	110	165	206
Alpha-actinin-1 OS=Homo sapiens OX=9606 GN=ACTN1 PE=1 SV=2	P12814	ACTN1	103 kDa	0.94	1	103	115	294	70	96	349
Centrosomal protein of 55 kDa OS=Homo sapiens OX=9606 GN=CEP55 PE=1 SV=3	Q53EZ4	CEP55	54 kDa	0.98	1	200	191	91	173	203	86
Serine/threonine-protein phosphatase PP1-alpha catalytic subunit OS=Homo sapiens OX=9606 GN=PPP1CA PE=1 SV=1	P62136	PPP1CA	38 kDa	0.97	1	149	120	184	153	129	183
Receptor-type tyrosine-protein phosphatase F OS=Homo sapiens OX=9606 GN=PTPRF PE=1 SV=2	P10586	PTPRF	213 kDa	0.93	1	126	130	161	99	189	144
Hepatocyte growth factor receptor OS=Homo sapiens OX=9606 GN=MET PE=1 SV=4	P08581	MET	156 kDa	0.74	1	122	127	160	89	138	163
Uncharacterized protein KIAA1522 OS=Homo sapiens OX=9606 GN=KIAA1522 PE=1 SV=2	Q9P206	KIAA1522	107 kDa	0.96	1	147	52	227	96	41	256
Serine/threonine-protein phosphatase PP1-beta catalytic subunit OS=Homo sapiens OX=9606 GN=PPP1CB PE=1 SV=3	P62140	PPP1CB	37 kDa	0.83	1	127	112	164	142	115	171
Translationally-controlled tumor protein OS=Homo sapiens OX=9606 GN=TPT1 PE=1 SV=1	P13693	TPT1	20 kDa	0.97	1	107	69	186	91	108	149
Retinoic acid-induced protein 3 OS=Homo sapiens OX=9606 GN=GPRC5A PE=1 SV=2	Q8NFJ5	GPRC5A	40 kDa	0.92	1	114	108	95	59	129	135
PDZ and LIM domain protein 1 OS=Homo sapiens OX=9606 GN=PDLIM1 PE=1 SV=4	O00151	PDLIM1	36 kDa	0.86	1	127	87	140	93	87	174
Complement C1q tumor necrosis factor-related protein 3 OS=Homo sapiens OX=9606 GN=C1QTNF3 PE=1 SV=1	Q9BXJ4	C1QTNF3	27 kDa	0.98	1	106	91	140	54	93	222
Protein kinase C and casein kinase substrate in neurons protein 2 OS=Homo sapiens OX=9606 GN=PACSIN2 PE=1 SV=2	Q9UNF0	PACSIN2	56 kDa	0.79	1	112	86	154	103	105	152
Ras-related protein Rab-5A OS=Homo sapiens OX=9606 GN=RAB5A PE=1 SV=2	P20339	RAB5A	24 kDa	0.73	1	112	102	128	113	112	131
Cation-dependent mannose-6-phosphate receptor OS=Homo sapiens OX=9606 GN=M6PR PE=1 SV=1	P20645	M6PR	31 kDa	0.77	1	109	116	96	110	123	100
Ras-related protein Rab-2A OS=Homo sapiens OX=9606 GN=RAB2A PE=1 SV=1	P61019	RAB2A	24 kDa	0.83	1	88	97	130	106	100	114
Charged multivesicular body protein 3 OS=Homo sapiens OX=9606 GN=CHMP3 PE=1 SV=3	Q9Y3E7	CHMP3	25 kDa	1	1	118	86	93	119	85	92
Protein Niban 2 OS=Homo sapiens OX=9606 GN=NIBAN2 PE=1 SV=3	Q96TA1	NIBAN2	84 kDa	0.93	1	67	61	150	66	60	153
Heat shock protein 105 kDa OS=Homo sapiens OX=9606 GN=HSPH1 PE=1 SV=1	Q92598	HSPH1	97 kDa	0.96	1	76	54	135	52	67	162
Peroxiredoxin-6 OS=Homo sapiens OX=9606 GN=PRDX6 PE=1 SV=3	P30041	PRDX6	25 kDa	0.96	1	100	47	117	75	49	149
Prolow-density lipoprotein receptor-related protein 1 OS=Homo sapiens OX=9606 GN=LRP1 PE=1 SV=2	Q07954	LRP1	505 kDa	0.96	1	61	53	148	9	70	164
Liprin-beta-1 OS=Homo sapiens OX=9606 GN=PPFIBP1 PE=1 SV=2	Q86W92	PPFIBP1	114 kDa	0.97	1	44	52	150	22	72	171
Ras suppressor protein 1 OS=Homo sapiens OX=9606 GN=RSU1 PE=1 SV=3	Q15404	RSU1	32 kDa	0.95	1	47	68	95	67	58	99
Suppressor of tumorigenicity 14 protein OS=Homo sapiens OX=9606 GN=ST14 PE=1 SV=2	Q9Y5Y6	ST14	95 kDa	0.75	1	82	70	98	67	70	99
Cathepsin D OS=Homo sapiens OX=9606 GN=CTSD PE=1 SV=1	P07339	CTSD	45 kDa	0.94	1	105	41	79	70	48	105
Chloride intracellular channel protein 4 OS=Homo sapiens OX=9606 GN=CLIC4 PE=1 SV=4	Q9Y696	CLIC4	29 kDa	0.94	1	55	32	104	53	39	131
Actin-related protein 2 OS=Homo sapiens OX=9606 GN=ACTR2 PE=1 SV=1	P61160	ACTR2	45 kDa	0.93	1	88	42	87	38	57	112
26S proteasome regulatory subunit 6A OS=Homo sapiens OX=9606 GN=PSMC3 PE=1 SV=3	P17980	PSMC3	49 kDa	0.94	1	100	46	62	83	54	66
F-actin-capping protein subunit beta OS=Homo sapiens OX=9606 GN=CAPZB PE=1 SV=4	P47756	CAPZB	31 kDa	0.94	1	49	22	101	46	39	90
Ras-related protein Rab-31 OS=Homo sapiens OX=9606 GN=RAB31 PE=1 SV=1	Q13636	RAB31	22 kDa	0.95	1	53	54	84	50	59	77
Mitochondrial import receptor subunit TOM34 OS=Homo sapiens OX=9606 GN=TOMM34 PE=1 SV=2	Q15785	TOMM34	35 kDa	0.93	1	48	29	105	65	53	74
Ras-related protein Rab-21 OS=Homo sapiens OX=9606 GN=RAB21 PE=1 SV=3	Q9UL25	RAB21	24 kDa	0.88	1	57	59	68	63	54	76
Rho GDP-dissociation inhibitor 1 OS=Homo sapiens OX=9606 GN=ARHGDIA PE=1 SV=3	P52565	ARHGDIA	23 kDa	0.98	1	42	32	94	56	49	78
Galectin-3 OS=Homo sapiens OX=9606 GN=LGALS3 PE=1 SV=5	P17931	LGALS3	26 kDa	0.95	1	68	52	61	56	60	73
4-trimethylaminobutyraldehyde dehydrogenase OS=Homo sapiens OX=9606 GN=ALDH9A1 PE=1 SV=3	P49189	ALDH9A1	54 kDa	0.96	1	22	0	71	13	13	62
WAS/WASL-interacting protein family member 2 OS=Homo sapiens OX=9606 GN=WIPF2 PE=1 SV=1	Q8TF74	WIPF2	46 kDa	0.96	1	55	37	60	48	43	59
Obg-like ATPase 1 OS=Homo sapiens OX=9606 GN=OLA1 PE=1 SV=2	Q9NTK5	OLA1	45 kDa	0.86	1	65	41	64	48	40	83
Tetraspanin-4 OS=Homo sapiens OX=9606 GN=TSPAN4 PE=1 SV=1	O14817	TSPAN4	26 kDa	1	1	59	51	35	39	77	25
Crk-like protein OS=Homo sapiens OX=9606 GN=CRKL PE=1 SV=1	P46109	CRKL	34 kDa	0.98	1	46	19	86	54	42	60
Utrophin OS=Homo sapiens OX=9606 GN=UTRN PE=1 SV=2	P46939	UTRN	394 kDa	0.98	1	26	16	100	0	13	126
RuvB-like 1 OS=Homo sapiens OX=9606 GN=RUVBL1 PE=1 SV=1	Q9Y265	RUVBL1	50 kDa	0.79	1	59	47	64	52	41	61
Adenylyl cyclase-associated protein 1 OS=Homo sapiens OX=9606 GN=CAP1 PE=1 SV=5	Q01518	CAP1	52 kDa	0.92	1	33	20	70	28	28	70
Nucleosome assembly protein 1-like 1 OS=Homo sapiens OX=9606 GN=NAP1L1 PE=1 SV=1	P55209	NAP1L1	45 kDa	0.95	1	51	48	52	45	40	62
Vacuolar protein-sorting-associated protein 25 OS=Homo sapiens OX=9606 GN=VPS25 PE=1 SV=1	Q9BRG1	VPS25	21 kDa	0.87	1	60	48	43	38	64	31
Serine/threonine-protein kinase MARK2 OS=Homo sapiens OX=9606 GN=MARK2 PE=1 SV=2	Q7KZI7	MARK2	88 kDa	0.99	1	33	23	66	26	31	69
60S ribosomal protein L12 OS=Homo sapiens OX=9606 GN=RPL12 PE=1 SV=1	P30050	RPL12	18 kDa	1	1	43	39	55	45	43	37
Ras-related protein Rab-23 OS=Homo sapiens OX=9606 GN=RAB23 PE=1 SV=1	Q9ULC3	RAB23	27 kDa	0.96	1	55	5	64	43	28	61
Elongation factor 1-delta OS=Homo sapiens OX=9606 GN=EEF1D PE=1 SV=5	P29692	EEF1D	31 kDa	0.91	1	46	21	64	38	30	57
Golgi apparatus protein 1 OS=Homo sapiens OX=9606 GN=GLG1 PE=1 SV=2	Q92896	GLG1	135 kDa	0.99	1	37	91	0	17	99	23
Tetraspanin-9 OS=Homo sapiens OX=9606 GN=TSPAN9 PE=1 SV=1	O75954	TSPAN9	27 kDa	0.91	1	48	18	44	45	37	36
Neuropilin-2 OS=Homo sapiens OX=9606 GN=NRP2 PE=1 SV=3	O60462	NRP2	105 kDa	0.93	1	30	74	24	25	71	36
Actin-related protein 2/3 complex subunit 2 OS=Homo sapiens OX=9606 GN=ARPC2 PE=1 SV=1	O15144	ARPC2	34 kDa	0.98	1	32	32	60	39	31	58
60S ribosomal protein L5 OS=Homo sapiens OX=9606 GN=RPL5 PE=1 SV=3	P46777	RPL5	34 kDa	0.99	1	42	41	24	24	65	20
Paxillin OS=Homo sapiens OX=9606 GN=PXN PE=1 SV=3	P49023	PXN	65 kDa	0.91	1	36	23	36	17	31	55
40S ribosomal protein S8 OS=Homo sapiens OX=9606 GN=RPS8 PE=1 SV=2	P62241	RPS8	24 kDa	0.99	1	38	45	15	8	63	26
Glutathione S-transferase omega-1 OS=Homo sapiens OX=9606 GN=GSTO1 PE=1 SV=2	P78417	GSTO1	28 kDa	0.93	1	32	12	46	25	19	54
SLIT-ROBO Rho GTPase-activating protein 1 OS=Homo sapiens OX=9606 GN=SRGAP1 PE=1 SV=1	Q7Z6B7	SRGAP1	124 kDa	0.96	1	29	8	42	6	30	43
Zyxin OS=Homo sapiens OX=9606 GN=ZYX PE=1 SV=1	Q15942	ZYX	61 kDa	0.95	1	28	7	50	30	5	60
Polypeptide N-acetylgalactosaminyltransferase 2 OS=Homo sapiens OX=9606 GN=GALNT2 PE=1 SV=1	Q10471	GALNT2	65 kDa	1	1	25	57	0	8	73	7
Tubulin-specific chaperone A OS=Homo sapiens OX=9606 GN=TBCA PE=1 SV=3	O75347	TBCA	13 kDa	0.99	1	31	13	43	21	27	34
Casein kinase I isoform alpha OS=Homo sapiens OX=9606 GN=CSNK1A1 PE=1 SV=2	P48729	CSNK1A1	39 kDa	0.95	1	27	19	39	33	18	33
Lethal(2) giant larvae protein homolog 1 OS=Homo sapiens OX=9606 GN=LLGL1 PE=1 SV=3	Q15334	LLGL1	115 kDa	0.95	1	19	28	37	15	11	62
Serine--tRNA ligase, cytoplasmic OS=Homo sapiens OX=9606 GN=SARS PE=1 SV=3	P49591	SARS	59 kDa	0.97	1	28	20	38	35	15	26
26S proteasome non-ATPase regulatory subunit 12 OS=Homo sapiens OX=9606 GN=PSMD12 PE=1 SV=3	O00232	PSMD12	53 kDa	0.86	1	33	23	17	24	24	20
Dual specificity mitogen-activated protein kinase kinase 1 OS=Homo sapiens OX=9606 GN=MAP2K1 PE=1 SV=2	Q02750	MAP2K1	43 kDa	0.94	1	42	19	14	10	22	43
Sodium- and chloride-dependent creatine transporter 1 OS=Homo sapiens OX=9606 GN=SLC6A8 PE=1 SV=1	P48029	SLC6A8	71 kDa	0.93	1	32	3	33	18	14	36
Rho-related GTP-binding protein RhoD OS=Homo sapiens OX=9606 GN=RHOD PE=1 SV=2	O00212	RHOD	23 kDa	0.94	1	19	26	17	14	23	22
Peptidyl-prolyl cis-trans isomerase FKBP4 OS=Homo sapiens OX=9606 GN=FKBP4 PE=1 SV=3	Q02790	FKBP4	52 kDa	0.97	1	17	9	46	22	19	27
6-phosphogluconolactonase OS=Homo sapiens OX=9606 GN=PGLS PE=1 SV=2	O95336	PGLS	28 kDa	0.98	1	19	0	36	16	7	42
Syntaxin-binding protein 2 OS=Homo sapiens OX=9606 GN=STXBP2 PE=1 SV=2	Q15833	STXBP2	66 kDa	1	1	25	10	23	9	16	35
40S ribosomal protein S11 OS=Homo sapiens OX=9606 GN=RPS11 PE=1 SV=3	P62280	RPS11	18 kDa	0.95	1	21	13	14	5	23	19
40S ribosomal protein S20 OS=Homo sapiens OX=9606 GN=RPS20 PE=1 SV=1	P60866	RPS20	13 kDa	0.97	1	24	18	20	16	25	16
N(G),N(G)-dimethylarginine dimethylaminohydrolase 1 OS=Homo sapiens OX=9606 GN=DDAH1 PE=1 SV=3	O94760	DDAH1	31 kDa	0.97	1	0	0	27	0	0	32
Tax1-binding protein 3 OS=Homo sapiens OX=9606 GN=TAX1BP3 PE=1 SV=2	O14907	TAX1BP3	14 kDa	0.99	1	10	0	25	0	14	23
Transmembrane protease serine 4 OS=Homo sapiens OX=9606 GN=TMPRSS4 PE=1 SV=2	Q9NRS4	TMPRSS4	48 kDa	0.92	1	18	11	11	10	10	23
40S ribosomal protein S19 OS=Homo sapiens OX=9606 GN=RPS19 PE=1 SV=2	P39019	RPS19	16 kDa	0.96	1	7	12	26	9	13	25
Activator of 90 kDa heat shock protein ATPase homolog 1 OS=Homo sapiens OX=9606 GN=AHSA1 PE=1 SV=1	O95433	AHSA1	38 kDa	0.97	1	15	0	14	0	3	25
60S ribosomal protein L7a OS=Homo sapiens OX=9606 GN=RPL7A PE=1 SV=2	P62424	RPL7A	30 kDa	0.97	1	16	17	2	0	29	5
Transmembrane protein 237 OS=Homo sapiens OX=9606 GN=TMEM237 PE=1 SV=2	Q96Q45	TMEM237	46 kDa	0.97	1	18	2	19	4	3	32
Importin-7 OS=Homo sapiens OX=9606 GN=IPO7 PE=1 SV=1	O95373	IPO7	120 kDa	0.97	1	5	16	21	4	9	31
26S proteasome non-ATPase regulatory subunit 1 OS=Homo sapiens OX=9606 GN=PSMD1 PE=1 SV=2	Q99460	PSMD1	106 kDa	0.97	1	10	14	7	10	6	17
Protein NDRG3 OS=Homo sapiens OX=9606 GN=NDRG3 PE=1 SV=2	Q9UGV2	NDRG3	41 kDa	0.99	1	18	3	12	7	9	17
Dihydrolipoyllysine-residue succinyltransferase component of 2-oxoglutarate dehydrogenase complex, mitochondrial OS=Homo sapiens OX=9606 GN=DLST PE=1 SV=4	P36957	DLST	49 kDa	1	1	9	26	0	5	27	6
Deoxyuridine 5'-triphosphate nucleotidohydrolase, mitochondrial OS=Homo sapiens OX=9606 GN=DUT PE=1 SV=4	P33316	DUT	27 kDa	0.97	1	0	2	30	16	0	14
Importin-5 OS=Homo sapiens OX=9606 GN=IPO5 PE=1 SV=4	O00410	IPO5	124 kDa	1	1	0	5	23	0	0	30
Sn1-specific diacylglycerol lipase beta OS=Homo sapiens OX=9606 GN=DAGLB PE=1 SV=2	Q8NCG7	DAGLB	74 kDa	0.96	1	11	12	11	12	12	7
Uridine phosphorylase 1 OS=Homo sapiens OX=9606 GN=UPP1 PE=1 SV=1	Q16831	UPP1	34 kDa	0.96	1	2	2	21	7	5	14
Pyridoxal kinase OS=Homo sapiens OX=9606 GN=PDXK PE=1 SV=1	O00764	PDXK	35 kDa	0.97	1	0	0	25	9	0	17
V-type proton ATPase subunit d 1 OS=Homo sapiens OX=9606 GN=ATP6V0D1 PE=1 SV=1	P61421	ATP6V0D1	40 kDa	0.88	1	9	11	11	12	11	6
Protein MEMO1 OS=Homo sapiens OX=9606 GN=MEMO1 PE=1 SV=1	Q9Y316	MEMO1	34 kDa	0.97	1	0	4	21	16	0	10
Protein FAM83H OS=Homo sapiens OX=9606 GN=FAM83H PE=1 SV=3	Q6ZRV2	FAM83H	127 kDa	0.97	1	2	3	16	0	6	18
Calcyclin-binding protein OS=Homo sapiens OX=9606 GN=CACYBP PE=1 SV=2	Q9HB71	CACYBP	26 kDa	0.97	1	0	0	10	0	0	12
Elongin-B OS=Homo sapiens OX=9606 GN=ELOB PE=1 SV=1	Q15370	ELOB	13 kDa	0.99	1	0	0	16	0	2	17
Adenylate kinase isoenzyme 1 OS=Homo sapiens OX=9606 GN=AK1 PE=1 SV=3	P00568	AK1	22 kDa	1	1	0	0	13	3	4	6
Ataxin-10 OS=Homo sapiens OX=9606 GN=ATXN10 PE=1 SV=1	Q9UBB4	ATXN10	53 kDa	0.99	1	2	0	11	2	2	9
Protein enabled homolog OS=Homo sapiens OX=9606 GN=ENAH PE=1 SV=2	Q8N8S7	ENAH	67 kDa	0.97	1	2	0	7	0	0	10
Cytosol aminopeptidase OS=Homo sapiens OX=9606 GN=LAP3 PE=1 SV=3	P28838	LAP3	56 kDa	0.99	1	0	0	6	5	0	0
Phosphomevalonate kinase OS=Homo sapiens OX=9606 GN=PMVK PE=1 SV=3	Q15126	PMVK	22 kDa	0.99	1	0	0	6	0	2	5
Leukotriene A-4 hydrolase OS=Homo sapiens OX=9606 GN=LTA4H PE=1 SV=2	P09960	LTA4H	69 kDa	0.99	1	0	0	3	0	0	3
Histidine--tRNA ligase, cytoplasmic OS=Homo sapiens OX=9606 GN=HARS PE=1 SV=2	P12081	HARS	57 kDa	0.99	1	0	0	4	0	0	4
Glyceraldehyde-3-phosphate dehydrogenase OS=Homo sapiens OX=9606 GN=GAPDH PE=1 SV=3	P04406	GAPDH	36 kDa	0.49	0.9	2229	1831	2795	1905	1808	2389
Programmed cell death 6-interacting protein OS=Homo sapiens OX=9606 GN=PDCD6IP PE=1 SV=1	Q8WUM4	PDCD6IP	96 kDa	0.64	0.9	2693	2647	1507	2102	2483	1688
Prostaglandin F2 receptor negative regulator OS=Homo sapiens OX=9606 GN=PTGFRN PE=1 SV=2	Q9P2B2	PTGFRN	99 kDa	0.38	0.9	1997	2350	1778	1699	2083	1625
Talin-1 OS=Homo sapiens OX=9606 GN=TLN1 PE=1 SV=3	Q9Y490	TLN1	270 kDa	0.82	0.9	1440	1072	1629	729	1211	1813
Tubulin beta chain OS=Homo sapiens OX=9606 GN=TUBB PE=1 SV=2	P07437	TUBB	50 kDa	0.16	0.9	1624	1233	1358	923	1304	1294
Tubulin beta-4B chain OS=Homo sapiens OX=9606 GN=TUBB4B PE=1 SV=1	P68371	TUBB4B	50 kDa	0.23	0.9	1553	1169	1311	988	1233	1257
Clathrin heavy chain 1 OS=Homo sapiens OX=9606 GN=CLTC PE=1 SV=5	Q00610	CLTC	192 kDa	0.61	0.9	1560	978	1062	695	1024	1346
Filamin-A OS=Homo sapiens OX=9606 GN=FLNA PE=1 SV=4	P21333	FLNA	281 kDa	0.7	0.9	1450	790	1092	591	906	1386
Tubulin alpha-1B chain OS=Homo sapiens OX=9606 GN=TUBA1B PE=1 SV=1	P68363	TUBA1B	50 kDa	0.38	0.9	1223	996	1066	854	1062	1037
Heat shock protein HSP 90-alpha OS=Homo sapiens OX=9606 GN=HSP90AA1 PE=1 SV=5	P07900	HSP90AA1	85 kDa	0.33	0.9	940	848	983	623	774	1093
Elongation factor 2 OS=Homo sapiens OX=9606 GN=EEF2 PE=1 SV=4	P13639	EEF2	95 kDa	0.38	0.9	926	744	1037	585	707	1107
IST1 homolog OS=Homo sapiens OX=9606 GN=IST1 PE=1 SV=1	P53990	IST1	40 kDa	0.8	0.9	969	817	603	822	751	666
Catenin beta-1 OS=Homo sapiens OX=9606 GN=CTNNB1 PE=1 SV=1	P35222	CTNNB1	85 kDa	0.65	0.9	758	619	934	570	637	1025
Histone H4 OS=Homo sapiens OX=9606 GN=H4C1 PE=1 SV=2	P62805	H4C1	11 kDa	0.59	0.9	794	996	768	781	660	515
Heat shock protein HSP 90-beta OS=Homo sapiens OX=9606 GN=HSP90AB1 PE=1 SV=4	P08238	HSP90AB1	83 kDa	0.48	0.9	738	639	704	435	614	846
Large neutral amino acids transporter small subunit 1 OS=Homo sapiens OX=9606 GN=SLC7A5 PE=1 SV=2	Q01650	SLC7A5	55 kDa	0.64	0.9	602	513	748	518	518	731
Erythrocyte band 7 integral membrane protein OS=Homo sapiens OX=9606 GN=STOM PE=1 SV=3	P27105	STOM	32 kDa	0.44	0.9	585	477	713	458	481	672
Programmed cell death protein 6 OS=Homo sapiens OX=9606 GN=PDCD6 PE=1 SV=1	O75340	PDCD6	22 kDa	0.88	0.9	488	684	351	389	641	324
Plakophilin-2 OS=Homo sapiens OX=9606 GN=PKP2 PE=1 SV=2	Q99959	PKP2	97 kDa	0.54	0.9	380	493	498	318	367	589
Cytoplasmic dynein 1 heavy chain 1 OS=Homo sapiens OX=9606 GN=DYNC1H1 PE=1 SV=5	Q14204	DYNC1H1	532 kDa	0.72	0.9	723	410	293	330	486	387
Copine-3 OS=Homo sapiens OX=9606 GN=CPNE3 PE=1 SV=1	O75131	CPNE3	60 kDa	0.61	0.9	442	530	309	300	487	325
Annexin A4 OS=Homo sapiens OX=9606 GN=ANXA4 PE=1 SV=4	P09525	ANXA4	36 kDa	0.23	0.9	449	394	432	371	365	379
Protein tweety homolog 3 OS=Homo sapiens OX=9606 GN=TTYH3 PE=1 SV=3	Q9C0H2	TTYH3	58 kDa	0.63	0.9	378	472	310	287	446	306
Vacuolar protein sorting-associated protein 37B OS=Homo sapiens OX=9606 GN=VPS37B PE=1 SV=1	Q9H9H4	VPS37B	31 kDa	0.55	0.9	506	423	301	373	424	251
E3 ubiquitin-protein ligase Itchy homolog OS=Homo sapiens OX=9606 GN=ITCH PE=1 SV=2	Q96J02	ITCH	103 kDa	0.63	0.9	363	424	346	286	417	400
Vacuolar protein sorting-associated protein 28 homolog OS=Homo sapiens OX=9606 GN=VPS28 PE=1 SV=1	Q9UK41	VPS28	25 kDa	0.65	0.9	375	423	354	388	422	235
EH domain-containing protein 2 OS=Homo sapiens OX=9606 GN=EHD2 PE=1 SV=2	Q9NZN4	EHD2	61 kDa	0.23	0.9	407	353	342	302	336	349
Brain-specific angiogenesis inhibitor 1-associated protein 2 OS=Homo sapiens OX=9606 GN=BAIAP2 PE=1 SV=1	Q9UQB8	BAIAP2	61 kDa	0.67	0.9	335	284	432	250	281	435
Lactadherin OS=Homo sapiens OX=9606 GN=MFGE8 PE=1 SV=3	Q08431	MFGE8	43 kDa	0.64	0.9	323	372	273	251	355	286
Integrin beta-3 OS=Homo sapiens OX=9606 GN=ITGB3 PE=1 SV=2	P05106	ITGB3	87 kDa	0.75	0.9	289	319	302	155	378	350
Eukaryotic initiation factor 4A-I OS=Homo sapiens OX=9606 GN=EIF4A1 PE=1 SV=1	P60842	EIF4A1	46 kDa	0.38	0.9	267	186	255	159	225	261
Multivesicular body subunit 12A OS=Homo sapiens OX=9606 GN=MVB12A PE=1 SV=1	Q96EY5	MVB12A	29 kDa	0.5	0.9	253	268	204	223	236	149
Major vault protein OS=Homo sapiens OX=9606 GN=MVP PE=1 SV=4	Q14764	MVP	99 kDa	0.73	0.9	107	279	212	144	98	314
Charged multivesicular body protein 1a OS=Homo sapiens OX=9606 GN=CHMP1A PE=1 SV=1	Q9HD42	CHMP1A	22 kDa	0.74	0.9	162	168	126	159	158	126
T-complex protein 1 subunit zeta OS=Homo sapiens OX=9606 GN=CCT6A PE=1 SV=3	P40227	CCT6A	58 kDa	0.53	0.9	186	129	188	111	148	191
Vacuolar protein sorting-associated protein VTA1 homolog OS=Homo sapiens OX=9606 GN=VTA1 PE=1 SV=1	Q9NP79	VTA1	34 kDa	0.62	0.9	170	166	129	145	152	142
Annexin A8-like protein 1 OS=Homo sapiens OX=9606 GN=ANXA8L1 PE=2 SV=2	Q5VT79	ANXA8L1	37 kDa	0.71	0.9	129	103	271	99	117	242
Cadherin-1 OS=Homo sapiens OX=9606 GN=CDH1 PE=1 SV=3	P12830	CDH1	97 kDa	0.66	0.9	138	129	198	113	121	217
Annexin A8 OS=Homo sapiens OX=9606 GN=ANXA8 PE=1 SV=3	P13928	ANXA8	37 kDa	0.89	0.9	121	99	272	148	108	229
Guanine nucleotide-binding protein G(o) subunit alpha OS=Homo sapiens OX=9606 GN=GNAO1 PE=1 SV=4	P09471	GNAO1	40 kDa	0.68	0.9	129	86	206	110	88	163
40S ribosomal protein SA OS=Homo sapiens OX=9606 GN=RPSA PE=1 SV=4	P08865	RPSA	33 kDa	0.32	0.9	176	129	181	139	123	150
Alpha-actinin-4 OS=Homo sapiens OX=9606 GN=ACTN4 PE=1 SV=2	O43707	ACTN4	105 kDa	0.84	0.9	107	109	270	57	82	316
Plastin-3 OS=Homo sapiens OX=9606 GN=PLS3 PE=1 SV=4	P13797	PLS3	71 kDa	0.77	0.9	135	100	215	62	123	237
26S proteasome non-ATPase regulatory subunit 2 OS=Homo sapiens OX=9606 GN=PSMD2 PE=1 SV=3	Q13200	PSMD2	100 kDa	0.5	0.9	152	119	119	82	121	160
Bifunctional purine biosynthesis protein PURH OS=Homo sapiens OX=9606 GN=ATIC PE=1 SV=3	P31939	ATIC	65 kDa	0.55	0.9	150	106	167	68	124	182
Tetraspanin-14 OS=Homo sapiens OX=9606 GN=TSPAN14 PE=1 SV=1	Q8NG11	TSPAN14	31 kDa	0.74	0.9	151	120	90	108	116	113
Charged multivesicular body protein 4c OS=Homo sapiens OX=9606 GN=CHMP4C PE=1 SV=1	Q96CF2	CHMP4C	26 kDa	0.71	0.9	116	95	82	100	88	84
Elongation factor 1-gamma OS=Homo sapiens OX=9606 GN=EEF1G PE=1 SV=3	P26641	EEF1G	50 kDa	0.58	0.9	134	71	93	82	77	99
Abl interactor 1 OS=Homo sapiens OX=9606 GN=ABI1 PE=1 SV=4	Q8IZP0	ABI1	55 kDa	0.72	0.9	93	58	122	57	82	112
T-complex protein 1 subunit theta OS=Homo sapiens OX=9606 GN=CCT8 PE=1 SV=4	P50990	CCT8	60 kDa	0.62	0.9	101	57	107	53	70	109
26S proteasome regulatory subunit 10B OS=Homo sapiens OX=9606 GN=PSMC6 PE=1 SV=1	P62333	PSMC6	44 kDa	0.71	0.9	140	77	49	63	87	77
Insulin-like growth factor 1 receptor OS=Homo sapiens OX=9606 GN=IGF1R PE=1 SV=1	P08069	IGF1R	155 kDa	0.86	0.9	84	69	91	43	62	139
T-complex protein 1 subunit eta OS=Homo sapiens OX=9606 GN=CCT7 PE=1 SV=2	Q99832	CCT7	59 kDa	0.64	0.9	99	66	94	54	73	109
Cdc42-interacting protein 4 OS=Homo sapiens OX=9606 GN=TRIP10 PE=1 SV=3	Q15642	TRIP10	68 kDa	0.81	0.9	75	46	116	66	60	108
Zinc finger CCCH-type antiviral protein 1 OS=Homo sapiens OX=9606 GN=ZC3HAV1 PE=1 SV=3	Q7Z2W4	ZC3HAV1	101 kDa	0.7	0.9	66	85	89	56	82	99
E3 ubiquitin-protein ligase NEDD4-like OS=Homo sapiens OX=9606 GN=NEDD4L PE=1 SV=2	Q96PU5	NEDD4L	112 kDa	0.86	0.9	66	79	53	61	92	41
Coxsackievirus and adenovirus receptor OS=Homo sapiens OX=9606 GN=CXADR PE=1 SV=1	P78310	CXADR	40 kDa	0.46	0.9	83	51	94	49	71	80
Ras-related protein Rab-6A OS=Homo sapiens OX=9606 GN=RAB6A PE=1 SV=3	P20340	RAB6A	24 kDa	0.68	0.9	67	60	67	43	65	82
SH3 domain-binding protein 4 OS=Homo sapiens OX=9606 GN=SH3BP4 PE=1 SV=1	Q9P0V3	SH3BP4	107 kDa	0.86	0.9	36	73	100	36	60	112
Charged multivesicular body protein 2b OS=Homo sapiens OX=9606 GN=CHMP2B PE=1 SV=1	Q9UQN3	CHMP2B	24 kDa	0.79	0.9	91	56	51	69	65	60
Protein lin-7 homolog C OS=Homo sapiens OX=9606 GN=LIN7C PE=1 SV=1	Q9NUP9	LIN7C	22 kDa	0.66	0.9	48	50	98	34	54	82
F-actin-capping protein subunit alpha-1 OS=Homo sapiens OX=9606 GN=CAPZA1 PE=1 SV=3	P52907	CAPZA1	33 kDa	0.67	0.9	71	42	97	50	35	102
Lysosome-associated membrane glycoprotein 1 OS=Homo sapiens OX=9606 GN=LAMP1 PE=1 SV=3	P11279	LAMP1	45 kDa	0.76	0.9	47	87	45	33	63	74
MAGUK p55 subfamily member 6 OS=Homo sapiens OX=9606 GN=MPP6 PE=1 SV=2	Q9NZW5	MPP6	61 kDa	0.77	0.9	63	37	97	40	49	87
AP-2 complex subunit beta OS=Homo sapiens OX=9606 GN=AP2B1 PE=1 SV=1	P63010	AP2B1	105 kDa	0.74	0.9	63	61	60	37	71	75
Adenine phosphoribosyltransferase OS=Homo sapiens OX=9606 GN=APRT PE=1 SV=2	P07741	APRT	20 kDa	0.42	0.9	60	48	76	41	54	56
LIM and senescent cell antigen-like-containing domain protein 1 OS=Homo sapiens OX=9606 GN=LIMS1 PE=1 SV=4	P48059	LIMS1	37 kDa	0.86	0.9	45	36	96	35	56	86
Copine-2 OS=Homo sapiens OX=9606 GN=CPNE2 PE=1 SV=3	Q96FN4	CPNE2	61 kDa	0.69	0.9	51	81	36	42	67	32
Brain-specific angiogenesis inhibitor 1-associated protein 2-like protein 1 OS=Homo sapiens OX=9606 GN=BAIAP2L1 PE=1 SV=2	Q9UHR4	BAIAP2L1	57 kDa	0.7	0.9	41	39	78	24	38	77
Clathrin light chain A OS=Homo sapiens OX=9606 GN=CLTA PE=1 SV=1	P09496	CLTA	27 kDa	0.57	0.9	49	30	55	31	37	48
Wiskott-Aldrich syndrome protein family member 2 OS=Homo sapiens OX=9606 GN=WASF2 PE=1 SV=3	Q9Y6W5	WASF2	54 kDa	0.59	0.9	51	40	54	45	33	60
Carbonyl reductase [NADPH] 1 OS=Homo sapiens OX=9606 GN=CBR1 PE=1 SV=3	P16152	CBR1	30 kDa	0.81	0.9	34	28	79	47	25	59
Protocadherin-1 OS=Homo sapiens OX=9606 GN=PCDH1 PE=1 SV=2	Q08174	PCDH1	115 kDa	0.64	0.9	59	30	56	42	46	55
Acyl-protein thioesterase 2 OS=Homo sapiens OX=9606 GN=LYPLA2 PE=1 SV=1	O95372	LYPLA2	25 kDa	0.65	0.9	42	22	55	35	30	45
60S acidic ribosomal protein P0 OS=Homo sapiens OX=9606 GN=RPLP0 PE=1 SV=1	P05388	RPLP0	34 kDa	0.69	0.9	43	27	63	32	41	50
UDP-glucuronic acid decarboxylase 1 OS=Homo sapiens OX=9606 GN=UXS1 PE=1 SV=1	Q8NBZ7	UXS1	48 kDa	0.79	0.9	38	51	33	38	47	29
Tumor necrosis factor receptor superfamily member 16 OS=Homo sapiens OX=9606 GN=NGFR PE=1 SV=1	P08138	NGFR	45 kDa	0.7	0.9	32	19	50	26	25	46
Ubiquitin domain-containing protein 1 OS=Homo sapiens OX=9606 GN=UBTD1 PE=1 SV=1	Q9HAC8	UBTD1	26 kDa	0.82	0.9	37	31	55	39	32	55
26S proteasome non-ATPase regulatory subunit 14 OS=Homo sapiens OX=9606 GN=PSMD14 PE=1 SV=1	O00487	PSMD14	35 kDa	0.77	0.9	47	37	46	50	35	33
40S ribosomal protein S5 OS=Homo sapiens OX=9606 GN=RPS5 PE=1 SV=4	P46782	RPS5	23 kDa	0.51	0.9	39	35	43	28	37	39
Beta-parvin OS=Homo sapiens OX=9606 GN=PARVB PE=1 SV=1	Q9HBI1	PARVB	42 kDa	0.73	0.9	42	27	51	25	40	49
26S proteasome non-ATPase regulatory subunit 7 OS=Homo sapiens OX=9606 GN=PSMD7 PE=1 SV=2	P51665	PSMD7	37 kDa	0.37	0.9	50	39	38	39	36	35
Tetraspanin-3 OS=Homo sapiens OX=9606 GN=TSPAN3 PE=2 SV=1	O60637	TSPAN3	28 kDa	0.91	0.9	24	48	14	25	47	12
Inorganic pyrophosphatase OS=Homo sapiens OX=9606 GN=PPA1 PE=1 SV=2	Q15181	PPA1	33 kDa	0.9	0.9	23	15	63	24	10	67
Neural Wiskott-Aldrich syndrome protein OS=Homo sapiens OX=9606 GN=WASL PE=1 SV=2	O00401	WASL	55 kDa	0.73	0.9	36	27	34	15	34	43
Serine-threonine kinase receptor-associated protein OS=Homo sapiens OX=9606 GN=STRAP PE=1 SV=1	Q9Y3F4	STRAP	38 kDa	0.78	0.9	50	19	44	10	25	63
S-formylglutathione hydrolase OS=Homo sapiens OX=9606 GN=ESD PE=1 SV=2	P10768	ESD	31 kDa	0.76	0.9	30	19	46	23	18	49
Platelet glycoprotein Ib beta chain OS=Homo sapiens OX=9606 GN=GP1BB PE=1 SV=1	P13224	GP1BB	22 kDa	0.59	0.9	24	30	45	19	40	30
26S proteasome non-ATPase regulatory subunit 13 OS=Homo sapiens OX=9606 GN=PSMD13 PE=1 SV=2	Q9UNM6	PSMD13	43 kDa	0.87	0.9	60	31	2	13	39	36
Syndecan-1 OS=Homo sapiens OX=9606 GN=SDC1 PE=1 SV=3	P18827	SDC1	32 kDa	0.89	0.9	21	40	18	16	37	16
Threonine--tRNA ligase 1, cytoplasmic OS=Homo sapiens OX=9606 GN=TARS1 PE=1 SV=3	P26639	TARS1	83 kDa	0.85	0.9	21	20	47	13	14	53
Superoxide dismutase [Cu-Zn] OS=Homo sapiens OX=9606 GN=SOD1 PE=1 SV=2	P00441	SOD1	16 kDa	0.86	0.9	15	9	57	18	17	36
Deoxyribose-phosphate aldolase OS=Homo sapiens OX=9606 GN=DERA PE=1 SV=2	Q9Y315	DERA	35 kDa	0.92	0.9	10	71	4	19	53	5
Monocarboxylate transporter 8 OS=Homo sapiens OX=9606 GN=SLC16A2 PE=1 SV=2	P36021	SLC16A2	60 kDa	0.92	0.9	4	0	10	0	5	8
LanC-like protein 2 OS=Homo sapiens OX=9606 GN=LANCL2 PE=1 SV=1	Q9NS86	LANCL2	51 kDa	0.6	0.9	33	15	34	23	17	33
GTP-binding protein SAR1a OS=Homo sapiens OX=9606 GN=SAR1A PE=1 SV=1	Q9NR31	SAR1A	22 kDa	0.56	0.9	30	28	23	15	33	20
F-actin-capping protein subunit alpha-2 OS=Homo sapiens OX=9606 GN=CAPZA2 PE=1 SV=3	P47755	CAPZA2	33 kDa	0.91	0.9	8	0	22	16	0	10
Transaldolase OS=Homo sapiens OX=9606 GN=TALDO1 PE=1 SV=2	P37837	TALDO1	38 kDa	0.87	0.9	21	4	33	17	5	33
NAD(P)H dehydrogenase [quinone] 1 OS=Homo sapiens OX=9606 GN=NQO1 PE=1 SV=1	P15559	NQO1	31 kDa	0.78	0.9	19	10	40	17	10	36
Protein tyrosine phosphatase type IVA 2 OS=Homo sapiens OX=9606 GN=PTP4A2 PE=1 SV=1	Q12974	PTP4A2	19 kDa	0.76	0.9	15	13	23	11	16	19
Lactoylglutathione lyase OS=Homo sapiens OX=9606 GN=GLO1 PE=1 SV=4	Q04760	GLO1	21 kDa	0.91	0.9	23	8	30	8	3	45
Cadherin-13 OS=Homo sapiens OX=9606 GN=CDH13 PE=1 SV=1	P55290	CDH13	78 kDa	0.61	0.9	13	21	24	16	19	20
40S ribosomal protein S12 OS=Homo sapiens OX=9606 GN=RPS12 PE=1 SV=3	P25398	RPS12	15 kDa	0.75	0.9	21	8	28	8	15	27
Nucleosome assembly protein 1-like 4 OS=Homo sapiens OX=9606 GN=NAP1L4 PE=1 SV=1	Q99733	NAP1L4	43 kDa	0.92	0.9	0	0	30	0	0	26
Lysosome-associated membrane glycoprotein 2 OS=Homo sapiens OX=9606 GN=LAMP2 PE=1 SV=2	P13473	LAMP2	45 kDa	0.84	0.9	18	26	10	9	21	24
Osteoclast-stimulating factor 1 OS=Homo sapiens OX=9606 GN=OSTF1 PE=1 SV=2	Q92882	OSTF1	24 kDa	0.91	0.9	19	2	20	11	13	19
Ferritin light chain OS=Homo sapiens OX=9606 GN=FTL PE=1 SV=2	P02792	FTL	20 kDa	0.83	0.9	9	5	29	9	21	4
Tight junction protein ZO-2 OS=Homo sapiens OX=9606 GN=TJP2 PE=1 SV=2	Q9UDY2	TJP2	134 kDa	0.83	0.9	10	3	30	14	9	11
40S ribosomal protein S13 OS=Homo sapiens OX=9606 GN=RPS13 PE=1 SV=2	P62277	RPS13	17 kDa	0.59	0.9	11	14	14	8	15	11
GDP-L-fucose synthase OS=Homo sapiens OX=9606 GN=TSTA3 PE=1 SV=1	Q13630	TSTA3	36 kDa	0.53	0.9	17	11	14	12	8	15
Thymidylate kinase OS=Homo sapiens OX=9606 GN=DTYMK PE=1 SV=4	P23919	DTYMK	24 kDa	0.91	0.9	12	2	16	0	0	30
Ubiquitin carboxyl-terminal hydrolase 5 OS=Homo sapiens OX=9606 GN=USP5 PE=1 SV=2	P45974	USP5	96 kDa	0.94	0.9	0	0	14	0	0	13
Dihydrofolate reductase OS=Homo sapiens OX=9606 GN=DHFR PE=1 SV=2	P00374	DHFR	21 kDa	0.94	0.9	6	0	7	0	3	10
Ras-related protein Rab-38 OS=Homo sapiens OX=9606 GN=RAB38 PE=1 SV=1	P57729	RAB38	24 kDa	0.9	0.9	0	2	3	0	2	3
60S ribosomal protein L10 OS=Homo sapiens OX=9606 GN=RPL10 PE=1 SV=4	P27635	RPL10	25 kDa	0.96	0.9	0	4	0	0	4	0
28 kDa heat- and acid-stable phosphoprotein OS=Homo sapiens OX=9606 GN=PDAP1 PE=1 SV=1	Q13442	PDAP1	21 kDa	0.89	0.9	2	0	4	0	0	5
Golgi integral membrane protein 4 OS=Homo sapiens OX=9606 GN=GOLIM4 PE=1 SV=1	O00461	GOLIM4	82 kDa	0.95	0.9	0	10	0	0	10	0
Alpha-mannosidase 2 OS=Homo sapiens OX=9606 GN=MAN2A1 PE=1 SV=2	Q16706	MAN2A1	131 kDa	0.95	0.9	0	7	0	0	7	0
Coatomer subunit epsilon OS=Homo sapiens OX=9606 GN=COPE PE=1 SV=3	O14579	COPE	34 kDa	0.94	0.9	2	0	3	4	0	0
Developmentally-regulated GTP-binding protein 1 OS=Homo sapiens OX=9606 GN=DRG1 PE=1 SV=1	Q9Y295	DRG1	41 kDa	0.95	0.9	2	0	0	0	0	2
Annexin A11 OS=Homo sapiens OX=9606 GN=ANXA11 PE=1 SV=1	P50995	ANXA11	54 kDa	0.46	0.8	1509	1754	1094	1145	1440	1067
Tubulin beta-4A chain OS=Homo sapiens OX=9606 GN=TUBB4A PE=1 SV=2	P04350	TUBB4A	50 kDa	0.25	0.8	739	622	772	591	602	452
Tubulin alpha-4A chain OS=Homo sapiens OX=9606 GN=TUBA4A PE=1 SV=1	P68366	TUBA4A	50 kDa	0.015	0.8	1015	854	884	598	777	735
Plakophilin-3 OS=Homo sapiens OX=9606 GN=PKP3 PE=1 SV=1	Q9Y446	PKP3	87 kDa	0.095	0.8	959	1000	918	703	763	995
Myosin-9 OS=Homo sapiens OX=9606 GN=MYH9 PE=1 SV=4	P35579	MYH9	227 kDa	0.44	0.8	1020	695	501	384	595	687
Histone H2B type 1-M OS=Homo sapiens OX=9606 GN=H2BC14 PE=1 SV=3	Q99879	H2BC14	14 kDa	0.36	0.8	651	842	562	534	500	388
Histone H2B type 2-E OS=Homo sapiens OX=9606 GN=HIST2H2BE PE=1 SV=3	Q16778	HIST2H2BE	14 kDa	0.32	0.8	679	821	577	544	485	384
MIT domain-containing protein 1 OS=Homo sapiens OX=9606 GN=MITD1 PE=1 SV=1	Q8WV92	MITD1	29 kDa	0.49	0.8	516	400	315	398	356	323
Charged multivesicular body protein 2a OS=Homo sapiens OX=9606 GN=CHMP2A PE=1 SV=1	O43633	CHMP2A	25 kDa	0.56	0.8	500	316	286	380	287	270
Histone H3.1 OS=Homo sapiens OX=9606 GN=H3C1 PE=1 SV=2	P68431	H3C1	15 kDa	0.34	0.8	286	350	255	242	198	166
Ubiquitin-conjugating enzyme E2 variant 3 OS=Homo sapiens OX=9606 GN=UEVLD PE=1 SV=2	Q8IX04	UEVLD	52 kDa	0.6	0.8	505	376	226	331	333	223
Tubulin beta-1 chain OS=Homo sapiens OX=9606 GN=TUBB1 PE=1 SV=1	Q9H4B7	TUBB1	50 kDa	0.34	0.8	303	301	232	172	286	211
Adenosylhomocysteinase OS=Homo sapiens OX=9606 GN=AHCY PE=1 SV=4	P23526	AHCY	48 kDa	0.2	0.8	292	218	247	140	188	271
Peflin OS=Homo sapiens OX=9606 GN=PEF1 PE=1 SV=1	Q9UBV8	PEF1	30 kDa	0.54	0.8	186	306	155	179	226	142
Arrestin domain-containing protein 1 OS=Homo sapiens OX=9606 GN=ARRDC1 PE=1 SV=1	Q8N5I2	ARRDC1	46 kDa	0.49	0.8	255	226	180	183	236	132
Cytoplasmic FMR1-interacting protein 1 OS=Homo sapiens OX=9606 GN=CYFIP1 PE=1 SV=1	Q7L576	CYFIP1	145 kDa	0.56	0.8	170	140	261	104	142	264
Protein jagged-2 OS=Homo sapiens OX=9606 GN=JAG2 PE=1 SV=3	Q9Y219	JAG2	133 kDa	0.031	0.8	210	184	194	106	148	177
Nck-associated protein 1 OS=Homo sapiens OX=9606 GN=NCKAP1 PE=1 SV=1	Q9Y2A7	NCKAP1	129 kDa	0.55	0.8	143	148	214	92	129	232
GTP-binding nuclear protein Ran OS=Homo sapiens OX=9606 GN=RAN PE=1 SV=3	P62826	RAN	24 kDa	0.086	0.8	193	139	177	123	139	140
Disks large homolog 1 OS=Homo sapiens OX=9606 GN=DLG1 PE=1 SV=2	Q12959	DLG1	100 kDa	0.53	0.8	121	140	212	97	125	201
Inactive tyrosine-protein kinase 7 OS=Homo sapiens OX=9606 GN=PTK7 PE=1 SV=2	Q13308	PTK7	118 kDa	0.33	0.8	192	118	186	81	119	209
Spastin OS=Homo sapiens OX=9606 GN=SPAST PE=1 SV=1	Q9UBP0	SPAST	67 kDa	0.54	0.8	200	143	111	152	120	80
T-complex protein 1 subunit beta OS=Homo sapiens OX=9606 GN=CCT2 PE=1 SV=4	P78371	CCT2	57 kDa	0.041	0.8	159	142	170	102	105	153
Epidermal growth factor receptor kinase substrate 8-like protein 2 OS=Homo sapiens OX=9606 GN=EPS8L2 PE=1 SV=2	Q9H6S3	EPS8L2	81 kDa	0.48	0.8	115	128	202	55	102	194
Vitronectin OS=Homo sapiens OX=9606 GN=VTN PE=1 SV=1	P04004	VTN	54 kDa	0.15	0.8	131	147	112	86	123	96
Heat shock protein beta-1 OS=Homo sapiens OX=9606 GN=HSPB1 PE=1 SV=2	P04792	HSPB1	23 kDa	0.078	0.8	147	136	136	99	92	137
T-complex protein 1 subunit gamma OS=Homo sapiens OX=9606 GN=CCT3 PE=1 SV=4	P49368	CCT3	61 kDa	0.49	0.8	153	87	135	58	101	156
T-complex protein 1 subunit delta OS=Homo sapiens OX=9606 GN=CCT4 PE=1 SV=4	P50991	CCT4	58 kDa	0.28	0.8	162	88	124	73	105	105
Thrombomodulin OS=Homo sapiens OX=9606 GN=THBD PE=1 SV=2	P07204	THBD	60 kDa	0.31	0.8	94	111	85	67	107	57
Actin-related protein 3 OS=Homo sapiens OX=9606 GN=ACTR3 PE=1 SV=3	P61158	ACTR3	47 kDa	0.42	0.8	121	61	155	74	65	131
Ephrin type-B receptor 4 OS=Homo sapiens OX=9606 GN=EPHB4 PE=1 SV=2	P54760	EPHB4	108 kDa	0.24	0.8	54	43	78	42	30	64
Src substrate cortactin OS=Homo sapiens OX=9606 GN=CTTN PE=1 SV=2	Q14247	CTTN	62 kDa	0.68	0.8	105	47	168	62	53	163
Desmoglein-3 OS=Homo sapiens OX=9606 GN=DSG3 PE=1 SV=2	P32926	DSG3	108 kDa	0.44	0.8	93	107	121	56	78	142
Receptor of activated protein C kinase 1 OS=Homo sapiens OX=9606 GN=RACK1 PE=1 SV=3	P63244	RACK1	35 kDa	0.46	0.8	121	67	129	92	84	87
Na(+)/H(+) exchange regulatory cofactor NHE-RF1 OS=Homo sapiens OX=9606 GN=SLC9A3R1 PE=1 SV=4	O14745	SLC9A3R1	39 kDa	0.56	0.8	87	63	130	61	62	126
Inter-alpha-trypsin inhibitor heavy chain H2 OS=Homo sapiens OX=9606 GN=ITIH2 PE=1 SV=2	P19823	ITIH2	106 kDa	0.44	0.8	106	82	57	34	82	79
Tyrosine-protein kinase receptor UFO OS=Homo sapiens OX=9606 GN=AXL PE=1 SV=4	P30530	AXL	98 kDa	0.11	0.8	97	75	84	63	72	70
Serine/threonine-protein phosphatase 2A 65 kDa regulatory subunit A alpha isoform OS=Homo sapiens OX=9606 GN=PPP2R1A PE=1 SV=4	P30153	PPP2R1A	65 kDa	0.4	0.8	93	54	109	45	62	97
T-complex protein 1 subunit epsilon OS=Homo sapiens OX=9606 GN=CCT5 PE=1 SV=1	P48643	CCT5	60 kDa	0.41	0.8	94	54	69	34	38	92
Multifunctional protein ADE2 OS=Homo sapiens OX=9606 GN=PAICS PE=1 SV=3	P22234	PAICS	47 kDa	0.56	0.8	99	37	75	53	28	90
Serine/threonine-protein phosphatase 2A catalytic subunit alpha isoform OS=Homo sapiens OX=9606 GN=PPP2CA PE=1 SV=1	P67775	PPP2CA	36 kDa	0.6	0.8	77	36	102	61	45	75
26S proteasome regulatory subunit 8 OS=Homo sapiens OX=9606 GN=PSMC5 PE=1 SV=1	P62195	PSMC5	46 kDa	0.58	0.8	100	46	43	57	53	32
60S ribosomal protein L10a OS=Homo sapiens OX=9606 GN=RPL10A PE=1 SV=2	P62906	RPL10A	25 kDa	0.51	0.8	69	78	40	24	65	62
Aldehyde dehydrogenase family 1 member A3 OS=Homo sapiens OX=9606 GN=ALDH1A3 PE=1 SV=2	P47895	ALDH1A3	56 kDa	0.65	0.8	66	34	89	30	36	91
Heat shock 70 kDa protein 4 OS=Homo sapiens OX=9606 GN=HSPA4 PE=1 SV=4	P34932	HSPA4	94 kDa	0.71	0.8	54	35	79	19	31	97
Focal adhesion kinase 1 OS=Homo sapiens OX=9606 GN=PTK2 PE=1 SV=2	Q05397	PTK2	119 kDa	0.51	0.8	38	54	78	24	40	76
Coronin-1C OS=Homo sapiens OX=9606 GN=CORO1C PE=1 SV=1	Q9ULV4	CORO1C	53 kDa	0.63	0.8	38	38	98	21	29	85
Aspartate--tRNA ligase, cytoplasmic OS=Homo sapiens OX=9606 GN=DARS PE=1 SV=2	P14868	DARS	57 kDa	0.37	0.8	64	44	64	48	40	50
Alanine--tRNA ligase, cytoplasmic OS=Homo sapiens OX=9606 GN=AARS PE=1 SV=2	P49588	AARS	107 kDa	0.6	0.8	41	35	76	32	28	71
Heparan sulfate glucosamine 3-O-sulfotransferase 1 OS=Homo sapiens OX=9606 GN=HS3ST1 PE=1 SV=1	O14792	HS3ST1	36 kDa	0.62	0.8	73	63	23	31	61	32
Tropomyosin alpha-3 chain OS=Homo sapiens OX=9606 GN=TPM3 PE=1 SV=2	P06753	TPM3	33 kDa	0.87	0.8	0	0	94	0	0	92
Tropomyosin alpha-4 chain OS=Homo sapiens OX=9606 GN=TPM4 PE=1 SV=3	P67936	TPM4	29 kDa	0.9	0.8	0	0	86	0	0	88
26S proteasome non-ATPase regulatory subunit 11 OS=Homo sapiens OX=9606 GN=PSMD11 PE=1 SV=3	O00231	PSMD11	47 kDa	0.54	0.8	74	34	43	52	39	32
Alpha-parvin OS=Homo sapiens OX=9606 GN=PARVA PE=1 SV=1	Q9NVD7	PARVA	42 kDa	0.56	0.8	41	30	71	33	28	60
Nectin-1 OS=Homo sapiens OX=9606 GN=NECTIN1 PE=1 SV=3	Q15223	NECTIN1	57 kDa	0.5	0.8	37	30	56	25	44	36
Hypoxanthine-guanine phosphoribosyltransferase OS=Homo sapiens OX=9606 GN=HPRT1 PE=1 SV=2	P00492	HPRT1	25 kDa	0.61	0.8	37	33	62	35	15	62
Malate dehydrogenase, cytoplasmic OS=Homo sapiens OX=9606 GN=MDH1 PE=1 SV=4	P40925	MDH1	36 kDa	0.77	0.8	29	22	81	33	23	63
RuvB-like 2 OS=Homo sapiens OX=9606 GN=RUVBL2 PE=1 SV=3	Q9Y230	RUVBL2	51 kDa	0.5	0.8	40	27	63	29	24	51
Peripheral plasma membrane protein CASK OS=Homo sapiens OX=9606 GN=CASK PE=1 SV=3	O14936	CASK	105 kDa	0.6	0.8	27	32	54	15	13	63
ATP-binding cassette sub-family E member 1 OS=Homo sapiens OX=9606 GN=ABCE1 PE=1 SV=1	P61221	ABCE1	67 kDa	0.58	0.8	40	30	49	17	30	56
Macrophage-stimulating protein receptor OS=Homo sapiens OX=9606 GN=MST1R PE=1 SV=3	Q04912	MST1R	152 kDa	0.24	0.8	14	12	11	6	12	14
Cullin-associated NEDD8-dissociated protein 1 OS=Homo sapiens OX=9606 GN=CAND1 PE=1 SV=2	Q86VP6	CAND1	136 kDa	0.54	0.8	45	28	41	8	26	58
Aldehyde dehydrogenase family 3 member B1 OS=Homo sapiens OX=9606 GN=ALDH3B1 PE=1 SV=1	P43353	ALDH3B1	52 kDa	0.32	0.8	33	29	47	19	24	42
Hsc70-interacting protein OS=Homo sapiens OX=9606 GN=ST13 PE=1 SV=2	P50502	ST13	41 kDa	0.35	0.8	45	27	35	28	22	42
Alpha-centractin OS=Homo sapiens OX=9606 GN=ACTR1A PE=1 SV=1	P61163	ACTR1A	43 kDa	0.57	0.8	57	15	45	26	26	35
Vacuolar protein sorting-associated protein 35 OS=Homo sapiens OX=9606 GN=VPS35 PE=1 SV=2	Q96QK1	VPS35	92 kDa	0.42	0.8	31	33	46	12	30	43
Band 3 anion transport protein OS=Homo sapiens OX=9606 GN=SLC4A1 PE=1 SV=3	P02730	SLC4A1	102 kDa	0.8	0.8	0	28	26	0	19	23
Eukaryotic translation initiation factor 6 OS=Homo sapiens OX=9606 GN=EIF6 PE=1 SV=1	P56537	EIF6	27 kDa	0.65	0.8	32	12	46	26	18	33
Eukaryotic translation initiation factor 2 subunit 1 OS=Homo sapiens OX=9606 GN=EIF2S1 PE=1 SV=3	P05198	EIF2S1	36 kDa	0.53	0.8	23	18	47	15	18	38
Protein S100-A9 OS=Homo sapiens OX=9606 GN=S100A9 PE=1 SV=1	P06702	S100A9	13 kDa	0.64	0.8	22	22	25	3	30	23
Heterogeneous nuclear ribonucleoprotein K OS=Homo sapiens OX=9606 GN=HNRNPK PE=1 SV=1	P61978	HNRNPK	51 kDa	0.26	0.8	34	15	30	18	14	28
Asparagine synthetase [glutamine-hydrolyzing] OS=Homo sapiens OX=9606 GN=ASNS PE=1 SV=4	P08243	ASNS	64 kDa	0.64	0.8	36	14	32	7	24	38
Staphylococcal nuclease domain-containing protein 1 OS=Homo sapiens OX=9606 GN=SND1 PE=1 SV=1	Q7KZF4	SND1	102 kDa	0.65	0.8	21	14	35	13	17	32
D-3-phosphoglycerate dehydrogenase OS=Homo sapiens OX=9606 GN=PHGDH PE=1 SV=4	O43175	PHGDH	57 kDa	0.26	0.8	27	18	32	17	18	25
Protein HEG homolog 1 OS=Homo sapiens OX=9606 GN=HEG1 PE=1 SV=3	Q9ULI3	HEG1	147 kDa	0.77	0.8	27	33	21	0	44	22
Ras-related protein Rab-27B OS=Homo sapiens OX=9606 GN=RAB27B PE=1 SV=4	O00194	RAB27B	25 kDa	0.69	0.8	29	6	36	14	21	24
Protein transport protein Sec24C OS=Homo sapiens OX=9606 GN=SEC24C PE=1 SV=3	P53992	SEC24C	118 kDa	0.52	0.8	31	34	11	13	27	22
Gamma-synuclein OS=Homo sapiens OX=9606 GN=SNCG PE=1 SV=2	O76070	SNCG	13 kDa	0.76	0.8	23	0	44	5	16	33
Flavin reductase (NADPH) OS=Homo sapiens OX=9606 GN=BLVRB PE=1 SV=3	P30043	BLVRB	22 kDa	0.76	0.8	26	8	33	7	7	41
RNA-splicing ligase RtcB homolog OS=Homo sapiens OX=9606 GN=RTCB PE=1 SV=1	Q9Y3I0	RTCB	55 kDa	0.7	0.8	31	6	24	14	8	25
Vacuolar protein-sorting-associated protein 36 OS=Homo sapiens OX=9606 GN=VPS36 PE=1 SV=1	Q86VN1	VPS36	44 kDa	0.68	0.8	29	15	22	25	24	8
Jupiter microtubule associated homolog 2 OS=Homo sapiens OX=9606 GN=JPT2 PE=1 SV=1	Q9H910	JPT2	20 kDa	0.7	0.8	21	8	24	9	8	28
V-type proton ATPase catalytic subunit A OS=Homo sapiens OX=9606 GN=ATP6V1A PE=1 SV=2	P38606	ATP6V1A	68 kDa	0.68	0.8	23	25	12	0	19	34
Sialic acid synthase OS=Homo sapiens OX=9606 GN=NANS PE=1 SV=2	Q9NR45	NANS	40 kDa	0.56	0.8	27	15	18	7	19	22
Actin-related protein 2/3 complex subunit 1B OS=Homo sapiens OX=9606 GN=ARPC1B PE=1 SV=3	O15143	ARPC1B	41 kDa	0.46	0.8	16	12	27	10	13	21
Cytochrome b5 type B OS=Homo sapiens OX=9606 GN=CYB5B PE=1 SV=3	O43169	CYB5B	17 kDa	0.8	0.8	19	19	0	0	28	0
S-methyl-5'-thioadenosine phosphorylase OS=Homo sapiens OX=9606 GN=MTAP PE=1 SV=2	Q13126	MTAP	31 kDa	0.81	0.8	5	9	29	5	10	26
ATP-dependent 6-phosphofructokinase, platelet type OS=Homo sapiens OX=9606 GN=PFKP PE=1 SV=2	Q01813	PFKP	86 kDa	0.8	0.8	13	0	31	0	14	21
Proteasome activator complex subunit 2 OS=Homo sapiens OX=9606 GN=PSME2 PE=1 SV=4	Q9UL46	PSME2	27 kDa	0.76	0.8	15	0	24	11	0	24
Solute carrier family 43 member 3 OS=Homo sapiens OX=9606 GN=SLC43A3 PE=1 SV=2	Q8NBI5	SLC43A3	55 kDa	0.82	0.8	2	0	9	6	0	3
Basic leucine zipper and W2 domain-containing protein 1 OS=Homo sapiens OX=9606 GN=BZW1 PE=1 SV=1	Q7L1Q6	BZW1	48 kDa	0.48	0.8	18	9	11	10	5	16
Eukaryotic translation initiation factor 3 subunit B OS=Homo sapiens OX=9606 GN=EIF3B PE=1 SV=3	P55884	EIF3B	92 kDa	0.32	0.8	11	16	17	12	12	15
Nuclear transport factor 2 OS=Homo sapiens OX=9606 GN=NUTF2 PE=1 SV=1	P61970	NUTF2	14 kDa	0.69	0.8	3	11	22	7	11	10
V-type proton ATPase subunit B, brain isoform OS=Homo sapiens OX=9606 GN=ATP6V1B2 PE=1 SV=3	P21281	ATP6V1B2	57 kDa	0.68	0.8	6	13	15	2	10	17
Structural maintenance of chromosomes protein 3 OS=Homo sapiens OX=9606 GN=SMC3 PE=1 SV=2	Q9UQE7	SMC3	142 kDa	0.87	0.8	24	3	0	2	3	19
Arginine--tRNA ligase, cytoplasmic OS=Homo sapiens OX=9606 GN=RARS PE=1 SV=2	P54136	RARS	75 kDa	0.76	0.8	16	10	4	0	6	20
Quinone oxidoreductase OS=Homo sapiens OX=9606 GN=CRYZ PE=1 SV=1	Q08257	CRYZ	35 kDa	0.52	0.8	7	7	13	6	6	11
PDZ domain-containing protein 11 OS=Homo sapiens OX=9606 GN=PDZD11 PE=1 SV=2	Q5EBL8	PDZD11	16 kDa	0.81	0.8	4	0	26	4	8	12
Phosphoserine phosphatase OS=Homo sapiens OX=9606 GN=PSPH PE=1 SV=2	P78330	PSPH	25 kDa	0.82	0.8	12	2	13	0	6	20
Coatomer subunit beta' OS=Homo sapiens OX=9606 GN=COPB2 PE=1 SV=2	P35606	COPB2	102 kDa	0.76	0.8	15	3	6	4	7	10
Protein diaphanous homolog 1 OS=Homo sapiens OX=9606 GN=DIAPH1 PE=1 SV=2	O60610	DIAPH1	141 kDa	0.88	0.8	5	0	17	0	0	20
L-aminoadipate-semialdehyde dehydrogenase-phosphopantetheinyl transferase OS=Homo sapiens OX=9606 GN=AASDHPPT PE=1 SV=2	Q9NRN7	AASDHPPT	36 kDa	0.8	0.8	3	6	12	0	2	18
Drebrin-like protein OS=Homo sapiens OX=9606 GN=DBNL PE=1 SV=1	Q9UJU6	DBNL	48 kDa	0.86	0.8	0	0	22	0	0	17
Phosphoribosylformylglycinamidine synthase OS=Homo sapiens OX=9606 GN=PFAS PE=1 SV=4	O15067	PFAS	145 kDa	0.85	0.8	4	0	7	0	2	8
Liprin-alpha-1 OS=Homo sapiens OX=9606 GN=PPFIA1 PE=1 SV=1	Q13136	PPFIA1	136 kDa	0.9	0.8	2	0	12	0	0	13
26S proteasome non-ATPase regulatory subunit 10 OS=Homo sapiens OX=9606 GN=PSMD10 PE=1 SV=1	O75832	PSMD10	24 kDa	0.84	0.8	13	2	0	0	0	12
SPRY domain-containing protein 7 OS=Homo sapiens OX=9606 GN=SPRYD7 PE=1 SV=2	Q5W111	SPRYD7	22 kDa	0.9	0.8	0	10	0	0	9	0
AH receptor-interacting protein OS=Homo sapiens OX=9606 GN=AIP PE=1 SV=2	O00170	AIP	38 kDa	0.88	0.8	0	0	6	0	0	6
Prefoldin subunit 4 OS=Homo sapiens OX=9606 GN=PFDN4 PE=1 SV=1	Q9NQP4	PFDN4	15 kDa	0.89	0.8	0	0	4	0	0	4
Heat shock 70 kDa protein 1-like OS=Homo sapiens OX=9606 GN=HSPA1L PE=1 SV=2	P34931	HSPA1L	70 kDa	0.74	0.7	0	529	103	224	225	0
Histone H2A type 2-A OS=Homo sapiens OX=9606 GN=HIST2H2AA3 PE=1 SV=3	Q6FI13	HIST2H2AA3	14 kDa	0.27	0.7	742	920	670	615	470	383
Fatty acid synthase OS=Homo sapiens OX=9606 GN=FASN PE=1 SV=3	P49327	FASN	273 kDa	0.18	0.7	703	479	589	229	402	536
Tumor susceptibility gene 101 protein OS=Homo sapiens OX=9606 GN=TSG101 PE=1 SV=2	Q99816	TSG101	44 kDa	0.34	0.7	563	494	303	358	393	270
Apolipoprotein B-100 OS=Homo sapiens OX=9606 GN=APOB PE=1 SV=2	P04114	APOB	516 kDa	0.54	0.7	693	255	186	263	247	256
Prominin-2 OS=Homo sapiens OX=9606 GN=PROM2 PE=1 SV=1	Q8N271	PROM2	92 kDa	0.019	0.7	363	364	384	211	269	339
Histone H2A.Z OS=Homo sapiens OX=9606 GN=H2AZ1 PE=1 SV=2	P0C0S5 (+1)	H2AZ1	14 kDa	0.3	0.7	276	392	294	251	203	147
Protocadherin Fat 2 OS=Homo sapiens OX=9606 GN=FAT2 PE=1 SV=2	Q9NYQ8	FAT2	479 kDa	0.32	0.7	243	206	134	75	198	143
C-1-tetrahydrofolate synthase, cytoplasmic OS=Homo sapiens OX=9606 GN=MTHFD1 PE=1 SV=3	P11586	MTHFD1	102 kDa	0.12	0.7	218	184	213	91	134	222
Tensin-3 OS=Homo sapiens OX=9606 GN=TNS3 PE=1 SV=2	Q68CZ2	TNS3	155 kDa	0.53	0.7	126	112	248	57	67	213
ADP-ribosylation factor 5 OS=Homo sapiens OX=9606 GN=ARF5 PE=1 SV=2	P84085	ARF5	21 kDa	0.53	0.7	104	87	154	0	139	125
T-complex protein 1 subunit alpha OS=Homo sapiens OX=9606 GN=TCP1 PE=1 SV=1	P17987	TCP1	60 kDa	0.24	0.7	143	79	104	54	80	104
Tetraspanin-6 OS=Homo sapiens OX=9606 GN=TSPAN6 PE=1 SV=1	O43657	TSPAN6	28 kDa	0.21	0.7	110	103	78	42	101	61
Charged multivesicular body protein 4a OS=Homo sapiens OX=9606 GN=CHMP4A PE=1 SV=3	Q9BY43	CHMP4A	25 kDa	0.37	0.7	88	32	62	49	40	45
Serine protease 23 OS=Homo sapiens OX=9606 GN=PRSS23 PE=1 SV=1	O95084	PRSS23	43 kDa	0.61	0.7	83	149	65	48	142	25
Sorting nexin-18 OS=Homo sapiens OX=9606 GN=SNX18 PE=1 SV=2	Q96RF0	SNX18	69 kDa	0.042	0.7	101	91	79	63	82	66
Importin subunit beta-1 OS=Homo sapiens OX=9606 GN=KPNB1 PE=1 SV=2	Q14974	KPNB1	97 kDa	0.15	0.7	80	80	92	38	63	90
26S proteasome regulatory subunit 7 OS=Homo sapiens OX=9606 GN=PSMC2 PE=1 SV=3	P35998	PSMC2	49 kDa	0.46	0.7	128	64	65	81	62	46
WD repeat-containing protein 1 OS=Homo sapiens OX=9606 GN=WDR1 PE=1 SV=4	O75083	WDR1	66 kDa	0.16	0.7	71	66	83	28	52	81
Sorting nexin-33 OS=Homo sapiens OX=9606 GN=SNX33 PE=1 SV=1	Q8WV41	SNX33	65 kDa	0.33	0.7	84	94	42	42	76	36
Poly(rC)-binding protein 2 OS=Homo sapiens OX=9606 GN=PCBP2 PE=1 SV=1	Q15366	PCBP2	39 kDa	0.62	0.7	62	43	24	0	37	68
CD109 antigen OS=Homo sapiens OX=9606 GN=CD109 PE=1 SV=2	Q6YHK3	CD109	162 kDa	0.25	0.7	61	82	48	24	52	50
Glucose-6-phosphate 1-dehydrogenase OS=Homo sapiens OX=9606 GN=G6PD PE=1 SV=4	P11413	G6PD	59 kDa	0.58	0.7	31	38	121	27	27	79
Aldehyde dehydrogenase family 16 member A1 OS=Homo sapiens OX=9606 GN=ALDH16A1 PE=1 SV=2	Q8IZ83	ALDH16A1	85 kDa	0.82	0.7	6	163	0	18	117	0
Disintegrin and metalloproteinase domain-containing protein 15 OS=Homo sapiens OX=9606 GN=ADAM15 PE=1 SV=4	Q13444	ADAM15	93 kDa	0.059	0.7	57	60	50	36	46	47
Core histone macro-H2A.2 OS=Homo sapiens OX=9606 GN=H2AFY2 PE=1 SV=3	Q9P0M6	H2AFY2	40 kDa	0.27	0.7	59	71	58	49	41	29
Single-stranded DNA-binding protein, mitochondrial OS=Homo sapiens OX=9606 GN=SSBP1 PE=1 SV=1	Q04837	SSBP1	17 kDa	0.092	0.7	57	47	67	34	39	46
Ras GTPase-activating protein nGAP OS=Homo sapiens OX=9606 GN=RASAL2 PE=1 SV=2	Q9UJF2	RASAL2	129 kDa	0.52	0.7	43	24	86	14	43	58
Inactive tyrosine-protein kinase PRAG1 OS=Homo sapiens OX=9606 GN=PRAG1 PE=1 SV=4	Q86YV5	PRAG1	150 kDa	0.52	0.7	27	45	102	13	38	56
Polyadenylate-binding protein 1 OS=Homo sapiens OX=9606 GN=PABPC1 PE=1 SV=2	P11940	PABPC1	71 kDa	0.43	0.7	74	28	52	13	40	62
6-phosphogluconate dehydrogenase, decarboxylating OS=Homo sapiens OX=9606 GN=PGD PE=1 SV=3	P52209	PGD	53 kDa	0.43	0.7	46	22	59	20	23	57
Septin-2 OS=Homo sapiens OX=9606 GN=SEPTIN2 PE=1 SV=1	Q15019	SEPTIN2	41 kDa	0.4	0.7	55	33	46	18	19	60
Exportin-2 OS=Homo sapiens OX=9606 GN=CSE1L PE=1 SV=3	P55060	CSE1L	110 kDa	0.45	0.7	51	32	36	14	26	55
Aldo-keto reductase family 1 member A1 OS=Homo sapiens OX=9606 GN=AKR1A1 PE=1 SV=3	P14550	AKR1A1	37 kDa	0.35	0.7	44	22	47	21	21	45
Transketolase OS=Homo sapiens OX=9606 GN=TKT PE=1 SV=3	P29401	TKT	68 kDa	0.61	0.7	37	18	53	6	13	66
Coagulation factor XIII A chain OS=Homo sapiens OX=9606 GN=F13A1 PE=1 SV=4	P00488	F13A1	83 kDa	0.16	0.7	38	35	30	12	34	27
E3 ubiquitin-protein ligase NEDD4 OS=Homo sapiens OX=9606 GN=NEDD4 PE=1 SV=4	P46934	NEDD4	149 kDa	0.66	0.7	21	64	12	3	57	9
26S proteasome regulatory subunit 6B OS=Homo sapiens OX=9606 GN=PSMC4 PE=1 SV=2	P43686	PSMC4	47 kDa	0.64	0.7	63	17	10	33	14	17
Plakophilin-4 OS=Homo sapiens OX=9606 GN=PKP4 PE=1 SV=2	Q99569	PKP4	132 kDa	0.56	0.7	17	32	27	0	28	32
Puromycin-sensitive aminopeptidase OS=Homo sapiens OX=9606 GN=NPEPPS PE=1 SV=2	P55786	NPEPPS	103 kDa	0.38	0.7	26	24	42	7	18	41
Isoleucine--tRNA ligase, cytoplasmic OS=Homo sapiens OX=9606 GN=IARS PE=1 SV=2	P41252	IARS	145 kDa	0.26	0.7	43	31	19	15	23	29
Eukaryotic translation initiation factor 4H OS=Homo sapiens OX=9606 GN=EIF4H PE=1 SV=5	Q15056	EIF4H	27 kDa	0.4	0.7	17	20	41	15	20	28
Neurogenic locus notch homolog protein 2 OS=Homo sapiens OX=9606 GN=NOTCH2 PE=1 SV=3	Q04721	NOTCH2	265 kDa	0.51	0.7	8	38	25	3	25	22
Heme-binding protein 1 OS=Homo sapiens OX=9606 GN=HEBP1 PE=1 SV=1	Q9NRV9	HEBP1	21 kDa	0.68	0.7	21	4	30	3	0	36
Coatomer subunit alpha OS=Homo sapiens OX=9606 GN=COPA PE=1 SV=2	P53621	COPA	138 kDa	0.68	0.7	34	19	0	6	21	16
Eukaryotic translation initiation factor 3 subunit I OS=Homo sapiens OX=9606 GN=EIF3I PE=1 SV=1	Q13347	EIF3I	37 kDa	0.49	0.7	31	6	18	15	6	16
Thioredoxin domain-containing protein 17 OS=Homo sapiens OX=9606 GN=TXNDC17 PE=1 SV=1	Q9BRA2	TXNDC17	14 kDa	0.6	0.7	18	5	29	0	17	21
Valine--tRNA ligase OS=Homo sapiens OX=9606 GN=VARS PE=1 SV=4	P26640	VARS	140 kDa	0.6	0.7	26	13	6	0	14	20
Gamma-glutamylcyclotransferase OS=Homo sapiens OX=9606 GN=GGCT PE=1 SV=1	O75223	GGCT	21 kDa	0.57	0.7	13	4	16	3	8	15
Alpha-aminoadipic semialdehyde dehydrogenase OS=Homo sapiens OX=9606 GN=ALDH7A1 PE=1 SV=5	P49419	ALDH7A1	58 kDa	0.54	0.7	14	6	29	7	4	22
Cysteine-rich protein 2 OS=Homo sapiens OX=9606 GN=CRIP2 PE=1 SV=1	P52943	CRIP2	22 kDa	0.59	0.7	22	2	20	13	0	16
Transportin-1 OS=Homo sapiens OX=9606 GN=TNPO1 PE=1 SV=2	Q92973	TNPO1	102 kDa	0.2	0.7	14	15	17	4	11	17
Profilin-2 OS=Homo sapiens OX=9606 GN=PFN2 PE=1 SV=3	P35080	PFN2	15 kDa	0.57	0.7	12	7	27	10	5	17
Small nuclear ribonucleoprotein-associated protein N OS=Homo sapiens OX=9606 GN=SNRPN PE=1 SV=1	P63162	SNRPN	25 kDa	0.8	0.7	37	3	0	15	0	6
Collectin-10 OS=Homo sapiens OX=9606 GN=COLEC10 PE=1 SV=2	Q9Y6Z7	COLEC10	31 kDa	0.54	0.7	12	15	5	2	15	7
UV excision repair protein RAD23 homolog B OS=Homo sapiens OX=9606 GN=RAD23B PE=1 SV=1	P54727	RAD23B	43 kDa	0.76	0.7	12	0	23	0	4	23
Desmocollin-3 OS=Homo sapiens OX=9606 GN=DSC3 PE=1 SV=3	Q14574	DSC3	100 kDa	0.66	0.7	5	3	11	0	3	12
ADP-ribosylation factor-like protein 8B OS=Homo sapiens OX=9606 GN=ARL8B PE=1 SV=1	Q9NVJ2	ARL8B	22 kDa	0.46	0.7	11	13	10	3	15	7
E3 ubiquitin-protein ligase MIB1 OS=Homo sapiens OX=9606 GN=MIB1 PE=1 SV=1	Q86YT6	MIB1	110 kDa	0.67	0.7	4	19	6	2	12	9
Heterogeneous nuclear ribonucleoprotein D0 OS=Homo sapiens OX=9606 GN=HNRNPD PE=1 SV=1	Q14103	HNRNPD	38 kDa	0.5	0.7	16	10	6	4	3	16
26S proteasome non-ATPase regulatory subunit 9 OS=Homo sapiens OX=9606 GN=PSMD9 PE=1 SV=3	O00233	PSMD9	25 kDa	0.68	0.7	10	0	22	2	6	19
Eukaryotic translation initiation factor 1 OS=Homo sapiens OX=9606 GN=EIF1 PE=1 SV=1	P41567	EIF1	13 kDa	0.8	0.7	2	0	18	2	3	11
Ribosome maturation protein SBDS OS=Homo sapiens OX=9606 GN=SBDS PE=1 SV=4	Q9Y3A5	SBDS	29 kDa	0.56	0.7	11	3	13	4	4	15
V-type proton ATPase subunit E 1 OS=Homo sapiens OX=9606 GN=ATP6V1E1 PE=1 SV=1	P36543	ATP6V1E1	26 kDa	0.68	0.7	2	8	14	4	2	14
Platelet-activating factor acetylhydrolase IB subunit beta OS=Homo sapiens OX=9606 GN=PAFAH1B2 PE=1 SV=1	P68402	PAFAH1B2	26 kDa	0.55	0.7	12	0	14	4	5	11
Pyrroline-5-carboxylate reductase 3 OS=Homo sapiens OX=9606 GN=PYCR3 PE=1 SV=3	Q53H96	PYCR3	29 kDa	0.43	0.7	6	4	4	0	6	5
COP9 signalosome complex subunit 4 OS=Homo sapiens OX=9606 GN=COPS4 PE=1 SV=1	Q9BT78	COPS4	46 kDa	0.71	0.7	12	0	8	0	2	12
Syntaxin-3 OS=Homo sapiens OX=9606 GN=STX3 PE=1 SV=3	Q13277	STX3	33 kDa	0.77	0.7	0	0	19	7	0	6
Cerebral cavernous malformations 2 protein OS=Homo sapiens OX=9606 GN=CCM2 PE=1 SV=1	Q9BSQ5	CCM2	49 kDa	0.81	0.7	0	0	20	0	0	14
Malignant T-cell-amplified sequence 1 OS=Homo sapiens OX=9606 GN=MCTS1 PE=1 SV=1	Q9ULC4	MCTS1	21 kDa	0.84	0.7	0	0	15	0	0	13
CAD protein OS=Homo sapiens OX=9606 GN=CAD PE=1 SV=3	P27708	CAD	243 kDa	0.71	0.7	3	0	7	0	2	5
Basement membrane-specific heparan sulfate proteoglycan core protein OS=Homo sapiens OX=9606 GN=HSPG2 PE=1 SV=4	P98160	HSPG2	469 kDa	0.2	0.6	5146	7043	2673	1893	3924	2077
Thrombospondin-1 OS=Homo sapiens OX=9606 GN=THBS1 PE=1 SV=2	P07996	THBS1	129 kDa	0.22	0.6	2471	2007	922	822	1352	1067
Fibronectin OS=Homo sapiens OX=9606 GN=FN1 PE=1 SV=5	P02751	FN1	272 kDa	0.22	0.6	1097	1870	783	297	962	785
EGF-like repeat and discoidin I-like domain-containing protein 3 OS=Homo sapiens OX=9606 GN=EDIL3 PE=1 SV=1	O43854	EDIL3	54 kDa	0.11	0.6	1444	1695	1048	785	1115	762
Aldehyde dehydrogenase, dimeric NADP-preferring OS=Homo sapiens OX=9606 GN=ALDH3A1 PE=1 SV=3	P30838	ALDH3A1	50 kDa	0.11	0.6	303	207	246	103	112	247
Ubiquitin-like modifier-activating enzyme 1 OS=Homo sapiens OX=9606 GN=UBA1 PE=1 SV=3	P22314	UBA1	118 kDa	0.036	0.6	201	166	171	62	100	156
Band 4.1-like protein 1 OS=Homo sapiens OX=9606 GN=EPB41L1 PE=1 SV=2	Q9H4G0	EPB41L1	99 kDa	0.3	0.6	81	61	114	25	31	111
Stress-70 protein, mitochondrial OS=Homo sapiens OX=9606 GN=HSPA9 PE=1 SV=2	P38646	HSPA9	74 kDa	0.13	0.6	71	91	48	20	58	51
Tetraspanin-1 OS=Homo sapiens OX=9606 GN=TSPAN1 PE=1 SV=2	O60635	TSPAN1	26 kDa	0.25	0.6	101	57	46	21	61	42
Barrier-to-autointegration factor OS=Homo sapiens OX=9606 GN=BANF1 PE=1 SV=1	O75531	BANF1	10 kDa	0.36	0.6	28	102	76	35	52	38
Serine incorporator 5 OS=Homo sapiens OX=9606 GN=SERINC5 PE=2 SV=1	Q86VE9	SERINC5	47 kDa	0.19	0.6	70	84	43	41	56	27
NEDD4-like E3 ubiquitin-protein ligase WWP1 OS=Homo sapiens OX=9606 GN=WWP1 PE=1 SV=1	Q9H0M0	WWP1	105 kDa	0.45	0.6	16	46	41	0	26	44
Mitogen-activated protein kinase 1 OS=Homo sapiens OX=9606 GN=MAPK1 PE=1 SV=3	P28482	MAPK1	41 kDa	0.21	0.6	50	43	47	7	33	51
Specifically androgen-regulated gene protein OS=Homo sapiens OX=9606 GN=SARG PE=1 SV=2	Q9BW04	SARG	64 kDa	0.35	0.6	49	18	60	11	20	49
Armadillo repeat protein deleted in velo-cardio-facial syndrome OS=Homo sapiens OX=9606 GN=ARVCF PE=1 SV=1	O00192	ARVCF	105 kDa	0.46	0.6	24	33	68	12	16	58
Serine hydroxymethyltransferase, mitochondrial OS=Homo sapiens OX=9606 GN=SHMT2 PE=1 SV=3	P34897	SHMT2	56 kDa	0.22	0.6	34	27	61	22	13	36
Collagen alpha-1(IV) chain OS=Homo sapiens OX=9606 GN=COL4A1 PE=1 SV=4	P02462	COL4A1	161 kDa	0.61	0.6	22	95	0	20	31	15
ATP synthase subunit beta, mitochondrial OS=Homo sapiens OX=9606 GN=ATP5F1B PE=1 SV=3	P06576	ATP5F1B	57 kDa	0.49	0.6	28	9	57	16	8	33
Protocadherin Fat 4 OS=Homo sapiens OX=9606 GN=FAT4 PE=1 SV=2	Q6V0I7	FAT4	543 kDa	0.4	0.6	29	17	38	0	13	36
Abl interactor 2 OS=Homo sapiens OX=9606 GN=ABI2 PE=1 SV=1	Q9NYB9	ABI2	56 kDa	0.53	0.6	24	2	38	7	0	30
LIM domain-containing protein ajuba OS=Homo sapiens OX=9606 GN=AJUBA PE=1 SV=1	Q96IF1	AJUBA	57 kDa	0.51	0.6	18	14	49	8	8	37
C-type lectin domain family 11 member A OS=Homo sapiens OX=9606 GN=CLEC11A PE=1 SV=1	Q9Y240	CLEC11A	36 kDa	0.22	0.6	34	29	17	11	19	20
Protocadherin Fat 1 OS=Homo sapiens OX=9606 GN=FAT1 PE=1 SV=2	Q14517	FAT1	506 kDa	0.31	0.6	31	23	22	2	21	24
Serine/threonine-protein kinase PAK 6 OS=Homo sapiens OX=9606 GN=PAK6 PE=1 SV=1	Q9NQU5	PAK6	75 kDa	0.46	0.6	24	17	35	0	12	41
Beta-2-syntrophin OS=Homo sapiens OX=9606 GN=SNTB2 PE=1 SV=1	Q13425	SNTB2	58 kDa	0.19	0.6	17	18	40	14	13	14
26S proteasome non-ATPase regulatory subunit 6 OS=Homo sapiens OX=9606 GN=PSMD6 PE=1 SV=1	Q15008	PSMD6	46 kDa	0.46	0.6	42	17	6	16	10	14
Calpain-7 OS=Homo sapiens OX=9606 GN=CAPN7 PE=1 SV=1	Q9Y6W3	CAPN7	93 kDa	0.59	0.6	19	9	0	4	11	3
ADP-ribosylation factor-like protein 3 OS=Homo sapiens OX=9606 GN=ARL3 PE=1 SV=2	P36405	ARL3	20 kDa	0.43	0.6	10	8	31	3	8	18
Pro-neuregulin-1, membrane-bound isoform OS=Homo sapiens OX=9606 GN=NRG1 PE=1 SV=3	Q02297	NRG1	70 kDa	0.18	0.6	15	17	13	3	16	8
Actin-related protein 2/3 complex subunit 5 OS=Homo sapiens OX=9606 GN=ARPC5 PE=1 SV=3	O15511	ARPC5	16 kDa	0.52	0.6	4	8	22	0	12	10
Spliceosome RNA helicase DDX39B OS=Homo sapiens OX=9606 GN=DDX39B PE=1 SV=1	Q13838	DDX39B	49 kDa	0.53	0.6	15	0	21	12	2	5
von Willebrand factor OS=Homo sapiens OX=9606 GN=VWF PE=1 SV=4	P04275	VWF	309 kDa	0.55	0.6	6	17	0	0	6	6
Exportin-1 OS=Homo sapiens OX=9606 GN=XPO1 PE=1 SV=1	O14980	XPO1	123 kDa	0.36	0.6	10	10	13	0	3	17
Splicing factor 3B subunit 3 OS=Homo sapiens OX=9606 GN=SF3B3 PE=1 SV=4	Q15393	SF3B3	136 kDa	0.33	0.6	15	12	3	3	9	6
Aflatoxin B1 aldehyde reductase member 2 OS=Homo sapiens OX=9606 GN=AKR7A2 PE=1 SV=3	O43488	AKR7A2	40 kDa	0.43	0.6	8	3	13	6	0	8
TBC1 domain family member 10A OS=Homo sapiens OX=9606 GN=TBC1D10A PE=1 SV=1	Q9BXI6	TBC1D10A	57 kDa	0.68	0.6	8	0	13	0	0	14
Eukaryotic translation initiation factor 3 subunit L OS=Homo sapiens OX=9606 GN=EIF3L PE=1 SV=1	Q9Y262	EIF3L	67 kDa	0.41	0.6	10	3	12	0	8	8
Ankyrin repeat and BTB/POZ domain-containing protein BTBD11 OS=Homo sapiens OX=9606 GN=BTBD11 PE=2 SV=3	A6QL63	BTBD11	121 kDa	0.64	0.6	0	6	13	0	3	10
Cytoplasmic protein NCK1 OS=Homo sapiens OX=9606 GN=NCK1 PE=1 SV=1	P16333	NCK1	43 kDa	0.58	0.6	11	0	9	8	2	2
Glyoxylate reductase/hydroxypyruvate reductase OS=Homo sapiens OX=9606 GN=GRHPR PE=1 SV=1	Q9UBQ7	GRHPR	36 kDa	0.69	0.6	6	0	7	0	0	10
Lipoma-preferred partner OS=Homo sapiens OX=9606 GN=LPP PE=1 SV=1	Q93052	LPP	66 kDa	0.77	0.6	0	0	15	0	0	11
Thioredoxin-like protein 1 OS=Homo sapiens OX=9606 GN=TXNL1 PE=1 SV=3	O43396	TXNL1	32 kDa	0.76	0.6	0	0	13	0	0	10
U1 small nuclear ribonucleoprotein 70 kDa OS=Homo sapiens OX=9606 GN=SNRNP70 PE=1 SV=2	P08621	SNRNP70	52 kDa	0.66	0.6	6	2	0	0	5	0
Casein kinase I isoform delta OS=Homo sapiens OX=9606 GN=CSNK1D PE=1 SV=2	P48730	CSNK1D	47 kDa	0.56	0.6	2	7	0	2	2	2
Carbonic anhydrase 2 OS=Homo sapiens OX=9606 GN=CA2 PE=1 SV=2	P00918	CA2	29 kDa	0.68	0.6	2	0	7	0	0	7
RelA-associated inhibitor OS=Homo sapiens OX=9606 GN=PPP1R13L PE=1 SV=4	Q8WUF5	PPP1R13L	89 kDa	0.7	0.6	0	3	7	0	0	7
Uridine 5'-monophosphate synthase OS=Homo sapiens OX=9606 GN=UMPS PE=1 SV=1	P11172	UMPS	52 kDa	0.71	0.6	0	0	9	0	0	5
Integrin alpha-4 OS=Homo sapiens OX=9606 GN=ITGA4 PE=1 SV=3	P13612	ITGA4	115 kDa	0.76	0.6	0	5	0	0	3	0
Uroporphyrinogen decarboxylase OS=Homo sapiens OX=9606 GN=UROD PE=1 SV=2	P06132	UROD	41 kDa	0.76	0.6	3	0	0	0	0	2
Agrin OS=Homo sapiens OX=9606 GN=AGRN PE=1 SV=6	O00468	AGRN	217 kDa	0.12	0.5	1350	1280	713	364	788	552
Tubulointerstitial nephritis antigen-like OS=Homo sapiens OX=9606 GN=TINAGL1 PE=1 SV=1	Q9GZM7	TINAGL1	52 kDa	0.22	0.5	753	1188	449	348	638	296
Caveolae-associated protein 1 OS=Homo sapiens OX=9606 GN=CAVIN1 PE=1 SV=1	Q6NZI2	CAVIN1	43 kDa	0.034	0.5	435	267	297	170	164	176
Transforming growth factor-beta-induced protein ig-h3 OS=Homo sapiens OX=9606 GN=TGFBI PE=1 SV=1	Q15582	TGFBI	75 kDa	0.023	0.5	360	298	246	118	218	170
Glypican-1 OS=Homo sapiens OX=9606 GN=GPC1 PE=1 SV=2	P35052	GPC1	62 kDa	0.31	0.5	184	220	44	44	134	45
Kinesin-like protein KIF23 OS=Homo sapiens OX=9606 GN=KIF23 PE=1 SV=3	Q02241	KIF23	110 kDa	0.41	0.5	122	237	27	32	137	27
Receptor-type tyrosine-protein phosphatase S OS=Homo sapiens OX=9606 GN=PTPRS PE=1 SV=3	Q13332	PTPRS	217 kDa	0.079	0.5	109	137	114	15	96	89
Rac GTPase-activating protein 1 OS=Homo sapiens OX=9606 GN=RACGAP1 PE=1 SV=1	Q9H0H5	RACGAP1	71 kDa	0.32	0.5	140	163	36	48	112	20
Fibroblast growth factor-binding protein 1 OS=Homo sapiens OX=9606 GN=FGFBP1 PE=1 SV=1	Q14512	FGFBP1	26 kDa	0.14	0.5	149	70	69	48	42	66
Nidogen-1 OS=Homo sapiens OX=9606 GN=NID1 PE=1 SV=3	P14543	NID1	136 kDa	0.18	0.5	86	132	53	27	72	39
Caveolae-associated protein 3 OS=Homo sapiens OX=9606 GN=CAVIN3 PE=1 SV=3	Q969G5	CAVIN3	28 kDa	0.14	0.5	58	21	46	25	18	20
Ribonucleoside-diphosphate reductase large subunit OS=Homo sapiens OX=9606 GN=RRM1 PE=1 SV=1	P23921	RRM1	90 kDa	0.13	0.5	41	32	41	0	23	37
Breast cancer anti-estrogen resistance protein 1 OS=Homo sapiens OX=9606 GN=BCAR1 PE=1 SV=2	P56945	BCAR1	93 kDa	0.37	0.5	10	30	57	12	7	36
USP6 N-terminal-like protein OS=Homo sapiens OX=9606 GN=USP6NL PE=1 SV=3	Q92738	USP6NL	94 kDa	0.06	0.5	27	36	36	8	15	29
Glycine--tRNA ligase OS=Homo sapiens OX=9606 GN=GARS1 PE=1 SV=3	P41250	GARS1	83 kDa	0.35	0.5	29	13	43	9	0	38
Kinesin-1 heavy chain OS=Homo sapiens OX=9606 GN=KIF5B PE=1 SV=1	P33176	KIF5B	110 kDa	0.26	0.5	38	19	16	4	3	29
Trifunctional purine biosynthetic protein adenosine-3 OS=Homo sapiens OX=9606 GN=GART PE=1 SV=1	P22102	GART	108 kDa	0.36	0.5	16	16	33	0	3	32
Probable ATP-dependent RNA helicase DDX17 OS=Homo sapiens OX=9606 GN=DDX17 PE=1 SV=2	Q92841	DDX17	80 kDa	0.023	0.5	29	20	24	12	10	14
ATP-dependent RNA helicase DDX3X OS=Homo sapiens OX=9606 GN=DDX3X PE=1 SV=3	O00571	DDX3X	73 kDa	0.37	0.5	37	16	7	0	15	18
Dynamin-2 OS=Homo sapiens OX=9606 GN=DNM2 PE=1 SV=2	P50570	DNM2	98 kDa	0.13	0.5	10	17	19	3	8	14
Septin-9 OS=Homo sapiens OX=9606 GN=SEPTIN9 PE=1 SV=2	Q9UHD8	SEPTIN9	65 kDa	0.51	0.5	17	0	20	2	0	18
Ribose-phosphate pyrophosphokinase 1 OS=Homo sapiens OX=9606 GN=PRPS1 PE=1 SV=2	P60891	PRPS1	35 kDa	0.31	0.5	17	4	26	6	7	12
3-mercaptopyruvate sulfurtransferase OS=Homo sapiens OX=9606 GN=MPST PE=1 SV=3	P25325	MPST	33 kDa	0.085	0.5	18	9	18	6	5	12
26S proteasome non-ATPase regulatory subunit 5 OS=Homo sapiens OX=9606 GN=PSMD5 PE=1 SV=3	Q16401	PSMD5	56 kDa	0.43	0.5	13	2	15	3	0	13
Na(+)/H(+) exchange regulatory cofactor NHE-RF2 OS=Homo sapiens OX=9606 GN=SLC9A3R2 PE=1 SV=2	Q15599	SLC9A3R2	37 kDa	0.37	0.5	6	15	19	0	4	18
Lysine--tRNA ligase OS=Homo sapiens OX=9606 GN=KARS1 PE=1 SV=3	Q15046	KARS1	68 kDa	0.38	0.5	15	8	13	0	0	20
Echinoderm microtubule-associated protein-like 2 OS=Homo sapiens OX=9606 GN=EML2 PE=1 SV=1	O95834	EML2	71 kDa	0.32	0.5	15	17	5	0	13	9
BAG family molecular chaperone regulator 2 OS=Homo sapiens OX=9606 GN=BAG2 PE=1 SV=1	O95816	BAG2	24 kDa	0.16	0.5	11	7	7	3	0	9
Rho-associated protein kinase 1 OS=Homo sapiens OX=9606 GN=ROCK1 PE=1 SV=1	Q13464	ROCK1	158 kDa	0.54	0.5	21	0	8	0	0	15
Colorectal mutant cancer protein OS=Homo sapiens OX=9606 GN=MCC PE=1 SV=2	P23508	MCC	93 kDa	0.48	0.5	6	3	18	0	3	12
E3 ubiquitin-protein ligase ZNRF2 OS=Homo sapiens OX=9606 GN=ZNRF2 PE=1 SV=1	Q8NHG8	ZNRF2	24 kDa	0.46	0.5	10	0	11	3	0	10
Serine/threonine-protein phosphatase 6 catalytic subunit OS=Homo sapiens OX=9606 GN=PPP6C PE=1 SV=1	O00743	PPP6C	35 kDa	0.66	0.5	0	0	14	6	0	0
Tubulin gamma-1 chain OS=Homo sapiens OX=9606 GN=TUBG1 PE=1 SV=2	P23258	TUBG1	51 kDa	0.45	0.5	8	0	11	6	0	3
AP-1 complex subunit sigma-1A OS=Homo sapiens OX=9606 GN=AP1S1 PE=1 SV=1	P61966	AP1S1	19 kDa	0.56	0.5	3	0	3	0	3	0
Protein unc-45 homolog A OS=Homo sapiens OX=9606 GN=UNC45A PE=1 SV=1	Q9H3U1	UNC45A	103 kDa	0.63	0.5	3	0	11	0	0	8
Secernin-1 OS=Homo sapiens OX=9606 GN=SCRN1 PE=1 SV=2	Q12765	SCRN1	46 kDa	0.68	0.5	0	0	10	0	0	5
TOM1-like protein 2 OS=Homo sapiens OX=9606 GN=TOM1L2 PE=1 SV=1	Q6ZVM7	TOM1L2	56 kDa	0.53	0.5	0	4	2	0	3	0
Myelin protein zero-like protein 2 OS=Homo sapiens OX=9606 GN=MPZL2 PE=1 SV=1	O60487	MPZL2	24 kDa	0.59	0.5	2	0	4	3	0	0
Sideroflexin-1 OS=Homo sapiens OX=9606 GN=SFXN1 PE=1 SV=4	Q9H9B4	SFXN1	36 kDa	0.66	0.5	0	0	5	0	0	3
Laminin subunit alpha-5 OS=Homo sapiens OX=9606 GN=LAMA5 PE=1 SV=8	O15230	LAMA5	400 kDa	0.051	0.4	1766	1874	1053	294	825	707
Fibulin-1 OS=Homo sapiens OX=9606 GN=FBLN1 PE=1 SV=4	P23142	FBLN1	77 kDa	0.24	0.4	722	274	154	160	125	170
Eukaryotic initiation factor 4A-II OS=Homo sapiens OX=9606 GN=EIF4A2 PE=1 SV=2	Q14240	EIF4A2	46 kDa	0.15	0.4	103	37	159	0	55	71
Keratin, type II cuticular Hb5 OS=Homo sapiens OX=9606 GN=KRT85 PE=1 SV=1	P78386	KRT85	56 kDa	0.58	0.4	0	0	366	118	0	0
Collagen alpha-1(XVIII) chain OS=Homo sapiens OX=9606 GN=COL18A1 PE=1 SV=5	P39060	COL18A1	178 kDa	0.2	0.4	195	211	39	12	83	70
Y+L amino acid transporter 2 OS=Homo sapiens OX=9606 GN=SLC7A6 PE=1 SV=3	Q92536	SLC7A6	57 kDa	0.61	0.4	0	0	34	11	0	0
Pro-cathepsin H OS=Homo sapiens OX=9606 GN=CTSH PE=1 SV=4	P09668	CTSH	37 kDa	0.017	0.4	89	76	84	10	41	51
ATP-citrate synthase OS=Homo sapiens OX=9606 GN=ACLY PE=1 SV=3	P53396	ACLY	121 kDa	0.078	0.4	41	66	62	7	22	48
Prostate stem cell antigen OS=Homo sapiens OX=9606 GN=PSCA PE=1 SV=2	O43653	PSCA	12 kDa	0.0075	0.4	29	29	28	3	15	18
Cytosolic 10-formyltetrahydrofolate dehydrogenase OS=Homo sapiens OX=9606 GN=ALDH1L1 PE=1 SV=2	O75891	ALDH1L1	99 kDa	0.12	0.4	39	59	25	7	27	15
Collagen alpha-3(VI) chain OS=Homo sapiens OX=9606 GN=COL6A3 PE=1 SV=5	P12111	COL6A3	344 kDa	0.43	0.4	10	51	10	0	27	0
26S proteasome non-ATPase regulatory subunit 3 OS=Homo sapiens OX=9606 GN=PSMD3 PE=1 SV=2	O43242	PSMD3	61 kDa	0.3	0.4	60	30	12	3	29	16
Collagen alpha-1(VI) chain OS=Homo sapiens OX=9606 GN=COL6A1 PE=1 SV=3	P12109	COL6A1	109 kDa	0.32	0.4	22	43	16	0	34	0
Sorbitol dehydrogenase OS=Homo sapiens OX=9606 GN=SORD PE=1 SV=4	Q00796	SORD	38 kDa	0.4	0.4	23	0	31	0	0	25
Ran-specific GTPase-activating protein OS=Homo sapiens OX=9606 GN=RANBP1 PE=1 SV=1	P43487	RANBP1	23 kDa	0.28	0.4	18	6	28	0	0	21
Vacuolar-sorting protein SNF8 OS=Homo sapiens OX=9606 GN=SNF8 PE=1 SV=1	Q96H20	SNF8	29 kDa	0.049	0.4	26	21	16	11	11	3
Ras-related protein Rab-25 OS=Homo sapiens OX=9606 GN=RAB25 PE=1 SV=2	P57735	RAB25	23 kDa	0.42	0.4	12	5	0	0	0	7
Citrate synthase, mitochondrial OS=Homo sapiens OX=9606 GN=CS PE=1 SV=2	O75390	CS	52 kDa	0.18	0.4	24	6	28	5	0	18
Eukaryotic translation initiation factor 3 subunit E OS=Homo sapiens OX=9606 GN=EIF3E PE=1 SV=1	P60228	EIF3E	52 kDa	0.14	0.4	28	11	14	9	7	7
Tubulin--tyrosine ligase-like protein 12 OS=Homo sapiens OX=9606 GN=TTLL12 PE=1 SV=2	Q14166	TTLL12	74 kDa	0.33	0.4	13	7	27	0	0	21
Dipeptidyl peptidase 3 OS=Homo sapiens OX=9606 GN=DPP3 PE=1 SV=2	Q9NY33	DPP3	83 kDa	0.38	0.4	10	0	23	4	0	9
Plakophilin-1 OS=Homo sapiens OX=9606 GN=PKP1 PE=1 SV=2	Q13835	PKP1	83 kDa	0.39	0.4	22	24	3	20	0	0
Glutathione S-transferase LANCL1 OS=Homo sapiens OX=9606 GN=LANCL1 PE=1 SV=1	O43813	LANCL1	45 kDa	0.2	0.4	18	11	6	0	6	9
Electron transfer flavoprotein subunit beta OS=Homo sapiens OX=9606 GN=ETFB PE=1 SV=3	P38117	ETFB	28 kDa	0.46	0.4	15	0	10	10	0	0
60S ribosomal protein L30 OS=Homo sapiens OX=9606 GN=RPL30 PE=1 SV=2	P62888	RPL30	13 kDa	0.15	0.4	6	8	11	3	7	0
COP9 signalosome complex subunit 8 OS=Homo sapiens OX=9606 GN=COPS8 PE=1 SV=1	Q99627	COPS8	23 kDa	0.35	0.4	9	0	14	0	4	5
Transmembrane channel-like protein 7 OS=Homo sapiens OX=9606 GN=TMC7 PE=1 SV=1	Q7Z402	TMC7	84 kDa	0.63	0.4	0	0	7	0	3	0
Protein arginine N-methyltransferase 5 OS=Homo sapiens OX=9606 GN=PRMT5 PE=1 SV=4	O14744	PRMT5	73 kDa	0.37	0.4	10	0	9	0	2	7
Prosaposin OS=Homo sapiens OX=9606 GN=PSAP PE=1 SV=2	P07602	PSAP	58 kDa	0.6	0.4	22	0	0	0	0	8
E3 ubiquitin-protein ligase LRSAM1 OS=Homo sapiens OX=9606 GN=LRSAM1 PE=1 SV=1	Q6UWE0	LRSAM1	84 kDa	0.44	0.4	0	3	2	0	0	2
Asparagine--tRNA ligase, cytoplasmic OS=Homo sapiens OX=9606 GN=NARS1 PE=1 SV=1	O43776	NARS1	63 kDa	0.48	0.4	5	0	17	0	0	9
DAZ-associated protein 1 OS=Homo sapiens OX=9606 GN=DAZAP1 PE=1 SV=1	Q96EP5	DAZAP1	43 kDa	0.47	0.4	13	3	0	0	7	0
Cytoplasmic dynein 1 intermediate chain 2 OS=Homo sapiens OX=9606 GN=DYNC1I2 PE=1 SV=3	Q13409	DYNC1I2	71 kDa	0.41	0.4	7	0	4	3	0	2
Glucosamine 6-phosphate N-acetyltransferase OS=Homo sapiens OX=9606 GN=GNPNAT1 PE=1 SV=1	Q96EK6	GNPNAT1	21 kDa	0.57	0.4	0	0	12	2	0	2
COP9 signalosome complex subunit 6 OS=Homo sapiens OX=9606 GN=COPS6 PE=1 SV=1	Q7L5N1	COPS6	36 kDa	0.63	0.4	0	0	13	0	0	7
Perilipin-3 OS=Homo sapiens OX=9606 GN=PLIN3 PE=1 SV=3	O60664	PLIN3	47 kDa	0.53	0.4	2	0	9	4	0	0
Tubulin alpha-1A chain OS=Homo sapiens OX=9606 GN=TUBA1A PE=1 SV=1	Q71U36	TUBA1A	50 kDa	0.15	0.3	173	309	394	0	292	0
Keratin, type II cytoskeletal 75 OS=Homo sapiens OX=9606 GN=KRT75 PE=1 SV=2	O95678	KRT75	60 kDa	0.55	0.3	0	0	181	50	0	0
Laminin subunit gamma-1 OS=Homo sapiens OX=9606 GN=LAMC1 PE=1 SV=3	P11047	LAMC1	178 kDa	0.047	0.3	892	899	460	77	329	297
Laminin subunit beta-1 OS=Homo sapiens OX=9606 GN=LAMB1 PE=1 SV=2	P07942	LAMB1	198 kDa	0.049	0.3	607	573	334	44	251	216
Histone H2A type 1-A OS=Homo sapiens OX=9606 GN=HIST1H2AA PE=1 SV=3	Q96QV6	HIST1H2AA	14 kDa	0.046	0.3	341	502	358	0	225	174
Keratin, type I cuticular Ha1 OS=Homo sapiens OX=9606 GN=KRT31 PE=1 SV=3	Q15323	KRT31	47 kDa	0.52	0.3	0	0	396	99	0	0
Glycogen phosphorylase, liver form OS=Homo sapiens OX=9606 GN=PYGL PE=1 SV=4	P06737	PYGL	97 kDa	0.077	0.3	147	101	127	0	0	119
Clusterin OS=Homo sapiens OX=9606 GN=CLU PE=1 SV=1	P10909	CLU	52 kDa	0.013	0.3	271	156	182	50	52	80
Keratin, type II cuticular Hb6 OS=Homo sapiens OX=9606 GN=KRT86 PE=1 SV=1	O43790	KRT86	53 kDa	0.57	0.3	0	0	350	111	0	0
Lysyl oxidase homolog 2 OS=Homo sapiens OX=9606 GN=LOXL2 PE=1 SV=1	Q9Y4K0	LOXL2	87 kDa	0.22	0.3	179	273	24	25	97	11
Epidermal growth factor receptor kinase substrate 8 OS=Homo sapiens OX=9606 GN=EPS8 PE=1 SV=1	Q12929	EPS8	92 kDa	0.048	0.3	50	95	74	2	25	40
Peroxidasin homolog OS=Homo sapiens OX=9606 GN=PXDN PE=1 SV=2	Q92626	PXDN	165 kDa	0.25	0.3	113	37	14	17	17	7
Septin-11 OS=Homo sapiens OX=9606 GN=SEPTIN11 PE=1 SV=3	Q9NVA2	SEPTIN11	49 kDa	0.23	0.3	12	3	26	0	0	11
Delta-like protein 1 OS=Homo sapiens OX=9606 GN=DLL1 PE=1 SV=2	O00548	DLL1	78 kDa	0.1	0.3	16	11	19	0	0	15
TBC1 domain family member 10B OS=Homo sapiens OX=9606 GN=TBC1D10B PE=1 SV=3	Q4KMP7	TBC1D10B	87 kDa	0.32	0.3	37	0	25	5	0	18
ATP-dependent RNA helicase A OS=Homo sapiens OX=9606 GN=DHX9 PE=1 SV=4	Q08211	DHX9	141 kDa	0.13	0.3	29	24	7	4	8	10
Microtubule-associated protein RP/EB family member 2 OS=Homo sapiens OX=9606 GN=MAPRE2 PE=1 SV=1	Q15555	MAPRE2	37 kDa	0.058	0.3	27	11	18	3	3	13
Phenylalanine--tRNA ligase beta subunit OS=Homo sapiens OX=9606 GN=FARSB PE=1 SV=3	Q9NSD9	FARSB	66 kDa	0.2	0.3	34	12	9	0	11	7
Heterogeneous nuclear ribonucleoprotein U OS=Homo sapiens OX=9606 GN=HNRNPU PE=1 SV=6	Q00839	HNRNPU	91 kDa	0.32	0.3	18	10	0	0	8	0
Eukaryotic translation initiation factor 4E OS=Homo sapiens OX=9606 GN=EIF4E PE=1 SV=2	P06730	EIF4E	25 kDa	0.2	0.3	12	2	17	3	5	4
Protein transport protein Sec23A OS=Homo sapiens OX=9606 GN=SEC23A PE=1 SV=2	Q15436	SEC23A	86 kDa	0.3	0.3	15	3	4	2	5	0
Eukaryotic translation initiation factor 3 subunit C OS=Homo sapiens OX=9606 GN=EIF3C PE=1 SV=1	Q99613	EIF3C	105 kDa	0.35	0.3	3	0	7	0	0	3
Small nuclear ribonucleoprotein Sm D1 OS=Homo sapiens OX=9606 GN=SNRPD1 PE=1 SV=1	P62314	SNRPD1	13 kDa	0.41	0.3	9	3	0	0	4	0
Coatomer subunit gamma-1 OS=Homo sapiens OX=9606 GN=COPG1 PE=1 SV=1	Q9Y678	COPG1	98 kDa	0.43	0.3	20	2	0	2	4	0
Histone-binding protein RBBP7 OS=Homo sapiens OX=9606 GN=RBBP7 PE=1 SV=1	Q16576	RBBP7	48 kDa	0.34	0.3	8	0	4	3	0	0
Leucine-rich repeat transmembrane protein FLRT2 OS=Homo sapiens OX=9606 GN=FLRT2 PE=1 SV=1	O43155	FLRT2	74 kDa	0.51	0.3	0	14	0	0	4	0
Creatine kinase M-type OS=Homo sapiens OX=9606 GN=CKM PE=1 SV=2	P06732	CKM	43 kDa	0.13	0.3	8	7	6	0	0	9
Proliferation-associated protein 2G4 OS=Homo sapiens OX=9606 GN=PA2G4 PE=1 SV=3	Q9UQ80	PA2G4	44 kDa	0.24	0.3	13	2	9	6	0	2
Vesicle-associated membrane protein 7 OS=Homo sapiens OX=9606 GN=VAMP7 PE=1 SV=3	P51809	VAMP7	25 kDa	0.44	0.3	2	10	0	0	0	4
Phosphomannomutase 2 OS=Homo sapiens OX=9606 GN=PMM2 PE=1 SV=1	O15305	PMM2	28 kDa	0.35	0.3	3	2	17	4	0	2
Periplakin OS=Homo sapiens OX=9606 GN=PPL PE=1 SV=4	O60437	PPL	205 kDa	0.54	0.3	0	0	11	0	0	3
Multifunctional methyltransferase subunit TRM112-like protein OS=Homo sapiens OX=9606 GN=TRMT112 PE=1 SV=1	Q9UI30	TRMT112	14 kDa	0.52	0.3	0	0	10	2	0	0
Switch-associated protein 70 OS=Homo sapiens OX=9606 GN=SWAP70 PE=1 SV=1	Q9UH65	SWAP70	69 kDa	0.25	0.3	8	0	7	0	2	3
A disintegrin and metalloproteinase with thrombospondin motifs 13 OS=Homo sapiens OX=9606 GN=ADAMTS13 PE=1 SV=1	Q76LX8	ADAMTS13	154 kDa	0.39	0.3	7	0	3	0	0	3
Glycogen synthase kinase-3 beta OS=Homo sapiens OX=9606 GN=GSK3B PE=1 SV=2	P49841	GSK3B	47 kDa	0.29	0.3	3	0	3	0	0	2
KN motif and ankyrin repeat domain-containing protein 2 OS=Homo sapiens OX=9606 GN=KANK2 PE=1 SV=1	Q63ZY3	KANK2	91 kDa	0.32	0.3	0	2	5	0	0	2
Calnexin OS=Homo sapiens OX=9606 GN=CANX PE=1 SV=2	P27824	CANX	68 kDa	0.53	0.3	10	0	0	0	3	0
Tyrosine-protein phosphatase non-receptor type 6 OS=Homo sapiens OX=9606 GN=PTPN6 PE=1 SV=1	P29350	PTPN6	68 kDa	0.35	0.3	5	0	2	0	0	2
ATP-dependent RNA helicase DDX19A OS=Homo sapiens OX=9606 GN=DDX19A PE=1 SV=1	Q9NUU7	DDX19A	54 kDa	0.35	0.3	3	0	6	0	0	3
Four-jointed box protein 1 OS=Homo sapiens OX=9606 GN=FJX1 PE=2 SV=1	Q86VR8	FJX1	49 kDa	0.32	0.3	3	3	0	0	2	0
Growth hormone-regulated TBC protein 1 OS=Homo sapiens OX=9606 GN=GRTP1 PE=1 SV=4	Q5TC63	GRTP1	39 kDa	0.57	0.3	0	0	7	0	0	3
Matrilin-2 OS=Homo sapiens OX=9606 GN=MATN2 PE=1 SV=4	O00339	MATN2	107 kDa	0.22	0.2	196	482	50	23	94	38
Serine/threonine-protein phosphatase PP1-gamma catalytic subunit OS=Homo sapiens OX=9606 GN=PPP1CC PE=1 SV=1	P36873	PPP1CC	37 kDa	0.21	0.2	119	0	100	0	0	48
Isocitrate dehydrogenase [NADP] cytoplasmic OS=Homo sapiens OX=9606 GN=IDH1 PE=1 SV=2	O75874	IDH1	47 kDa	0.24	0.2	56	0	77	0	0	31
DNA topoisomerase 1 OS=Homo sapiens OX=9606 GN=TOP1 PE=1 SV=2	P11387	TOP1	91 kDa	0.053	0.2	92	164	58	14	17	21
Collagen alpha-2(IV) chain OS=Homo sapiens OX=9606 GN=COL4A2 PE=1 SV=4	P08572	COL4A2	168 kDa	0.21	0.2	57	161	21	8	23	16
Eukaryotic initiation factor 4A-III OS=Homo sapiens OX=9606 GN=EIF4A3 PE=1 SV=4	P38919	EIF4A3	47 kDa	0.22	0.2	57	0	53	0	0	25
Thrombospondin-3 OS=Homo sapiens OX=9606 GN=THBS3 PE=1 SV=1	P49746	THBS3	104 kDa	0.03	0.2	14	10	22	0	0	8
Dynamin-1-like protein OS=Homo sapiens OX=9606 GN=DNM1L PE=1 SV=2	O00429	DNM1L	82 kDa	0.16	0.2	51	18	11	0	5	12
Bifunctional glutamate/proline--tRNA ligase OS=Homo sapiens OX=9606 GN=EPRS PE=1 SV=5	P07814	EPRS	171 kDa	0.22	0.2	72	19	12	0	7	15
NEDD4-like E3 ubiquitin-protein ligase WWP2 OS=Homo sapiens OX=9606 GN=WWP2 PE=1 SV=2	O00308	WWP2	99 kDa	0.5	0.2	0	22	0	0	6	0
Tsukushin OS=Homo sapiens OX=9606 GN=TSKU PE=2 SV=3	Q8WUA8	TSKU	38 kDa	0.18	0.2	40	41	6	0	18	3
Malate dehydrogenase, mitochondrial OS=Homo sapiens OX=9606 GN=MDH2 PE=1 SV=3	P40926	MDH2	36 kDa	0.2	0.2	23	10	50	2	0	22
Ornithine aminotransferase, mitochondrial OS=Homo sapiens OX=9606 GN=OAT PE=1 SV=1	P04181	OAT	49 kDa	0.077	0.2	45	20	20	12	0	0
Serine hydroxymethyltransferase, cytosolic OS=Homo sapiens OX=9606 GN=SHMT1 PE=1 SV=1	P34896	SHMT1	53 kDa	0.0074	0.2	17	16	26	0	4	8
GMP synthase [glutamine-hydrolyzing] OS=Homo sapiens OX=9606 GN=GMPS PE=1 SV=1	P49915	GMPS	77 kDa	0.074	0.2	21	5	20	2	2	5
Proteasome activator complex subunit 3 OS=Homo sapiens OX=9606 GN=PSME3 PE=1 SV=1	P61289	PSME3	30 kDa	0.21	0.2	31	10	3	5	0	0
Heterogeneous nuclear ribonucleoprotein H OS=Homo sapiens OX=9606 GN=HNRNPH1 PE=1 SV=4	P31943	HNRNPH1	49 kDa	0.33	0.2	13	5	0	0	0	5
Splicing factor 3B subunit 1 OS=Homo sapiens OX=9606 GN=SF3B1 PE=1 SV=3	O75533	SF3B1	146 kDa	0.41	0.2	5	36	0	0	8	2
Platelet-activating factor acetylhydrolase IB subunit alpha OS=Homo sapiens OX=9606 GN=PAFAH1B1 PE=1 SV=2	P43034	PAFAH1B1	47 kDa	0.028	0.2	18	8	13	4	0	3
Transmembrane protein 51 OS=Homo sapiens OX=9606 GN=TMEM51 PE=1 SV=1	Q9NW97	TMEM51	28 kDa	0.5	0.2	0	0	13	0	0	4
U5 small nuclear ribonucleoprotein 200 kDa helicase OS=Homo sapiens OX=9606 GN=SNRNP200 PE=1 SV=2	O75643	SNRNP200	245 kDa	0.0083	0.2	7	6	9	0	3	2
Rho guanine nucleotide exchange factor 39 OS=Homo sapiens OX=9606 GN=ARHGEF39 PE=1 SV=1	Q8N4T4	ARHGEF39	38 kDa	0.23	0.2	14	4	2	2	2	0
Mitotic checkpoint protein BUB3 OS=Homo sapiens OX=9606 GN=BUB3 PE=1 SV=1	O43684	BUB3	37 kDa	0.32	0.2	13	2	2	0	0	4
Glycylpeptide N-tetradecanoyltransferase 1 OS=Homo sapiens OX=9606 GN=NMT1 PE=1 SV=2	P30419	NMT1	57 kDa	0.48	0.2	0	0	12	2	0	0
BTB/POZ domain-containing protein KCTD12 OS=Homo sapiens OX=9606 GN=KCTD12 PE=1 SV=1	Q96CX2	KCTD12	36 kDa	0.46	0.2	0	0	14	0	0	3
Serine/threonine-protein phosphatase 2A 56 kDa regulatory subunit gamma isoform OS=Homo sapiens OX=9606 GN=PPP2R5C PE=1 SV=3	Q13362	PPP2R5C	61 kDa	0.51	0.2	0	0	8	0	0	2
Importin subunit alpha-1 OS=Homo sapiens OX=9606 GN=KPNA2 PE=1 SV=1	P52292	KPNA2	58 kDa	0.46	0.2	0	0	12	0	0	2
Far upstream element-binding protein 1 OS=Homo sapiens OX=9606 GN=FUBP1 PE=1 SV=3	Q96AE4	FUBP1	68 kDa	0.47	0.2	0	10	0	0	2	0
Acylamino-acid-releasing enzyme OS=Homo sapiens OX=9606 GN=APEH PE=1 SV=4	P13798	APEH	81 kDa	0.45	0.2	0	0	11	0	0	2
Keratin, type I cytoskeletal 15 OS=Homo sapiens OX=9606 GN=KRT15 PE=1 SV=3	P19012	KRT15	49 kDa	0.027	0.1	242	284	147	82	0	0
Collagen alpha-1(XII) chain OS=Homo sapiens OX=9606 GN=COL12A1 PE=1 SV=2	Q99715	COL12A1	333 kDa	0.16	0.1	280	467	16	6	57	49
Keratin, type I cuticular Ha3-I OS=Homo sapiens OX=9606 GN=KRT33A PE=2 SV=2	O76009	KRT33A	46 kDa	0.43	0.1	0	0	189	20	0	0
UDP-glucose 6-dehydrogenase OS=Homo sapiens OX=9606 GN=UGDH PE=1 SV=1	O60701	UGDH	55 kDa	0.16	0.1	44	0	51	9	0	0
Basal cell adhesion molecule OS=Homo sapiens OX=9606 GN=BCAM PE=1 SV=2	P50895	BCAM	67 kDa	0.073	0.1	54	69	12	5	11	2
Fibroblast growth factor receptor 2 OS=Homo sapiens OX=9606 GN=FGFR2 PE=1 SV=1	P21802	FGFR2	92 kDa	0.061	0.1	13	10	30	6	0	0
Mitogen-activated protein kinase 3 OS=Homo sapiens OX=9606 GN=MAPK3 PE=1 SV=4	P27361	MAPK3	43 kDa	0.26	0.1	16	0	7	3	0	0
DnaJ homolog subfamily C member 13 OS=Homo sapiens OX=9606 GN=DNAJC13 PE=1 SV=5	O75165	DNAJC13	254 kDa	0.072	0.1	13	25	7	2	4	0
DNA-dependent protein kinase catalytic subunit OS=Homo sapiens OX=9606 GN=PRKDC PE=1 SV=3	P78527	PRKDC	469 kDa	0.36	0.1	24	2	0	0	3	0
Dynactin subunit 1 OS=Homo sapiens OX=9606 GN=DCTN1 PE=1 SV=3	Q14203	DCTN1	142 kDa	0.43	0.1	16	0	0	0	0	2
Probable 28S rRNA (cytosine(4447)-C(5))-methyltransferase OS=Homo sapiens OX=9606 GN=NOP2 PE=1 SV=2	P46087	NOP2	89 kDa	0.35	0.1	18	2	0	2	0	0
Collagen alpha-2(VI) chain OS=Homo sapiens OX=9606 GN=COL6A2 PE=1 SV=4	P12110	COL6A2	109 kDa	0.45	0.1	0	12	0	0	2	0
Actin-like protein 6A OS=Homo sapiens OX=9606 GN=ACTL6A PE=1 SV=1	O96019	ACTL6A	47 kDa	0.19	0.09	14	0	33	2	0	2
Rho-related BTB domain-containing protein 3 OS=Homo sapiens OX=9606 GN=RHOBTB3 PE=1 SV=2	O94955	RHOBTB3	69 kDa	0.2	0.09	0	6	14	0	0	2
Neutral alpha-glucosidase AB OS=Homo sapiens OX=9606 GN=GANAB PE=1 SV=3	Q14697	GANAB	107 kDa	0.062	0.07	24	25	6	0	4	0
Elongation factor Tu, mitochondrial OS=Homo sapiens OX=9606 GN=TUFM PE=1 SV=2	P49411	TUFM	50 kDa	0.098	0.06	29	10	9	3	0	0
Laminin subunit beta-2 OS=Homo sapiens OX=9606 GN=LAMB2 PE=1 SV=2	P55268	LAMB2	196 kDa	0.074	0.05	245	369	63	0	25	9
116 kDa U5 small nuclear ribonucleoprotein component OS=Homo sapiens OX=9606 GN=EFTUD2 PE=1 SV=1	Q15029	EFTUD2	109 kDa	0.17	0.04	18	32	0	0	2	0
Eukaryotic translation initiation factor 3 subunit A OS=Homo sapiens OX=9606 GN=EIF3A PE=1 SV=1	Q14152	EIF3A	167 kDa	0.022	0.02	38	38	14	0	2	0
Histone H2A type 1-C OS=Homo sapiens OX=9606 GN=HIST1H2AC PE=1 SV=3	Q93077	HIST1H2AC	14 kDa	0.37	0	0	210	0	0	0	0
Keratin, type I cytoskeletal 13 OS=Homo sapiens OX=9606 GN=KRT13 PE=1 SV=4	P13646	KRT13	50 kDa	0.24	0	35	119	0	0	0	0
Guanine nucleotide-binding protein subunit beta-4 OS=Homo sapiens OX=9606 GN=GNB4 PE=1 SV=3	Q9HAV0	GNB4	38 kDa	0.37	0	0	0	55	0	0	0
TRAF2 and NCK-interacting protein kinase OS=Homo sapiens OX=9606 GN=TNIK PE=1 SV=1	Q9UKE5	TNIK	155 kDa	0.37	0	0	0	71	0	0	0
Keratin, type I cuticular Ha3-II OS=Homo sapiens OX=9606 GN=KRT33B PE=1 SV=3	Q14525	KRT33B	46 kDa	0.37	0	0	0	181	0	0	0
Keratin, type II cuticular Hb3 OS=Homo sapiens OX=9606 GN=KRT83 PE=1 SV=2	P78385	KRT83	54 kDa	0.37	0	0	0	71	0	0	0
Keratin, type I cuticular Ha8 OS=Homo sapiens OX=9606 GN=KRT38 PE=1 SV=3	O76015	KRT38	50 kDa	0.37	0	0	0	13	0	0	0
Thrombospondin-2 OS=Homo sapiens OX=9606 GN=THBS2 PE=1 SV=2	P35442	THBS2	130 kDa	0.2	0	188	63	0	0	0	0
Ephrin type-B receptor 3 OS=Homo sapiens OX=9606 GN=EPHB3 PE=1 SV=2	P54753	EPHB3	110 kDa	0.21	0	16	0	63	0	0	0
Glycogen phosphorylase, brain form OS=Homo sapiens OX=9606 GN=PYGB PE=1 SV=5	P11216	PYGB	97 kDa	0.13	0	0	23	19	0	0	0
Keratin, type I cuticular Ha4 OS=Homo sapiens OX=9606 GN=KRT34 PE=1 SV=2	O76011	KRT34	49 kDa	0.37	0	0	0	152	0	0	0
NAD-dependent malic enzyme, mitochondrial OS=Homo sapiens OX=9606 GN=ME2 PE=1 SV=1	P23368	ME2	65 kDa	0.12	0	2	0	2	0	0	0
Protein ABHD14B OS=Homo sapiens OX=9606 GN=ABHD14B PE=1 SV=1	Q96IU4	ABHD14B	22 kDa	0.37	0	0	0	3	0	0	0
Reticulon-4 OS=Homo sapiens OX=9606 GN=RTN4 PE=1 SV=2	Q9NQC3	RTN4	130 kDa	0.37	0	0	10	0	0	0	0
Probable ATP-dependent RNA helicase DDX5 OS=Homo sapiens OX=9606 GN=DDX5 PE=1 SV=1	P17844	DDX5	69 kDa	0.37	0	16	0	0	0	0	0
Collagen alpha-1(VII) chain OS=Homo sapiens OX=9606 GN=COL7A1 PE=1 SV=2	Q02388	COL7A1	295 kDa	0.15	0	43	26	0	0	0	0
Leucine--tRNA ligase, cytoplasmic OS=Homo sapiens OX=9606 GN=LARS PE=1 SV=2	Q9P2J5	LARS	134 kDa	0.036	0	14	8	4	0	0	0
Insulin-like growth factor-binding protein 3 OS=Homo sapiens OX=9606 GN=IGFBP3 PE=1 SV=2	P17936	IGFBP3	32 kDa	0.15	0	16	28	0	0	0	0
Neurogenic locus notch homolog protein 3 OS=Homo sapiens OX=9606 GN=NOTCH3 PE=1 SV=2	Q9UM47	NOTCH3	244 kDa	0.37	0	11	0	0	0	0	0
Heparin cofactor 2 OS=Homo sapiens OX=9606 GN=SERPIND1 PE=1 SV=3	P05546	SERPIND1	57 kDa	0.12	0	3	3	0	0	0	0
Phenylalanine--tRNA ligase alpha subunit OS=Homo sapiens OX=9606 GN=FARSA PE=1 SV=3	Q9Y285	FARSA	58 kDa	0.00013	0	10	9	13	0	0	0
LHFPL tetraspan subfamily member 2 protein OS=Homo sapiens OX=9606 GN=LHFPL2 PE=2 SV=2	Q6ZUX7	LHFPL2	24 kDa	0.37	0	0	0	7	0	0	0
Pleckstrin OS=Homo sapiens OX=9606 GN=PLEK PE=1 SV=3	P08567	PLEK	40 kDa	0.37	0	0	5	0	0	0	0
Nuclear mitotic apparatus protein 1 OS=Homo sapiens OX=9606 GN=NUMA1 PE=1 SV=2	Q14980	NUMA1	238 kDa	0.37	0	52	0	0	0	0	0
Titin OS=Homo sapiens OX=9606 GN=TTN PE=1 SV=4	Q8WZ42	TTN	3816 kDa	0.37	0	2	0	0	0	0	0
Nucleolin OS=Homo sapiens OX=9606 GN=NCL PE=1 SV=3	P19338	NCL	77 kDa	0.37	0	44	0	0	0	0	0
Probable ubiquitin carboxyl-terminal hydrolase FAF-X OS=Homo sapiens OX=9606 GN=USP9X PE=1 SV=3	Q93008	USP9X	292 kDa	0.37	0	0	0	3	0	0	0
Serine/arginine-rich splicing factor 6 OS=Homo sapiens OX=9606 GN=SRSF6 PE=1 SV=2	Q13247	SRSF6	40 kDa	0.37	0	23	0	0	0	0	0
Protein Wnt-10a OS=Homo sapiens OX=9606 GN=WNT10A PE=1 SV=1	Q9GZT5	WNT10A	46 kDa	0.051	0	16	11	4	0	0	0
ADP-ribosylation factor-like protein 15 OS=Homo sapiens OX=9606 GN=ARL15 PE=1 SV=1	Q9NXU5	ARL15	23 kDa	0.37	0	0	0	5	0	0	0
DNA replication licensing factor MCM5 OS=Homo sapiens OX=9606 GN=MCM5 PE=1 SV=5	P33992	MCM5	82 kDa	0.17	0	6	11	0	0	0	0
Midkine OS=Homo sapiens OX=9606 GN=MDK PE=1 SV=1	P21741	MDK	16 kDa	0.15	0	16	7	0	0	0	0
Pre-mRNA-processing factor 19 OS=Homo sapiens OX=9606 GN=PRPF19 PE=1 SV=1	Q9UMS4	PRPF19	55 kDa	0.37	0	12	0	0	0	0	0
Periostin OS=Homo sapiens OX=9606 GN=POSTN PE=1 SV=2	Q15063	POSTN	93 kDa	0.27	0	23	4	0	0	0	0
Dynein light chain 1, cytoplasmic OS=Homo sapiens OX=9606 GN=DYNLL1 PE=1 SV=1	P63167	DYNLL1	10 kDa	0.21	0	0	3	10	0	0	0
Proteasomal ubiquitin receptor ADRM1 OS=Homo sapiens OX=9606 GN=ADRM1 PE=1 SV=2	Q16186	ADRM1	42 kDa	0.37	0	0	3	0	0	0	0
Peptidyl-prolyl cis-trans isomerase H OS=Homo sapiens OX=9606 GN=PPIH PE=1 SV=1	O43447	PPIH	19 kDa	0.37	0	0	0	3	0	0	0
Disabled homolog 2-interacting protein OS=Homo sapiens OX=9606 GN=DAB2IP PE=1 SV=2	Q5VWQ8	DAB2IP	132 kDa	0.13	0	0	5	8	0	0	0
Growth/differentiation factor 15 OS=Homo sapiens OX=9606 GN=GDF15 PE=1 SV=3	Q99988	GDF15	34 kDa	0.37	0	0	4	0	0	0	0
Metalloreductase STEAP3 OS=Homo sapiens OX=9606 GN=STEAP3 PE=1 SV=2	Q658P3	STEAP3	55 kDa	0.37	0	0	0	3	0	0	0
Y-box-binding protein 1 OS=Homo sapiens OX=9606 GN=YBX1 PE=1 SV=3	P67809	YBX1	36 kDa	0.37	0	22	0	0	0	0	0
Far upstream element-binding protein 2 OS=Homo sapiens OX=9606 GN=KHSRP PE=1 SV=4	Q92945	KHSRP	73 kDa	0.16	0	15	7	0	0	0	0
Hippocalcin-like protein 1 OS=Homo sapiens OX=9606 GN=HPCAL1 PE=1 SV=3	P37235	HPCAL1	22 kDa	0.37	0	0	0	3	0	0	0
Olfactomedin-like protein 3 OS=Homo sapiens OX=9606 GN=OLFML3 PE=2 SV=1	Q9NRN5	OLFML3	46 kDa	0.12	0	0	6	6	0	0	0
Eukaryotic translation elongation factor 1 epsilon-1 OS=Homo sapiens OX=9606 GN=EEF1E1 PE=1 SV=1	O43324	EEF1E1	20 kDa	0.37	0	0	3	0	0	0	0
Exocyst complex component 5 OS=Homo sapiens OX=9606 GN=EXOC5 PE=1 SV=1	O00471	EXOC5	82 kDa	0.22	0	3	0	10	0	0	0
COP9 signalosome complex subunit 3 OS=Homo sapiens OX=9606 GN=COPS3 PE=1 SV=3	Q9UNS2	COPS3	48 kDa	0.069	0	7	2	3	0	0	0
Lysosome membrane protein 2 OS=Homo sapiens OX=9606 GN=SCARB2 PE=1 SV=2	Q14108	SCARB2	54 kDa	0.37	0	0	3	0	0	0	0
Heterogeneous nuclear ribonucleoprotein M OS=Homo sapiens OX=9606 GN=HNRNPM PE=1 SV=3	P52272	HNRNPM	78 kDa	0.37	0	22	0	0	0	0	0
Tensin-4 OS=Homo sapiens OX=9606 GN=TNS4 PE=1 SV=3	Q8IZW8	TNS4	77 kDa	0.1	0	3	2	9	0	0	0
Exostosin-1 OS=Homo sapiens OX=9606 GN=EXT1 PE=1 SV=2	Q16394	EXT1	86 kDa	0.27	0	0	11	2	0	0	0
Glutamine--fructose-6-phosphate aminotransferase [isomerizing] 1 OS=Homo sapiens OX=9606 GN=GFPT1 PE=1 SV=3	Q06210	GFPT1	79 kDa	0.077	0	12	6	2	0	0	0
Coatomer subunit beta OS=Homo sapiens OX=9606 GN=COPB1 PE=1 SV=3	P53618	COPB1	107 kDa	0.37	0	19	0	0	0	0	0
60S ribosomal protein L9 OS=Homo sapiens OX=9606 GN=RPL9 PE=1 SV=1	P32969	RPL9	22 kDa	0.37	0	3	0	0	0	0	0
Sushi repeat-containing protein SRPX2 OS=Homo sapiens OX=9606 GN=SRPX2 PE=1 SV=1	O60687	SRPX2	53 kDa	0.13	0	11	7	0	0	0	0
Retinoid-inducible serine carboxypeptidase OS=Homo sapiens OX=9606 GN=SCPEP1 PE=1 SV=1	Q9HB40	SCPEP1	51 kDa	0.37	0	10	0	0	0	0	0
Basic leucine zipper and W2 domain-containing protein 2 OS=Homo sapiens OX=9606 GN=BZW2 PE=1 SV=1	Q9Y6E2	BZW2	48 kDa	0.14	0	3	0	6	0	0	0
Coiled-coil domain-containing protein 40 OS=Homo sapiens OX=9606 GN=CCDC40 PE=2 SV=2	Q4G0X9	CCDC40	130 kDa	0.37	0	0	3	0	0	0	0
Netrin receptor UNC5B OS=Homo sapiens OX=9606 GN=UNC5B PE=1 SV=2	Q8IZJ1	UNC5B	104 kDa	0.28	0	12	2	0	0	0	0
EGF-containing fibulin-like extracellular matrix protein 1 OS=Homo sapiens OX=9606 GN=EFEMP1 PE=1 SV=2	Q12805	EFEMP1	55 kDa	0.37	0	21	0	0	0	0	0
Catechol O-methyltransferase OS=Homo sapiens OX=9606 GN=COMT PE=1 SV=2	P21964	COMT	30 kDa	0.12	0	2	0	2	0	0	0
ATP-dependent RNA helicase DDX1 OS=Homo sapiens OX=9606 GN=DDX1 PE=1 SV=2	Q92499	DDX1	82 kDa	0.24	0	2	0	8	0	0	0
X-ray repair cross-complementing protein 6 OS=Homo sapiens OX=9606 GN=XRCC6 PE=1 SV=2	P12956	XRCC6	70 kDa	0.37	0	0	11	0	0	0	0
Regulator of G-protein signaling 20 OS=Homo sapiens OX=9606 GN=RGS20 PE=1 SV=4	O76081	RGS20	44 kDa	0.37	0	0	0	3	0	0	0
Protein CutA OS=Homo sapiens OX=9606 GN=CUTA PE=1 SV=2	O60888	CUTA	19 kDa	0.37	0	0	0	2	0	0	0
Inosine triphosphate pyrophosphatase OS=Homo sapiens OX=9606 GN=ITPA PE=1 SV=2	Q9BY32	ITPA	21 kDa	0.37	0	0	0	2	0	0	0
Regulator of chromosome condensation OS=Homo sapiens OX=9606 GN=RCC1 PE=1 SV=1	P18754	RCC1	45 kDa	0.14	0	5	0	10	0	0	0
Lupus La protein OS=Homo sapiens OX=9606 GN=SSB PE=1 SV=2	P05455	SSB	47 kDa	0.23	0	8	2	0	0	0	0
N-alpha-acetyltransferase 15, NatA auxiliary subunit OS=Homo sapiens OX=9606 GN=NAA15 PE=1 SV=1	Q9BXJ9	NAA15	101 kDa	0.37	0	0	12	0	0	0	0
Metalloproteinase inhibitor 3 OS=Homo sapiens OX=9606 GN=TIMP3 PE=1 SV=2	P35625	TIMP3	24 kDa	0.013	0	3	5	3	0	0	0
Prolyl endopeptidase OS=Homo sapiens OX=9606 GN=PREP PE=1 SV=2	P48147	PREP	81 kDa	0.37	0	0	0	11	0	0	0
Ras-related protein Rab-32 OS=Homo sapiens OX=9606 GN=RAB32 PE=1 SV=3	Q13637	RAB32	25 kDa	0.37	0	3	0	0	0	0	0
Pyridoxine-5'-phosphate oxidase OS=Homo sapiens OX=9606 GN=PNPO PE=1 SV=1	Q9NVS9	PNPO	30 kDa	0.12	0	2	0	3	0	0	0
CCN family member 1 OS=Homo sapiens OX=9606 GN=CCN1 PE=1 SV=1	O00622	CCN1	42 kDa	0.24	0	9	2	0	0	0	0
Adaptin ear-binding coat-associated protein 2 OS=Homo sapiens OX=9606 GN=NECAP2 PE=1 SV=1	Q9NVZ3	NECAP2	28 kDa	0.37	0	0	0	4	0	0	0
Transforming growth factor beta-2 proprotein OS=Homo sapiens OX=9606 GN=TGFB2 PE=1 SV=1	P61812	TGFB2	48 kDa	0.27	0	9	0	2	0	0	0
Histone-arginine methyltransferase CARM1 OS=Homo sapiens OX=9606 GN=CARM1 PE=1 SV=3	Q86X55	CARM1	66 kDa	0.37	0	10	0	0	0	0	0
Ankyrin repeat domain-containing protein 24 OS=Homo sapiens OX=9606 GN=ANKRD24 PE=2 SV=2	Q8TF21	ANKRD24	124 kDa	0.37	0	0	0	2	0	0	0
EH domain-binding protein 1 OS=Homo sapiens OX=9606 GN=EHBP1 PE=1 SV=3	Q8NDI1	EHBP1	140 kDa	0.37	0	0	0	7	0	0	0
Heterogeneous nuclear ribonucleoprotein R OS=Homo sapiens OX=9606 GN=HNRNPR PE=1 SV=1	O43390	HNRNPR	71 kDa	0.37	0	5	0	0	0	0	0
Plasminogen activator inhibitor 1 RNA-binding protein OS=Homo sapiens OX=9606 GN=SERBP1 PE=1 SV=2	Q8NC51	SERBP1	45 kDa	0.37	0	9	0	0	0	0	0
Lipocalin-1 OS=Homo sapiens OX=9606 GN=LCN1 PE=1 SV=1	P31025	LCN1	19 kDa	0.37	0	0	0	2	0	0	0
Peptidyl-prolyl cis-trans isomerase FKBP3 OS=Homo sapiens OX=9606 GN=FKBP3 PE=1 SV=1	Q00688	FKBP3	25 kDa	0.37	0	4	0	0	0	0	0
Serine/threonine-protein phosphatase 2A 55 kDa regulatory subunit B alpha isoform OS=Homo sapiens OX=9606 GN=PPP2R2A PE=1 SV=1	P63151	PPP2R2A	52 kDa	0.14	0	6	0	4	0	0	0
Unconventional myosin-XVIIIa OS=Homo sapiens OX=9606 GN=MYO18A PE=1 SV=3	Q92614	MYO18A	233 kDa	0.37	0	4	0	0	0	0	0
DNA damage-inducible transcript 4 protein OS=Homo sapiens OX=9606 GN=DDIT4 PE=1 SV=1	Q9NX09	DDIT4	25 kDa	0.37	0	0	0	3	0	0	0
DNA replication licensing factor MCM3 OS=Homo sapiens OX=9606 GN=MCM3 PE=1 SV=3	P25205	MCM3	91 kDa	0.14	0	3	5	0	0	0	0
2,4-dienoyl-CoA reductase, mitochondrial OS=Homo sapiens OX=9606 GN=DECR1 PE=1 SV=1	Q16698	DECR1	36 kDa	0.12	0	6	0	5	0	0	0
U2 small nuclear ribonucleoprotein A' OS=Homo sapiens OX=9606 GN=SNRPA1 PE=1 SV=2	P09661	SNRPA1	28 kDa	0.37	0	13	0	0	0	0	0
Methionine--tRNA ligase, cytoplasmic OS=Homo sapiens OX=9606 GN=MARS PE=1 SV=2	P56192	MARS	101 kDa	0.37	0	0	4	0	0	0	0
Cytoplasmic dynein 1 light intermediate chain 1 OS=Homo sapiens OX=9606 GN=DYNC1LI1 PE=1 SV=3	Q9Y6G9	DYNC1LI1	57 kDa	0.16	0	2	4	0	0	0	0
ADP-ribosylation factor-like protein 2 OS=Homo sapiens OX=9606 GN=ARL2 PE=1 SV=4	P36404	ARL2	21 kDa	0.37	0	0	0	3	0	0	0
Apoptosis-associated speck-like protein containing a CARD OS=Homo sapiens OX=9606 GN=PYCARD PE=1 SV=2	Q9ULZ3	PYCARD	22 kDa	0.37	0	0	0	3	0	0	0
Proteasome inhibitor PI31 subunit OS=Homo sapiens OX=9606 GN=PSMF1 PE=1 SV=2	Q92530	PSMF1	30 kDa	0.37	0	0	0	4	0	0	0
Structural maintenance of chromosomes protein 4 OS=Homo sapiens OX=9606 GN=SMC4 PE=1 SV=2	Q9NTJ3	SMC4	147 kDa	0.37	0	4	0	0	0	0	0
Protein 4.1 OS=Homo sapiens OX=9606 GN=EPB41 PE=1 SV=4	P11171	EPB41	97 kDa	0.37	0	0	0	3	0	0	0
Exocyst complex component 6B OS=Homo sapiens OX=9606 GN=EXOC6B PE=1 SV=3	Q9Y2D4	EXOC6B	94 kDa	0.37	0	0	0	4	0	0	0
Exocyst complex component 7 OS=Homo sapiens OX=9606 GN=EXOC7 PE=1 SV=3	Q9UPT5	EXOC7	83 kDa	0.37	0	2	0	0	0	0	0
Biliverdin reductase A OS=Homo sapiens OX=9606 GN=BLVRA PE=1 SV=2	P53004	BLVRA	33 kDa	0.37	0	0	0	6	0	0	0
Caskin-2 OS=Homo sapiens OX=9606 GN=CASKIN2 PE=1 SV=2	Q8WXE0	CASKIN2	127 kDa	0.37	0	0	0	7	0	0	0
Synaptic vesicle membrane protein VAT-1 homolog OS=Homo sapiens OX=9606 GN=VAT1 PE=1 SV=2	Q99536	VAT1	42 kDa	0.37	0	7	0	0	0	0	0
Nucleolysin TIAR OS=Homo sapiens OX=9606 GN=TIAL1 PE=1 SV=1	Q01085	TIAL1	42 kDa	0.37	0	2	0	0	0	0	0
Glutathione reductase, mitochondrial OS=Homo sapiens OX=9606 GN=GSR PE=1 SV=2	P00390	GSR	56 kDa	0.37	0	0	0	5	0	0	0
Synaptosomal-associated protein 29 OS=Homo sapiens OX=9606 GN=SNAP29 PE=1 SV=1	O95721	SNAP29	29 kDa	0.37	0	0	0	5	0	0	0
COP9 signalosome complex subunit 7a OS=Homo sapiens OX=9606 GN=COPS7A PE=1 SV=1	Q9UBW8	COPS7A	30 kDa	0.37	0	0	0	6	0	0	0
Bone morphogenetic protein 1 OS=Homo sapiens OX=9606 GN=BMP1 PE=1 SV=2	P13497	BMP1	111 kDa	0.37	0	2	0	0	0	0	0
Serine/arginine-rich splicing factor 8 OS=Homo sapiens OX=9606 GN=SRSF8 PE=1 SV=1	Q9BRL6	SRSF8	32 kDa	0.37	0	3	0	0	0	0	0
Pyridoxal phosphate homeostasis protein OS=Homo sapiens OX=9606 GN=PLPBP PE=1 SV=1	O94903	PLPBP	30 kDa	0.37	0	0	0	9	0	0	0
E3 ubiquitin-protein ligase TRIM32 OS=Homo sapiens OX=9606 GN=TRIM32 PE=1 SV=2	Q13049	TRIM32	72 kDa	0.37	0	0	2	0	0	0	0
Protein FAM177A1 OS=Homo sapiens OX=9606 GN=FAM177A1 PE=1 SV=1	Q8N128	FAM177A1	24 kDa	0.37	0	0	0	4	0	0	0
Mitotic interactor and substrate of PLK1 OS=Homo sapiens OX=9606 GN=MISP PE=1 SV=1	Q8IVT2	MISP	75 kDa	0.37	0	2	0	0	0	0	0
X-ray repair cross-complementing protein 5 OS=Homo sapiens OX=9606 GN=XRCC5 PE=1 SV=3	P13010	XRCC5	83 kDa	0.37	0	0	3	0	0	0	0
Lysosomal alpha-glucosidase OS=Homo sapiens OX=9606 GN=GAA PE=1 SV=4	P10253	GAA	105 kDa	0.37	0	0	2	0	0	0	0
60S ribosomal protein L28 OS=Homo sapiens OX=9606 GN=RPL28 PE=1 SV=3	P46779	RPL28	16 kDa	0.37	0	2	0	0	0	0	0
DNA replication licensing factor MCM7 OS=Homo sapiens OX=9606 GN=MCM7 PE=1 SV=4	P33993	MCM7	81 kDa	0.37	0	9	0	0	0	0	0
Leucine-rich repeat-containing protein 15 OS=Homo sapiens OX=9606 GN=LRRC15 PE=2 SV=2	Q8TF66	LRRC15	64 kDa	0.37	0	0	0	8	0	0	0
Eukaryotic translation initiation factor 3 subunit J OS=Homo sapiens OX=9606 GN=EIF3J PE=1 SV=2	O75822	EIF3J	29 kDa	0.37	0	0	0	2	0	0	0
Fructose-2,6-bisphosphatase TIGAR OS=Homo sapiens OX=9606 GN=TIGAR PE=1 SV=1	Q9NQ88	TIGAR	30 kDa	0.37	0	3	0	0	0	0	0
Ras GTPase-activating protein-binding protein 1 OS=Homo sapiens OX=9606 GN=G3BP1 PE=1 SV=1	Q13283	G3BP1	52 kDa	0.37	0	0	0	2	0	0	0
7,8-dihydro-8-oxoguanine triphosphatase OS=Homo sapiens OX=9606 GN=NUDT1 PE=1 SV=3	P36639	NUDT1	23 kDa	0.37	0	0	0	2	0	0	0
Structural maintenance of chromosomes protein 1A OS=Homo sapiens OX=9606 GN=SMC1A PE=1 SV=2	Q14683	SMC1A	143 kDa	0.37	0	3	0	0	0	0	0
cAMP-dependent protein kinase type I-alpha regulatory subunit OS=Homo sapiens OX=9606 GN=PRKAR1A PE=1 SV=1	P10644	PRKAR1A	43 kDa	0.37	0	0	3	0	0	0	0
2'-deoxynucleoside 5'-phosphate N-hydrolase 1 OS=Homo sapiens OX=9606 GN=DNPH1 PE=1 SV=1	O43598	DNPH1	19 kDa	0.37	0	0	0	3	0	0	0
Exportin-7 OS=Homo sapiens OX=9606 GN=XPO7 PE=1 SV=3	Q9UIA9	XPO7	124 kDa	0.37	0	0	2	0	0	0	0
Krev interaction trapped protein 1 OS=Homo sapiens OX=9606 GN=KRIT1 PE=1 SV=2	O00522	KRIT1	84 kDa	0.37	0	0	0	2	0	0	0
Exocyst complex component 8 OS=Homo sapiens OX=9606 GN=EXOC8 PE=1 SV=2	Q8IYI6	EXOC8	82 kDa	0.37	0	0	0	2	0	0	0
Heterogeneous nuclear ribonucleoprotein H3 OS=Homo sapiens OX=9606 GN=HNRNPH3 PE=1 SV=2	P31942	HNRNPH3	37 kDa	0.37	0	2	0	0	0	0	0
N-acetyl-D-glucosamine kinase OS=Homo sapiens OX=9606 GN=NAGK PE=1 SV=4	Q9UJ70	NAGK	37 kDa	0.37	0	0	0	2	0	0	0
Conserved oligomeric Golgi complex subunit 6 OS=Homo sapiens OX=9606 GN=COG6 PE=1 SV=2	Q9Y2V7	COG6	73 kDa	0.37	0	2	0	0	0	0	0
Tripartite motif-containing protein 29 OS=Homo sapiens OX=9606 GN=TRIM29 PE=1 SV=2	Q14134	TRIM29	66 kDa	0.37	0	2	0	0	0	0	0
Conserved oligomeric Golgi complex subunit 2 OS=Homo sapiens OX=9606 GN=COG2 PE=1 SV=1	Q14746	COG2	83 kDa	0.37	0	2	0	0	0	0	0
Protein kinase C beta type OS=Homo sapiens OX=9606 GN=PRKCB PE=1 SV=4	P05771	PRKCB	77 kDa	0.37	0	0	0	2	0	0	0
H/ACA ribonucleoprotein complex subunit 1 OS=Homo sapiens OX=9606 GN=GAR1 PE=1 SV=1	Q9NY12	GAR1	22 kDa	0.37	0	2	0	0	0	0	0
NudC domain-containing protein 2 OS=Homo sapiens OX=9606 GN=NUDCD2 PE=1 SV=1	Q8WVJ2	NUDCD2	18 kDa	0.37	0	0	0	2	0	0	0
DNA damage-binding protein 1 OS=Homo sapiens OX=9606 GN=DDB1 PE=1 SV=1	Q16531	DDB1	127 kDa	0.37	0	0	2	0	0	0	0
E3 ubiquitin-protein ligase ZNRF1 OS=Homo sapiens OX=9606 GN=ZNRF1 PE=1 SV=2	Q8ND25	ZNRF1	24 kDa	0.37	0	0	0	2	0	0	0
Serine/threonine-protein kinase VRK1 OS=Homo sapiens OX=9606 GN=VRK1 PE=1 SV=1	Q99986	VRK1	45 kDa	0.37	0	2	0	0	0	0	0
