# Supplementary material for: Epstein-Barr virus LMP1 manipulates the content and functions of extracellular vesicles to enhance metastatic potential of recipient cells
Source: PLoS Pathog. 2020 Dec 31;16(12):e1009023. doi: 10.1371/journal.ppat.1009023 (PMC7774862; doi:10.1371/journal.ppat.1009023)
Supplement: S2 Data — (XLSX) [file ppat.1009023.s009.xlsx]

## Sheet: Sheet1
S2 Data: microRNAs differentially expressed between HK1 WT EVs and HK1 LMP1 EVs
miRBase ID	logFC	logCPM	LR	PValue	adj.P.Val	max.logFC	LogPValue
p-hsa-miR-255	7.59	8.3536	31.854	1.66e-08	6.13e-07	7.5856	6.21
hsa-miR-3653-3p	6.51	7.4566	8.6368	0.0032945	0.0344	6.5111	1.46
hsa-miR-1306-3p	6.48	7.4572	10.628	0.0011139	0.0131	6.4791	1.88
hsa-miR-574-5p	6.44	9.6484	34.863	3.54e-09	1.63e-07	6.4418	6.79
hsa-miR-7846-3p	6.26	7.3045	9.3184	0.0022686	0.0246	6.2626	1.61
hsa-miR-29a-5p	6.16	7.2148	8.4569	0.0036367	0.0366	6.1611	1.44
hsa-miR-4685-5p	6.1	7.1682	8.1055	0.0044132	0.0436	6.0956	1.36
hsa-miR-580-3p	5.85	8.4778	26.05	3.33e-07	1.02e-05	5.849	4.99
hsa-miR-6813-5p	5.42	8.128	20.336	6.5e-06	0.000163	5.4222	3.79
hsa-miR-6832-3p	5.22	11.39	100.01	1.52e-23	4.2e-21	5.2199	20.38
p-hsa-miR-121	4.88	9.2934	15.558	8e-05	0.00153	4.8804	2.82
p-hsa-miR-239	4.8	11.654	108.58	2e-25	1.11e-22	4.8004	21.96
hsa-miR-3691-5p	4.64	14.166	51.567	6.92e-13	5.47e-11	4.6441	10.26
hsa-miR-1266-5p	4.55	8.3656	20.187	7.02e-06	0.000169	4.5535	3.77
p-hsa-miR-29	4.36	8.0809	15.949	6.51e-05	0.00128	4.3587	2.89
hsa-miR-6742-3p	4.34	11.751	78.224	9.2e-19	1.27e-16	4.3375	15.9
p-hsa-miR-115-1__p-hsa-miR-115-2	4.31	12.75	39.264	3.7e-10	1.86e-08	4.3081	7.73
hsa-miR-1292-5p	4.2	13.866	56.142	6.74e-14	6.21e-12	4.2016	11.21
hsa-miR-4460	4.14	7.666	8.0199	0.0046267	0.0449	4.1408	1.35
hsa-miR-199a-5p	3.98	8.3304	16.487	4.9e-05	0.001	3.9803	3
p-hsa-miR-230	3.66	11.703	73.439	1.04e-17	1.15e-15	3.6645	14.94
p-hsa-miR-12	3.62	11.845	46.167	1.09e-11	6.67e-10	3.6182	9.18
hsa-miR-4450	3.57	9.1744	12.712	0.0003634	0.00558	3.5657	2.25
hsa-miR-4684-3p	3.49	9.9486	11.897	0.00056219	0.00777	3.4925	2.11
hsa-miR-1304-3p	3.49	8.5156	10.805	0.0010123	0.0127	3.487	1.9
hsa-miR-4539	3.39	10.441	26.224	3.04e-07	9.99e-06	3.3913	5
hsa-miR-8485	3.19	11.007	44.347	2.75e-11	1.52e-09	3.1897	8.82
hsa-miR-4635	3.13	9.0525	12.133	0.00049545	0.00721	3.1342	2.14
p-hsa-miR-105	2.97	11.217	33.842	5.98e-09	2.36e-07	2.9672	6.63
hsa-miR-455-5p	2.62	8.7352	8.5184	0.0035158	0.036	2.6237	1.44
p-hsa-miR-256	2.62	10.713	23.991	9.68e-07	2.82e-05	2.6189	4.55
hsa-miR-6789-3p	2.2	10.329	15.342	8.97e-05	0.00165	2.2039	2.78
hsa-miR-143-3p	-1.32	12.834	10.69	0.0010771	0.0129	-1.3161	1.89
hsa-miR-129-5p	-1.32	11.381	9.4445	0.0021178	0.0234	-1.3225	1.63
p-hsa-miR-133	-1.92	11.786	13.842	0.00019889	0.00333	-1.9159	2.48
hsa-miR-4488	-2	10.346	10.691	0.0010767	0.0129	-1.998	1.89
hsa-miR-10b-5p	-2.44	10.549	22.711	1.88e-06	4.96e-05	-2.4366	4.3
hsa-miR-4497	-2.46	12.007	34.328	4.66e-09	1.98e-07	-2.46	6.7
p-hsa-miR-338	-2.51	10.257	9.7545	0.0017888	0.0202	-2.51	1.69
hsa-miR-7704	-2.79	10.194	12.03	0.00052351	0.00742	-2.786	2.13
hsa-miR-576-3p	-3.17	9.6138	11.356	0.00075222	0.0099	-3.1749	2
p-hsa-miR-232	-3.39	14.005	19.264	1.14e-05	0.000262	-3.3876	3.58
hsa-miR-3615	-3.76	9.1356	13.312	0.00026365	0.00429	-3.7594	2.37
hsa-miR-766-5p	-3.81	8.6554	12.817	0.00034339	0.00543	-3.8144	2.27
p-hsa-miR-317	-4.21	8.0011	11.638	0.00064628	0.00872	-4.2128	2.06
hsa-miR-6087	-4.62	8.632	18.726	1.51e-05	0.000334	-4.6204	3.48
p-hsa-miR-40	-4.65	8.8669	14.511	0.00013933	0.00249	-4.6516	2.6
hsa-miR-6739-5p	-5.02	8.9911	14.227	0.00016205	0.0028	-5.017	2.55
hsa-miR-654-5p	-6.38	7.3649	9.2222	0.002391	0.0254	-6.3799	1.59
p-hsa-miR-315	-6.54	7.4735	10.039	0.001533	0.0177	-6.5409	1.75
hsa-miR-5187-5p	-6.72	9.4446	26.205	3.07e-07	9.99e-06	-6.7216	5
hsa-miR-3960	-6.89	7.7257	11.131	0.00084881	0.0109	-6.8858	1.96
hsa-miR-539-3p	-6.95	7.7785	12.16	0.00048826	0.00721	-6.9511	2.14
hsa-miR-4772-5p	-6.99	12.977	91.223	1.28e-21	2.37e-19	-6.9856	18.63
hsa-miR-6165	-7.1	7.9309	17.134	3.48e-05	0.000741	-7.098	3.13
p-hsa-miR-106	-7.72	8.4554	23.407	1.31e-06	3.62e-05	-7.7163	4.44
hsa-miR-548ab	-9.41	10.025	46.702	8.27e-12	5.71e-10	-9.4117	9.24
