# Supplementary material for: Epstein-Barr virus LMP1 manipulates the content and functions of extracellular vesicles to enhance metastatic potential of recipient cells
Source: PLoS Pathog. 2020 Dec 31;16(12):e1009023. doi: 10.1371/journal.ppat.1009023 (PMC7774862; doi:10.1371/journal.ppat.1009023)
Supplement: S3 Data — (XLSX) [file ppat.1009023.s010.xlsx]

## Sheet: Processed_Data
S3 Data: RNA seq data,Processed Raw counts
	User_ID sorted by SD	Ensembl_gene_id	symbol	MCFctl1	MCFctl2	MCFctl3	MCFHK1EV1	MCFHK1EV2	MCFHK1EV3	MCFHK1LMP1EV1	MCFHK1LMP1EV2	MCFHK1LMP1EV3
1	KRT1	ENSG00000167768	KRT1	10.6392	9.9033	10.5152	8.4198	8.954	8.6991	9.9297	9.4674	10.1074
2	MUC16	ENSG00000181143	MUC16	8.8644	11.5824	9.4373	9.3508	9.585	10.0421	9.4947	9.7716	9.5742
3	DSG1	ENSG00000134760	DSG1	9.7255	9.442	9.6802	7.9785	8.1089	8.0117	8.492	8.6306	9.3862
4	COL7A1	ENSG00000114270	COL7A1	8.1967	9.9064	8.3513	8.0685	8.0224	8.6079	9.1945	9.4791	8.0055
5	HSPG2	ENSG00000142798	HSPG2	8.9368	10.5641	9.161	9.692	9.4753	10.2439	10.3082	10.7882	9.0128
6	LAMA5	ENSG00000130702	LAMA5	9.8331	11.5372	10.0907	10.3574	10.2524	11.0072	11.1287	11.5134	9.767
7	PLEC	ENSG00000178209	PLEC	11.8983	13.3145	12.2048	12.4022	12.2057	12.9451	13.0961	13.5464	11.6284
8	EPPK1	ENSG00000261150	EPPK1	8.9462	10.3793	9.0481	9.6044	9.4875	10.1934	10.0191	10.419	8.5941
9	INTS1	ENSG00000164880	INTS1	9.7685	9.9495	9.7022	9.8513	9.4172	10.0046	10.4346	10.6111	8.3962
10	PRR12	ENSG00000126464	PRR12	7.5658	8.794	7.9094	8.2072	7.9886	8.6911	8.9276	9.2792	7.4735
11	OBSCN	ENSG00000154358	OBSCN	7.5163	9.2409	7.6624	7.4253	7.4402	7.8278	8.1589	8.4614	7.2969
12	CELSR2	ENSG00000143126	CELSR2	9.028	10.3928	9.4697	9.396	9.4129	10.1112	10.3444	10.7393	9.0636
13	NOTCH1	ENSG00000148400	NOTCH1	9.1138	10.7331	9.5728	9.4454	9.3829	10.0858	10.3167	10.651	9.1634
14	PKD1	ENSG00000008710	PKD1	8.4084	9.7162	8.5382	9.008	8.7935	9.2714	9.4533	9.7829	7.9372
15	AGRN	ENSG00000188157	AGRN	11.7333	12.6277	11.916	12.1082	11.7693	12.5036	12.9348	13.1823	11.2667
16	MMP9	ENSG00000100985	MMP9	9.5673	10.0306	9.9614	10.571	10.1168	10.5866	11.3618	11.34	10.8642
17	FASN	ENSG00000169710	FASN	11.7482	12.5349	11.9891	11.53	11.2035	11.9632	12.2567	12.6558	10.7494
18	PLXNA3	ENSG00000130827	PLXNA3	7.4909	8.6408	7.6624	7.7972	7.1954	8.2203	8.3753	8.6801	6.9871
19	PIEZO1	ENSG00000103335	PIEZO1	10.2704	11.03	10.2573	10.6363	10.3433	10.8964	11.2368	11.5726	9.5426
20	PLXNA1	ENSG00000114554	PLXNA1	10.1957	10.8344	10.1196	10.3859	10.0542	10.7572	11.1384	11.4356	9.4462
21	KLHDC7B	ENSG00000130487	KLHDC7B	7.4118	8.1	7.6013	7.8989	7.537	8.1317	8.5878	8.6514	6.7241
22	TNRC18	ENSG00000182095	TNRC18	9.2788	10.2399	9.2681	9.5429	9.3298	10.0003	10.2263	10.6143	8.7483
23	HELZ2	ENSG00000130589	HELZ2	9.4988	10.125	9.4633	9.5341	9.122	9.7746	10.1478	10.3209	8.3763
24	KMT2D	ENSG00000167548	KMT2D	8.1159	9.7653	8.4014	8.6512	8.5448	9.2804	9.1406	9.4861	8.2442
25	XIST	ENSG00000229807	XIST	10.1996	11.2572	11.2393	10.9823	10.7714	10.5492	9.6554	9.7867	10.5381
26	IVL	ENSG00000163207	IVL	7.4118	7.6022	7.5617	8.9247	8.7538	8.815	8.2278	8.0549	7.8573
27	ADAM19	ENSG00000135074	ADAM19	7.6939	8.0386	8.0303	9.15	8.9275	9.1609	9.1488	9.0314	8.8218
28	MEX3D	ENSG00000181588	MEX3D	9.1548	9.1698	8.7607	8.9565	8.5868	9.1094	9.77	9.6832	7.8817
29	CELSR1	ENSG00000075275	CELSR1	9.1385	10.1739	9.4219	9.419	9.1605	9.873	10.3167	10.6364	9.1399
30	CEP170B	ENSG00000099814	CEP170B	9.8507	10.3184	9.8508	9.9255	9.5981	10.1172	10.4766	10.7028	8.755
31	SOGA1	ENSG00000149639	SOGA1	7.8115	8.8729	7.9467	8.2116	7.7935	8.7492	8.5716	9.0025	7.3736
32	SBF1	ENSG00000100241	SBF1	10.1957	10.2547	10.0725	10.1369	9.9584	10.2936	10.7085	10.8143	8.8344
33	MEGF8	ENSG00000105429	MEGF8	8.4152	9.231	8.5177	8.6382	8.3979	9.0559	9.4399	9.7639	8.0494
34	FBXL16	ENSG00000127585	FBXL16	8.6515	8.8142	8.5259	8.4647	8.2724	8.8322	9.2542	9.3851	7.4895
35	GPR153	ENSG00000158292	GPR153	7.7378	8.0213	7.7066	7.8261	7.7935	8.0833	8.5999	8.5485	6.6968
36	NCOR2	ENSG00000196498	NCOR2	9.1908	10.1804	9.4676	9.6111	9.1806	9.9289	10.2495	10.5679	8.9999
37	ZNF316	ENSG00000205903	ZNF316	8.4084	8.6925	8.1092	8.1303	7.8321	8.3893	8.9654	8.8664	7.2094
38	CSGALNACT1	ENSG00000147408	CSGALNACT1	6.8166	6.8874	6.837	8.0685	8.0335	8.0458	7.6107	7.7337	7.9137
39	SCRIB	ENSG00000180900	SCRIB	10.1739	10.6488	10.2511	10.3027	10.1311	10.4467	10.9066	11.0319	9.1517
40	ABCA2	ENSG00000107331	ABCA2	8.6572	9.1802	8.4714	8.699	8.5253	9.0538	9.1919	9.6359	7.7418
41	NBEAL2	ENSG00000160796	NBEAL2	7.8816	8.8041	8.1578	8.3695	7.9771	8.5877	8.7659	9.0628	7.3268
42	CIC	ENSG00000079432	CIC	9.1709	9.8077	9.1125	9.0405	8.848	9.4683	9.9169	10.1394	8.476
43	IFI44L	ENSG00000137959	IFI44L	9.6385	10.2694	9.8913	8.9565	8.8883	9.0454	8.99	8.9796	8.6663
44	NOTCH3	ENSG00000074181	NOTCH3	7.6601	8.8108	7.825	8.1939	8.2392	8.7098	8.6039	8.9696	7.4788
45	TMEM132A	ENSG00000006118	TMEM132A	10.8185	11.3446	11.2574	11.3641	11.0169	11.5428	12.1416	12.1627	10.6002
46	BCL9L	ENSG00000186174	BCL9L	9.1096	9.951	9.3045	9.4209	9.1781	9.9728	9.995	10.4431	8.8385
47	ARHGEF17	ENSG00000110237	ARHGEF17	8.2583	8.8438	8.3605	8.1115	7.8882	8.579	9.0556	9.0875	7.5466
48	LTBP4	ENSG00000090006	LTBP4	8.7512	9.5319	9.0737	9.0577	8.7302	9.2732	9.7046	9.8833	8.2253
49	LENG8	ENSG00000167615	LENG8	8.0991	9.9048	8.5863	8.519	8.3185	8.8249	8.8253	8.9086	8.3502
50	ID1	ENSG00000125968	ID1	9.9047	9.6298	9.8041	10.9687	10.9801	10.8953	10.3902	10.2502	10.0393
51	TTYH3	ENSG00000136295	TTYH3	9.521	9.7549	9.4867	9.6358	9.361	9.8332	10.3902	10.4141	8.7102
52	MVD	ENSG00000167508	MVD	12.0946	12.0507	12.2811	11.0508	10.809	11.1241	11.5787	11.6273	11.2969
53	SREBF1	ENSG00000072310	SREBF1	9.8179	10.3691	10.2285	9.6841	9.5526	10.1102	10.5447	10.7938	9.1897
54	ARHGAP23	ENSG00000273780	ARHGAP23	9.6472	9.8457	9.6597	9.7278	9.4753	10.0786	10.2002	10.3783	8.6355
55	CAPN15	ENSG00000103326	CAPN15	8.974	9.1802	9.051	9.1199	8.7026	9.1492	9.4861	9.5869	7.8573
56	HCFC1	ENSG00000172534	HCFC1	8.7565	9.6127	9.0988	8.9953	8.787	9.5538	9.6005	9.8349	8.3296
57	SETD1B	ENSG00000139718	SETD1B	7.1117	8.3911	7.5127	7.6877	7.7738	8.2203	8.0635	8.3637	7.0603
58	WDR81	ENSG00000167716	WDR81	8.4084	8.5234	8.4757	8.3417	8.0824	8.6528	9.1542	9.2658	7.6163
59	FAM83H	ENSG00000180921	FAM83H	11.7721	11.9167	11.773	11.7253	11.4779	11.9654	12.3158	12.4996	10.746
60	MUC1	ENSG00000185499	MUC1	9.0456	10.3532	9.3307	9.3508	9.3807	9.7683	9.9935	10.4178	9.2363
61	KDM6B	ENSG00000132510	KDM6B	7.1447	8.1642	7.4447	7.8433	7.3719	7.9318	8.2433	8.4941	7.13
62	HR	ENSG00000168453	HR	9.67	10.0292	9.9476	9.7923	9.5812	10.0683	10.2328	10.4844	8.7372
63	ULK1	ENSG00000177169	ULK1	8.1967	8.8406	8.4714	8.6479	8.244	8.8613	9.3876	9.4744	8.1196
64	FBRSL1	ENSG00000112787	FBRSL1	7.716	8.078	7.4184	7.8088	7.5602	7.9855	8.3374	8.6051	6.9567
65	GPNMB	ENSG00000136235	GPNMB	10.3486	9.945	10.6239	9.7506	10.2548	10.095	10.9363	10.751	11.2767
66	PARP10	ENSG00000178685	PARP10	9.3896	9.6127	9.3424	8.9487	8.9245	9.0496	9.7485	9.7013	8.1931
67	KMT2B	ENSG00000272333	KMT2B	7.6827	8.7212	8.0703	8.0041	7.876	8.4416	8.3326	8.8412	7.3149
68	B4GALNT4	ENSG00000182272	B4GALNT4	8.4084	8.5597	8.2701	8.0782	7.8943	8.2967	8.7977	8.8007	7.2222
69	COL5A3	ENSG00000080573	COL5A3	7.2085	8.0668	7.6847	7.2481	7.0167	7.8472	8.0635	8.428	7.2286
70	LLGL1	ENSG00000131899	LLGL1	9.5052	9.3252	9.145	9.1269	8.9095	9.2125	9.6379	9.7485	8.0919
71	RNPEPL1	ENSG00000142327	RNPEPL1	9.6063	9.474	9.6294	9.4565	9.2512	9.5729	10.123	10.135	8.4867
72	GIGYF1	ENSG00000146830	GIGYF1	7.7592	8.9014	8.0418	7.9259	7.9422	8.2462	8.5469	8.8557	7.4948
73	RAI1	ENSG00000108557	RAI1	8.0214	8.5715	8.1684	8.1256	7.6709	8.4416	8.6928	9.0722	7.5619
74	SBNO2	ENSG00000064932	SBNO2	10.2927	10.4909	10.401	10.3594	10.0211	10.5115	10.9807	11.0303	9.4102
75	ATG2A	ENSG00000110046	ATG2A	8.2045	8.6632	8.4325	8.4536	8.1905	8.6473	9.0874	9.1737	7.5819
76	IFI6	ENSG00000126709	IFI6	12.9081	13.1985	12.8961	12.0507	12.1314	12.0971	12.5219	12.2882	11.7455
77	MYH14	ENSG00000105357	MYH14	7.5163	8.6257	8.6964	8.5261	8.0056	8.6857	8.4833	8.8841	7.7329
78	SPEG	ENSG00000072195	SPEG	8.7405	9.3893	8.785	8.8047	8.5134	8.8921	9.2769	9.3975	7.8938
79	MROH6	ENSG00000204839	MROH6	8.1159	8.7141	8.5382	8.4536	7.8448	8.4857	8.5469	8.7932	7.3089
80	POLR2A	ENSG00000181222	POLR2A	9.624	10.6022	10.1169	10.2524	10.0197	10.6132	10.6643	10.9792	9.6461
81	EPHA4	ENSG00000116106	EPHA4	8.3879	7.67	8.3231	6.9961	7.7335	7.517	7.8447	7.5943	8.4019
82	LTBP2	ENSG00000119681	LTBP2	8.3028	8.9956	8.736	9.0231	8.4527	9.1254	9.5266	9.7658	8.9136
83	TOR4A	ENSG00000198113	TOR4A	8.9601	8.9538	8.9595	8.7988	8.5015	8.6857	9.3945	9.4024	7.8777
84	MAP1S	ENSG00000130479	MAP1S	7.9578	8.0499	8.3184	8.1395	7.7198	8.3213	8.6198	8.6679	7.1703
85	NEAT1	ENSG00000245532	NEAT1	10.6276	12.086	11.1647	10.9609	10.8691	10.8999	10.5206	10.7296	10.7833
86	ARSA	ENSG00000100299	ARSA	7.465	8.1694	7.5776	7.5205	6.9713	7.5471	8.1092	8.1576	6.9796
87	LSS	ENSG00000160285	LSS	12.0809	12.0113	12.3109	11.2639	10.9765	11.2639	11.8872	11.9674	11.4413
88	RIPOR1	ENSG00000039523	RIPOR1	7.8217	8.5356	8.3373	8.167	7.9598	8.5761	8.7907	8.963	7.5819
89	REXO1	ENSG00000079313	REXO1	8.6572	8.9108	8.7815	8.5119	8.3893	8.6857	8.9403	9.233	7.6114
90	FBXL18	ENSG00000155034	FBXL18	9.3191	9.3959	9.3307	9.3687	9.0744	9.4667	9.6611	9.9199	8.2722
91	MAP3K10	ENSG00000130758	MAP3K10	8.0214	7.9981	8.0759	7.9733	7.7198	7.9499	8.7624	8.4472	7.1094
92	SHROOM1	ENSG00000164403	SHROOM1	7.8914	8.1694	7.798	7.6814	7.3002	8.05	8.2636	8.3536	6.9796
93	JAG2	ENSG00000184916	JAG2	9.5147	9.8684	9.6352	9.3706	9.0197	9.7464	10.2172	10.2933	9.0402
94	ZNF219	ENSG00000165804	ZNF219	10.5996	10.3995	10.6646	10.198	10.0127	10.1772	10.7488	10.7296	9.3384
95	FN1	ENSG00000115414	FN1	13.3031	13.6725	13.4826	13.7506	13.5576	13.8719	14.3888	14.5874	14.3617
96	DLL1	ENSG00000198719	DLL1	7.0258	7.8236	8.1997	8.1983	7.9185	8.2278	8.4877	8.4231	8.4047
97	NO_FEATURE			20.0085	21.3872	20.115	20.0331	20.02	20.0756	19.9907	20.062	19.9829
98	SAPCD2	ENSG00000186193	SAPCD2	9.1012	9.1167	8.8941	8.7663	8.5868	8.7774	8.8355	8.963	7.6211
99	SPRR3	ENSG00000163209	SPRR3	9.0629	8.6889	8.6891	8.7513	8.3365	8.3625	8.137	7.7493	7.7639
100	PLXNB1	ENSG00000164050	PLXNB1	9.4101	10.1169	9.4175	9.3687	9.298	9.6232	10.0619	10.1773	8.826
101	TGFBI	ENSG00000120708	TGFBI	13.8615	13.7068	13.8476	14.2862	14.3828	14.3695	14.8193	14.8008	14.8851
102	STC2	ENSG00000113739	STC2	9.5704	9.9111	10.1359	10.7571	10.8171	10.7339	9.9313	10.1512	9.9409
103	TMEM94	ENSG00000177728	TMEM94	8.3671	8.7974	8.6367	8.2591	8.0663	8.7045	8.9839	9.3032	7.9216
104	CDC42BPG	ENSG00000171219	CDC42BPG	8.5749	8.7702	8.5784	8.5815	8.1554	8.5104	9.0644	9.1533	7.6827
105	LGALS7B	ENSG00000178934	LGALS7B	9.2751	8.5636	8.7	7.8934	8.3002	7.8424	8.3985	8.1162	8.1767
106	ITGB4	ENSG00000132470	ITGB4	12.1979	12.7813	12.6044	12.535	12.2026	12.8548	13.2326	13.4725	12.3384
107	PLCH2	ENSG00000149527	PLCH2	8.1159	8.7598	7.9951	7.6558	7.5602	7.9272	8.1697	8.4661	7.3504
108	TNK2	ENSG00000061938	TNK2	8.1406	8.6371	8.2896	8.0734	7.706	8.3352	8.6355	8.8007	7.4573
109	SPTBN2	ENSG00000173898	SPTBN2	8.5194	9.1567	8.5665	8.7452	8.5679	8.8756	9.3261	9.3851	8.0055
110	HMGCS1	ENSG00000112972	HMGCS1	14.2037	14.2067	13.9627	13.1764	13.1124	13.133	13.3856	13.4709	13.4707
111	FUK	ENSG00000157353	FUK	7.9297	7.8947	8.2993	7.8489	7.7471	8.0203	8.4122	8.5124	7.0242
112	ATP13A2	ENSG00000159363	ATP13A2	9.0102	9.1221	9.0337	9.1431	8.7538	9.2822	9.514	9.7152	8.1865
113	C1QTNF1	ENSG00000173918	C1QTNF1	7.4253	7.8103	7.7138	8.2927	8.0056	8.3003	8.8321	8.5836	8.1634
114	PLXNB2	ENSG00000196576	PLXNB2	11.0537	11.5562	11.2959	11.2258	10.9606	11.4988	11.9128	12.0767	10.7377
115	AHDC1	ENSG00000126705	AHDC1	7.9485	8.7459	8.3969	8.216	8.028	8.467	8.7371	9.1475	7.7943
116	ZDHHC8	ENSG00000099904	ZDHHC8	7.4909	8.1849	7.6699	7.8433	7.5447	8.1515	8.1751	8.5661	7.1703
117	FOXK1	ENSG00000164916	FOXK1	8.2123	8.7838	8.1893	8.1395	7.876	8.5256	8.6891	8.7819	7.5053
118	PCNX3	ENSG00000197136	PCNX3	9.0758	9.418	9.1261	9.2346	8.9125	9.5238	9.5904	9.7133	8.2784
119	ISG15	ENSG00000187608	ISG15	11.3614	11.6738	11.4044	10.7404	10.8017	10.8184	11.0156	10.8253	10.2323
120	VCAN	ENSG00000038427	VCAN	7.9945	8.2105	8.1997	8.9851	8.8162	8.8991	8.748	8.9155	9.2844
121	WTIP	ENSG00000142279	WTIP	8.7405	8.4352	8.53	8.3174	7.9771	8.1825	8.879	8.6841	7.4948
122	APOE	ENSG00000130203	APOE	9.0147	8.7283	8.9956	7.9681	8.244	8.0458	9.1156	8.7819	8.6942
123	IGFBP5	ENSG00000115461	IGFBP5	9.4698	9.1698	9.6102	8.461	8.4193	8.605	8.9435	8.9729	9.2598
124	GAA	ENSG00000171298	GAA	8.4152	8.5437	8.8256	8.2676	8.1297	8.7569	9.2466	9.3575	8.3444
125	SRCAP	ENSG00000080603	SRCAP	9.1303	10.0604	9.6428	9.6044	9.3698	9.8848	10.0266	10.2999	9.0671
126	LTB	ENSG00000204487	LTB	10.2704	10.3872	10.2411	10.2641	10.0514	10.1762	11.3864	10.9348	10.5729
127	ARHGEF40	ENSG00000165801	ARHGEF40	8.4419	8.5597	8.4543	8.5261	8.3365	8.3726	9.2389	9.2766	7.9488
128	IFIT1	ENSG00000185745	IFIT1	11.0548	11.6124	11.0606	10.4589	10.5164	10.4977	10.5967	10.4238	10.3064
129	NUP210	ENSG00000132182	NUP210	7.2545	8.2003	7.9711	8.0041	7.6129	8.4383	7.9107	8.544	7.5
130	KIFC2	ENSG00000167702	KIFC2	8.64	9.0014	8.4884	8.1624	8.0717	8.1475	8.7115	8.7629	7.6451
131	PIGQ	ENSG00000007541	PIGQ	9.1012	9.1004	9.2257	8.9979	8.613	9.0767	9.5924	9.5407	8.2221
132	MAPK8IP3	ENSG00000138834	MAPK8IP3	9.3009	9.767	9.5926	9.0156	8.9685	9.314	9.7859	9.9318	8.6919
133	FGFBP1	ENSG00000137440	FGFBP1	14.3966	14.0918	14.0339	13.3761	13.4329	13.3092	13.3516	13.4099	13.244
134	KLK14	ENSG00000129437	KLK14	9.393	9.826	9.7382	10.0548	9.8049	10.3313	10.51	10.7423	9.8622
135	EVPL	ENSG00000167880	EVPL	9.4336	9.9825	9.8573	9.5568	9.1905	9.8514	9.9486	10.4467	9.116
136	FAAP100	ENSG00000185504	FAAP100	9.2026	9.1221	9.2657	8.884	8.7771	9.0263	9.4577	9.4389	8.0779
137	AKAP12	ENSG00000131016	AKAP12	7.224	7.7969	7.4706	8.5225	8.1503	8.2608	7.9614	8.0798	8.3734
138	CYP1B1	ENSG00000138061	CYP1B1	8.6108	8.8373	9.0765	9.6698	9.1272	9.3331	9.3405	9.3084	10.0329
139	NSMF	ENSG00000165802	NSMF	9.3618	9.1905	9.3563	8.9407	8.6567	8.9314	9.3853	9.4171	8.1601
140	NTN4	ENSG00000074527	NTN4	9.0886	9.0784	9.096	9.9586	9.9929	10.0368	9.8646	9.8404	9.8416
141	TUBGCP6	ENSG00000128159	TUBGCP6	7.1928	8.1055	7.5856	7.4328	7.3543	7.517	8.1535	8.1979	7.0956
142	ZNF512B	ENSG00000196700	ZNF512B	8.7882	9.0014	8.8717	8.7812	8.5055	8.7774	9.2819	9.3876	7.9527
143	LIMD1	ENSG00000144791	LIMD1	7.7698	8.1694	7.8317	7.6751	7.6422	7.7677	8.2787	8.3017	6.9257
144	LRP1	ENSG00000123384	LRP1	8.7882	9.6542	8.9319	9.15	8.8322	9.394	9.6971	9.8566	8.8427
145	FOXP4	ENSG00000137166	FOXP4	7.9945	8.4438	8.3184	8.3616	7.9065	8.5673	8.6039	8.8376	7.4681
146	TLNRD1	ENSG00000140406	TLNRD1	9.1344	9.2434	9.1098	9.1034	8.7437	9.1531	9.5579	9.6338	8.2253
147	MBD6	ENSG00000166987	MBD6	8.0035	8.6961	8.2252	8.1441	7.8636	8.5346	8.6079	8.8303	7.5819
148	TNFAIP2	ENSG00000185215	TNFAIP2	8.7986	9.0894	8.9717	9.4133	8.9482	9.3503	9.8662	9.7811	8.6826
149	AP5B1	ENSG00000254470	AP5B1	11.235	11.1305	11.1986	10.8168	10.6387	10.8865	11.4681	11.4308	10.1591
150	MCAM			6.837	7.2248	7.209	7.9577	7.9771	8.0117	7.6653	7.8609	7.6874
151	IRS2	ENSG00000185950	IRS2	7.9297	8.7529	8.1364	7.9419	7.8321	8.3659	8.6471	8.87	7.8113
152	BCL3	ENSG00000069399	BCL3	8.0991	8.3956	8.5981	8.8757	8.7738	9.0911	9.0845	9.1563	8.0884
153	LAMB2	ENSG00000172037	LAMB2	9.9728	10.6299	10.2915	10.0766	9.8605	10.4705	10.8472	11.0664	10.1013
154	MAF	ENSG00000178573	MAF	7.9763	7.67	8.3136	7.3791	7.4149	7.813	8.2985	8.2204	8.526
155	IRF7	ENSG00000185507	IRF7	8.64	8.9659	8.9747	8.3092	7.9185	8.4157	8.748	8.5124	7.8198
156	SZT2	ENSG00000198198	SZT2	7.5779	8.4177	7.7705	7.7003	7.3893	8.0246	8.2787	8.3788	7.362
157	NR2F6	ENSG00000160113	NR2F6	10.3073	10.1674	10.2486	10.0694	9.899	10.1242	10.4613	10.5177	9.128
158	TONSL	ENSG00000160949	TONSL	8.3173	8.7667	8.53	8.5119	8.1036	8.6107	8.6663	8.9155	7.5517
159	CLUH	ENSG00000132361	CLUH	9.9659	10.1842	10.0837	9.9948	9.7606	10.2189	10.3563	10.61	9.16
160	KLHL21	ENSG00000162413	KLHL21	9.2564	9.3322	9.4697	9.273	8.8511	9.3841	9.936	9.9622	8.766
161	MIRLET7BHG	ENSG00000197182	MIRLET7BHG	8.0125	8.2306	7.825	7.2903	7.537	7.5649	8.2985	8.2643	7.2908
162	PTPN23	ENSG00000076201	PTPN23	8.6911	9.2873	9.0595	8.9928	8.5981	9.34	9.3572	9.669	8.4325
163	ZNF213	ENSG00000085644	ZNF213	7.9485	7.9684	8.0069	7.7972	7.7471	7.9634	8.4659	8.5395	7.1435
164	AHNAK2	ENSG00000185567	AHNAK2	11.3657	12.0846	11.8111	11.2409	11.2518	11.6503	12.1061	12.4011	11.6955
165	ANKRD9	ENSG00000156381	ANKRD9	9.028	8.9202	8.9131	8.7573	8.5174	8.7774	9.2918	9.2412	7.9411
166	DENND4B	ENSG00000198837	DENND4B	8.2431	8.5557	8.2652	8.3537	7.9481	8.3591	8.674	8.8266	7.4573
167	PITPNM3	ENSG00000091622	PITPNM3	9.3583	9.2825	9.4761	8.7782	8.5292	8.885	9.2819	9.2899	8.3414
168	GATD1	ENSG00000177225	GATD1	9.0456	9.221	9.0424	8.7391	8.6921	8.9037	9.309	9.3241	8.0313
169	FADS2	ENSG00000134824	FADS2	10.9848	10.8813	11.4876	10.4773	10.0363	10.5252	10.703	10.9585	10.7746
170	SKI	ENSG00000157933	SKI	8.8889	9.5298	9.2607	9.2475	8.8913	9.4604	9.6438	9.8991	8.6639
171	KRT10	ENSG00000186395	KRT10	12.1223	11.611	11.944	10.9432	11.1624	11.0148	11.4421	11.2594	11.3765
172	ATN1	ENSG00000111676	ATN1	9.5366	10.2362	9.978	9.9388	9.7165	10.2448	10.3372	10.581	9.3516
173	GPC1	ENSG00000063660	GPC1	11.2578	11.1271	11.4332	10.6885	10.5458	10.911	11.4499	11.5986	10.5785
174	TIGD5	ENSG00000179886	TIGD5	8.6166	8.3686	8.6405	8.3537	8.14	8.4351	8.9084	8.8266	7.5819
175	CACFD1	ENSG00000160325	CACFD1	8.039	8.0612	8.2202	7.8376	7.6055	7.7103	8.6815	8.4661	7.4735
176	FBXO32	ENSG00000156804	FBXO32	9.3406	9.378	9.5098	9.8127	10.0569	9.855	10.412	10.1902	10.2988
177	COL4A2	ENSG00000134871	COL4A2	9.4236	9.8764	9.981	9.9242	9.5075	10.1568	10.252	10.7529	9.8478
178	NIPAL4	ENSG00000172548	NIPAL4	7.4118	7.4898	7.5292	8.3616	8.2724	8.3073	8.2174	8.092	8.2753
179	CCDC85C	ENSG00000205476	CCDC85C	9.245	8.9599	9.2458	8.859	8.6459	8.9314	9.2968	9.4049	8.14
180	C15ORF39	ENSG00000167173	C15orf39	8.039	8.4177	8.6137	8.4084	7.9886	8.495	8.704	8.8982	7.6404
181	PIP5K1C	ENSG00000186111	PIP5K1C	8.494	8.8729	9.0016	8.7269	8.6386	8.9382	9.4287	9.4721	8.2937
182	CTSB	ENSG00000164733	CTSB	13.426	13.3175	13.4246	13.9644	13.9188	13.9819	14.3739	14.3089	14.1365
183	C8ORF82	ENSG00000213563	C8orf82	9.9071	9.6764	10.034	9.4584	9.3343	9.6331	10.2289	9.9854	8.9774
184	ALDH1A3	ENSG00000184254	ALDH1A3	11.9828	12.293	12.0233	13.1287	12.7879	12.8587	12.7317	12.6796	12.3718
185	SRRM2	ENSG00000167978	SRRM2	10.7979	12.0229	11.2825	11.2127	11.0542	11.5513	11.3211	11.5867	10.8122
186	OPLAH	ENSG00000178814	OPLAH	8.4617	8.6961	8.7952	8.2676	8.0555	8.4826	8.9019	9.0314	7.8655
187	SLC43A2	ENSG00000167703	SLC43A2	7.9578	8.1589	8.4193	8.1983	7.9304	8.5043	8.956	8.9992	8.2092
188	FNDC10	ENSG00000228594	FNDC10	8.4812	8.4265	8.8619	8.4684	8.0824	8.4124	8.8658	9.0535	7.8198
189	IFI27	ENSG00000165949	IFI27	12.9066	13.031	12.7629	12.2659	12.2951	12.1734	12.4812	12.2231	11.8335
190	H6PD	ENSG00000049239	H6PD	8.5068	8.9386	8.8717	8.4425	8.3185	8.7518	9.2414	9.3344	8.2661
191	RIN3	ENSG00000100599	RIN3	7.2991	7.7901	7.6699	7.9785	7.8194	7.9679	8.2837	8.3838	7.2475
192	EPHB2	ENSG00000133216	EPHB2	6.99	7.4898	7.7138	8.0242	7.8321	8.1436	8.0519	8.1692	8.0849
193	B3GALT6	ENSG00000176022	B3GALT6	9.1669	9.0812	9.1396	8.9247	8.7302	8.8779	9.5054	9.5955	8.3267
194	FURIN	ENSG00000140564	FURIN	10.898	11.2791	11.2709	11.2005	10.7353	11.3203	11.6601	11.8519	10.7225
195	NDOR1	ENSG00000188566	NDOR1	7.8619	8.2054	7.959	7.9524	7.5905	7.9134	8.1643	8.4895	7.1368
196	PHLDA1	ENSG00000139289	PHLDA1	10.3592	10.6728	10.6543	11.4894	11.2806	11.3556	10.7613	10.8891	10.636
197	ACAT2	ENSG00000120437	ACAT2	12.6423	12.4605	12.405	11.6713	11.671	11.6737	11.8687	11.851	11.7938
198	LFNG	ENSG00000106003	LFNG	8.381	8.4438	8.8323	7.9259	7.876	8.2645	8.7977	8.9696	8.3561
199	KLF16	ENSG00000129911	KLF16	9.3653	9.2058	9.6522	9.2216	8.8448	9.275	9.5864	9.7152	8.5337
200	FAT2	ENSG00000086570	FAT2	10.4024	11.5372	11.0783	10.9124	10.8799	11.3548	11.1931	11.6956	11.1284
201	RAB11FIP3	ENSG00000090565	RAB11FIP3	8.1406	8.4395	8.3924	8.167	7.8698	8.3283	8.8558	8.87	7.7595
202	MAVS	ENSG00000088888	MAVS	10.0136	10.3646	10.0541	9.8779	9.5793	10.0837	10.494	10.6468	9.5259
203	SCAP	ENSG00000114650	SCAP	10.0068	10.0619	10.1652	9.8127	9.6185	9.8895	10.3516	10.4994	9.2315
204	ZNF358	ENSG00000198816	ZNF358	9.4336	9.2109	9.7257	9.1637	8.9393	9.0705	9.7789	9.8203	8.7812
205	FLNA	ENSG00000196924	FLNA	14.5013	14.6696	14.6849	14.4453	14.1559	14.6429	14.904	15.1436	13.8541
206	PTPRU	ENSG00000060656	PTPRU	9.3653	9.5992	9.5965	9.5288	9.1955	9.736	9.8778	10.0402	8.7572
207	MST1R	ENSG00000164078	MST1R	8.3245	9.1194	8.9131	8.5781	8.2864	8.7976	9.2025	9.3447	8.5642
208	STK11	ENSG00000118046	STK11	10.2441	10.1765	10.3543	10.0815	9.8242	10.0765	10.6842	10.5853	9.4255
209	ARMC5	ENSG00000140691	ARMC5	8.039	8.0945	8.2848	7.8433	7.6921	7.8665	8.4746	8.4472	7.2847
210	RERE	ENSG00000142599	RERE	8.381	8.8536	8.3969	8.561	8.4065	8.9785	8.8423	9.2739	8.0276
211	IL1B	ENSG00000125538	IL1B	11.6497	11.6844	11.3864	12.475	12.1825	12.1385	11.6485	11.4951	11.456
212	LZTS3	ENSG00000088899	LZTS3	8.2123	8.1	8.1418	7.9419	7.5213	7.645	8.3518	8.2425	7.2413
213	PIK3R2	ENSG00000105647	PIK3R2	10.0575	10.1034	10.2511	9.8457	9.5869	10.0889	10.4324	10.6259	9.4434
214	SLC9A1	ENSG00000090020	SLC9A1	8.7672	9.3599	9.5386	9.4621	9.0418	9.7002	9.7008	10.0386	9.2814
215	TM7SF2	ENSG00000149809	TM7SF2	9.6841	9.6279	9.8816	9.082	8.7935	8.8298	9.2025	9.4147	9.2331
216	DOT1L	ENSG00000104885	DOT1L	7.4253	8.0443	7.7495	7.8602	7.2817	8.0246	8.0342	8.1634	7.1232
217	PRODH	ENSG00000100033	PRODH	9.0102	9.1113	9.5181	8.3377	8.6386	8.6528	9.2794	9.3084	8.9545
218	LRFN4	ENSG00000173621	LRFN4	9.7738	9.68	9.826	9.644	9.4001	9.6636	10.1062	10.013	8.8197
219	DGKQ	ENSG00000145214	DGKQ	8.7882	8.9417	9.0016	8.6382	8.4975	8.81	9.2234	9.2218	8.024
220	PACS1	ENSG00000175115	PACS1	8.6283	9.1059	8.8619	8.9354	8.7471	9.1373	9.3285	9.6933	8.4653
221	FBRS	ENSG00000156860	FBRS	8.8938	9.3576	9.2852	9.1614	8.8258	9.417	9.4599	9.6933	8.4867
222	ITGB3	ENSG00000259207	ITGB3	7.705	7.9922	7.8967	8.5083	8.3632	8.3421	8.6625	8.7552	8.6639
223	SERPINA3	ENSG00000196136	SERPINA3	10.562	10.7969	10.6315	11.4689	11.3163	11.3168	11.5266	11.4046	11.3037
224	PITX1	ENSG00000069011	PITX1	10.995	10.6516	10.8261	10.5062	10.3621	10.5387	10.8969	10.8244	9.7582
225	NFIC	ENSG00000141905	NFIC	9.1426	9.7018	9.5788	9.3804	9	9.6204	9.6164	9.9488	8.7855
226	MGRN1	ENSG00000102858	MGRN1	8.4286	8.8952	8.8749	8.7782	8.3002	8.9314	9.0172	9.3058	8.1467
227	CHAC1	ENSG00000128965	CHAC1	8.4747	8.6446	9.051	9.1974	9.2417	9.2786	8.4659	8.6841	8.3296
228	MMP2	ENSG00000087245	MMP2	8.8038	8.6816	8.9807	9.3083	9.163	9.2404	9.712	9.7133	9.5323
229	FAT1	ENSG00000083857	FAT1	10.9029	11.6706	11.4414	11.4203	11.2957	11.717	11.5443	11.8792	12.2219
230	SLC27A1	ENSG00000130304	SLC27A1	7.9202	8.2845	8.1256	7.8376	7.6921	7.8807	8.5511	8.6638	7.5967
231	PDXP	ENSG00000241360	PDXP	8.0564	7.9981	8.1789	7.9097	7.4318	7.788	8.1805	8.1692	7.1094
232	WIZ	ENSG00000011451	WIZ	8.4812	8.9956	9.0538	8.9167	8.6745	9.1744	9.2337	9.5159	8.359
233	IDI1	ENSG00000067064	IDI1	12.9248	12.8692	12.5433	11.996	11.9628	11.9615	12.244	12.1968	12.2316
234	C3	ENSG00000125730	C3	12.4334	12.8466	13.0015	12.8997	12.7035	13.1456	13.4196	13.6178	13.3157
235	PIK3IP1	ENSG00000100100	PIK3IP1	9.9567	9.7144	9.9735	9.9012	10.2212	10.0474	10.7488	10.6301	10.5953
236	TRIM56	ENSG00000169871	TRIM56	7.4909	8.5437	8.3559	7.9577	7.6129	8.0542	8.2017	8.4895	7.8655
237	TMEM8A	ENSG00000129925	TMEM8A	9.6756	9.56	9.6352	9.2897	9.2369	9.3349	9.8778	9.8921	8.717
238	PML	ENSG00000140464	PML	9.9403	10.427	10.4077	10.2167	9.8822	10.3278	10.6057	10.9126	9.7626
239	INSIG1	ENSG00000186480	INSIG1	12.0161	12.0218	11.8783	11.0979	11.1324	11.1601	11.5355	11.5505	11.4785
240	TMCC2	ENSG00000133069	TMCC2	8.0822	7.9442	8.4499	7.6751	7.583	7.8617	8.4833	8.6179	7.9488
241	MRI1	ENSG00000037757	MRI1	8.5068	8.2989	8.3231	7.8433	8.1089	8.1515	8.4438	8.3485	7.3268
242	LRP5	ENSG00000162337	LRP5	9.0543	9.2385	9.1872	9.2194	8.829	9.4138	9.5864	9.8017	8.5991
243	LAMA3	ENSG00000053747	LAMA3	13.1605	13.3528	13.3446	13.8043	13.7024	13.837	13.9101	13.9693	14.3239
244	MRC2			9.5335	9.8635	9.9598	9.7339	9.5468	10.0578	10.3587	10.594	9.6414
245	UNC5B	ENSG00000107731	UNC5B	7.6137	7.8036	8.1997	7.4403	7.3893	7.7156	8.0923	8.3175	7.3268
246	GAS2L1	ENSG00000185340	GAS2L1	9.1012	9.0922	9.3141	8.8249	8.6991	8.8001	9.3453	9.493	8.3532
247	PLEKHN1	ENSG00000187583	PLEKHN1	7.6019	7.7489	8.059	7.6751	7.1854	7.7471	8.0342	8.004	7.0315
248	BHLHE41	ENSG00000123095	BHLHE41	7.5536	8.0328	7.6847	8.1894	8.0717	8.4383	8.4482	8.6306	8.3705
249	S100A7	ENSG00000143556	S100A7	9.878	9.8457	9.4846	10.6412	10.2127	10.18	10.4346	9.9488	9.7316
250	CARD10	ENSG00000100065	CARD10	9.945	9.9646	9.9944	9.8185	9.5174	9.8259	10.2584	10.3248	9.15
251	JRK	ENSG00000234616	JRK	8.0125	8.078	8.0871	7.8376	7.6494	7.8472	8.5919	8.5573	7.5619
252	RHBDF2	ENSG00000129667	RHBDF2	8.1241	8.7141	8.9288	8.6184	8.3936	8.8897	8.8625	9.2658	8.2876
253	LIF	ENSG00000128342	LIF	10.1878	10.6802	10.7006	11.303	10.7581	11.2221	10.7703	10.9784	10.3897
254	SFTPD	ENSG00000133661	SFTPD	9.9933	9.4311	9.9306	8.9381	9.3276	9.1174	9.7377	9.3625	9.6627
255	IFITM1	ENSG00000185885	IFITM1	10.0001	10.1842	10.1439	9.4639	9.4256	9.5268	9.6802	9.4837	9.1517
256	KDM4B	ENSG00000127663	KDM4B	8.1649	8.4177	8.8189	8.4236	8.0663	8.5732	8.8823	9.1621	8.3237
257	PER1			8.4812	8.4694	9.0567	8.1487	7.9886	8.6748	8.4348	8.9189	8.1568
258	AP5Z1	ENSG00000242802	AP5Z1	9.0886	9.016	9.1316	8.8533	8.4361	8.7672	9.2234	9.3676	8.2997
259	INF2	ENSG00000203485	INF2	10.4143	10.6738	10.7392	10.4645	10.1311	10.6525	10.9536	11.068	9.9782
260	TEP1	ENSG00000129566	TEP1	7.4386	8.2105	7.7424	7.5063	7.5213	7.8472	8.2433	8.3175	7.5053
261	SYT8	ENSG00000149043	SYT8	10.7411	10.6147	10.8575	9.8569	9.9829	9.9893	10.4063	10.2638	10.1954
262	CA12	ENSG00000074410	CA12	10.5741	10.6337	10.6655	11.1978	11.1567	11.1455	11.3163	11.3873	11.5432
263	FAP	ENSG00000078098	FAP	9.8582	10.0576	9.7221	10.3732	10.4763	10.3416	10.6729	10.5233	10.7455
264	EPHB4	ENSG00000196411	EPHB4	10.1639	10.2863	10.4342	10.232	9.7985	10.32	10.7879	10.7825	9.8005
265	SCAF1	ENSG00000126461	SCAF1	9.8656	10.2149	10.2891	10.1587	9.8621	10.3764	10.5164	10.7088	9.5742
266	SEMA4C	ENSG00000168758	SEMA4C	7.852	7.882	7.7424	7.9472	7.5678	7.9226	8.4348	8.6008	7.5669
267	ARID1A	ENSG00000117713	ARID1A	9.1589	9.9095	9.6728	9.6375	9.3321	9.9392	9.7842	10.183	9.1913
268	ALDH1L2	ENSG00000136010	ALDH1L2	9.7525	10.0364	10.2196	10.4681	10.6241	10.6075	9.665	9.9352	10.2897
269	FAM102A	ENSG00000167106	FAM102A	8.4286	8.6446	8.7253	8.4312	8.1954	8.4319	8.8922	8.8735	7.7726
270	GFPT2	ENSG00000131459	GFPT2	7.8115	8.0097	7.9157	8.6927	8.4975	8.5993	8.6891	8.5836	8.5388
271	PMEPA1	ENSG00000124225	PMEPA1	10.7901	10.9166	11.0614	11.4208	11.2876	11.4692	11.6739	11.7328	11.7197
272	ASPM	ENSG00000066279	ASPM	9.7036	10.5431	10.3285	10.3017	10.0169	10.1627	9.5579	9.673	10.3588
273	PPP1R12C	ENSG00000125503	PPP1R12C	9.7063	9.5359	9.4438	9.3247	9.0931	9.3297	9.8529	9.731	8.7283
274	HDAC7	ENSG00000061273	HDAC7	9.2862	9.5258	9.5608	9.3287	9.0056	9.462	9.8942	9.9471	8.9215
275	FRAS1	ENSG00000138759	FRAS1	8.1649	9.1328	8.802	8.8278	8.4486	9.0808	8.9685	9.2078	9.1178
276	FDPS	ENSG00000160752	FDPS	14.1721	13.9511	13.8898	13.3139	13.2369	13.2364	13.4913	13.4811	13.3115
277	HBEGF	ENSG00000113070	HBEGF	9.3896	9.6088	9.5447	10.4645	10.1992	10.1704	10.0176	10.0098	9.8509
278	PITPNM1	ENSG00000110697	PITPNM1	10.0747	9.779	10.2107	9.9201	9.7656	9.9024	10.3845	10.3657	9.266
279	DEPP1	ENSG00000165507	DEPP1	9.2065	9.556	9.3633	9.6698	9.4895	9.7464	10.2685	10.1497	9.8437
280	SLC22A23	ENSG00000137266	SLC22A23	9.1221	9.3825	9.8293	9.5341	9.4023	9.6989	10.1341	10.1556	9.7994
281	TMEM259	ENSG00000182087	TMEM259	10.051	10.1868	10.2647	10.0682	9.8033	10.1915	10.5015	10.5907	9.4407
282	CDR2L	ENSG00000109089	CDR2L	9.1589	9.0189	9.153	9.0455	8.8543	9.0972	9.4037	9.5474	8.3207
283	POLRMT	ENSG00000099821	POLRMT	9.0012	9.0616	9.1504	8.9381	8.6816	9.0156	9.3285	9.4341	8.2661
284	KRT13	ENSG00000171401	KRT13	12.3413	12.3395	12.2998	12.0112	12.0138	12.1301	11.5883	11.7111	11.3861
285	AKAP9	ENSG00000127914	AKAP9	8.2278	9.268	8.7253	8.7633	8.5292	8.5316	8.4877	8.4134	9.1815
286	EGFR	ENSG00000146648	EGFR	10.8956	11.2995	11.2374	11.288	11.2911	11.5698	11.6108	11.8564	12.0254
287	FGFR3	ENSG00000068078	FGFR3	9.1262	8.9808	9.2997	8.6349	8.6531	8.7125	9.124	9.1794	8.2284
288	DVL1	ENSG00000107404	DVL1	10.5711	10.5054	10.5418	10.3424	10.1246	10.2595	10.7542	10.7471	9.6556
289	POM121	ENSG00000196313	POM121	7.6254	8.4001	8.1841	8.1349	7.8	8.3523	8.2586	8.7002	7.7813
290	OSBP2	ENSG00000184792	OSBP2	8.6686	8.6521	8.275	9.1795	9.1037	9.1802	8.5999	8.7002	8.3148
291	B4GALNT3	ENSG00000139044	B4GALNT3	7.3566	8.089	8.1945	8.2072	7.7671	8.2426	8.3278	8.3937	7.7194
292	SELENON	ENSG00000162430	SELENON	9.0758	9.3599	9.6218	9.3408	9.1856	9.7162	9.6223	9.9164	8.8302
293	EP400	ENSG00000183495	EP400	8.6225	9.5197	9.0104	8.9953	8.8729	9.3973	9.1839	9.6587	8.8448
294	METRN	ENSG00000103260	METRN	11.1844	10.8805	11.1191	10.5	10.5125	10.4689	11.0096	10.8189	10.1749
295	LOC284454			8.0651	8.3458	7.9771	7.719	7.5291	7.645	8.0283	8.2092	7.2908
296	BOK	ENSG00000176720	BOK	9.8706	9.8127	9.8276	9.5306	9.4298	9.4316	9.9549	9.9008	8.8937
297	MICALL1	ENSG00000100139	MICALL1	11.0208	11.1224	11.1909	10.8961	10.5555	11.1151	11.3647	11.5737	10.5342
298	C1S	ENSG00000182326	C1S	10.7317	10.6394	10.864	10.7412	10.8163	10.7385	11.5208	11.2567	11.4641
299	LAMB3	ENSG00000196878	LAMB3	12.4417	12.7882	12.9536	12.9972	12.6561	13.1374	13.3682	13.5498	13.0494
300	MNT	ENSG00000070444	MNT	7.8115	8.2406	8.4325	8.185	7.7538	8.5165	8.4482	8.7358	7.9058
301	RAVER1	ENSG00000161847	RAVER1	8.9967	9.4246	9.4263	9.3824	9.0085	9.4994	9.4883	9.7192	8.6137
302	SDC3	ENSG00000162512	SDC3	8.3317	8.4987	8.4369	8.0391	7.9656	8.2681	8.8524	8.9051	8.0422
303	MLXIP	ENSG00000175727	MLXIP	8.7296	9.2484	9.1015	9.0723	8.5409	9.186	9.2156	9.5651	8.5793
304	ZMIZ2	ENSG00000122515	ZMIZ2	9.1669	9.7304	9.7732	9.6553	9.2654	9.749	9.9249	9.9164	9.0017
305	TRPM4	ENSG00000130529	TRPM4	8.2431	8.5755	8.6137	8.1894	7.7738	8.4319	8.6039	8.6922	7.8449
306	PTGES	ENSG00000148344	PTGES	9.4666	9.0102	9.5608	10.0375	9.829	9.7708	9.2744	9.244	9.1848
307	MED16	ENSG00000175221	MED16	9.5459	9.3893	9.8092	9.3902	9.0798	9.5238	9.7027	9.8367	8.7984
308	CDH2	ENSG00000170558	CDH2	8.3879	8.6219	8.4104	8.9167	8.7935	8.954	9.1786	9.3005	9.2236
309	SNHG19	ENSG00000260260	SNHG19	9.1012	8.6143	8.6891	8.3215	8.5331	8.1709	8.3084	8.0169	8.1161
310	TNF	ENSG00000204490	TNF	7.8718	8.0724	7.692	8.4122	8.1503	8.1671	8.7371	8.6389	8.0849
311	SERPINE2	ENSG00000135919	SERPINE2	9.3442	9.4463	9.5508	9.8185	9.5962	9.7734	10.2081	10.2597	10.128
312	NRBP2	ENSG00000185189	NRBP2	7.7804	8.5557	8.4369	8.0588	7.5754	8.2861	8.3985	8.517	8.2753
313	WFS1	ENSG00000109501	WFS1	8.0478	8.2054	8.5942	8.3774	7.7335	8.3386	8.492	8.8521	8.6592
314	TMEM129	ENSG00000168936	TMEM129	9.1138	8.9508	9.2852	8.8134	8.8001	8.8516	9.3212	9.3032	8.2661
315	PPP1R13L	ENSG00000104881	PPP1R13L	10.1898	10.5818	10.6942	10.583	10.2934	10.8758	10.9473	11.1676	10.241
316	PRDM1	ENSG00000057657	PRDM1	7.59	8.2356	7.798	8.1939	8.0663	8.3283	8.5959	8.4848	8.5286
317	FHOD3	ENSG00000134775	FHOD3	8.5929	8.7177	8.8554	9.3882	9.3094	9.34	9.4265	9.3524	9.4571
318	DAB2IP	ENSG00000136848	DAB2IP	9.5884	9.897	9.7939	9.7536	9.3807	9.873	10.1005	10.2719	9.1913
319	ABCC10	ENSG00000124574	ABCC10	7.8816	8.2206	8.4543	8.1805	7.7267	8.3625	8.5386	8.6263	7.7595
320	TENM2	ENSG00000145934	TENM2	7.6371	8.0213	7.9031	7.8824	7.6422	8.1037	8.3374	8.4848	8.544
321	LINC01963	ENSG00000260804	LINC01963	7.0608	7.6099	8.0533	7.8489	7.7335	7.9318	7.747	7.6114	8.2567
322	MTHFR	ENSG00000177000	MTHFR	8.494	8.6371	8.829	8.2203	7.7129	8.2352	8.5798	8.6882	8.5414
323	RIN1	ENSG00000174791	RIN1	9.8204	9.7497	10.2081	9.2667	9.2127	9.5433	9.9828	9.925	9.4786
324	DOCK6	ENSG00000130158	DOCK6	8.0214	8.4736	8.3969	8.483	8.0984	8.5286	8.8046	8.9189	7.945
325	NEURL1B	ENSG00000214357	NEURL1B	9.0629	9.3622	9.3424	9.3226	9.1089	9.4509	9.7267	9.731	8.6592
326	ANPEP	ENSG00000166825	ANPEP	10.4527	10.8604	10.9191	10.9894	10.7421	11.263	11.2239	11.5466	10.6935
327	SLC1A4	ENSG00000115902	SLC1A4	8.353	8.4821	8.9897	9.15	9.0905	9.2857	9.0262	9.2926	9.0935
328	LRP3	ENSG00000130881	LRP3	9.4033	9.3229	9.4909	9.3998	9.1401	9.2893	9.8745	9.6933	8.701
329	MED18	ENSG00000130772	MED18	9.2564	8.8175	9.0793	8.7812	8.813	8.8001	9.1945	9.0218	8.1332
330	ICAM1	ENSG00000090339	ICAM1	9.9567	10.0744	10.2964	10.671	10.414	10.7101	10.7879	10.9237	10.6467
331	CALML5	ENSG00000178372	CALML5	9.5459	9.6616	9.3189	10.22	9.9126	9.9628	10.2847	10.1111	9.6014
332	RXRA	ENSG00000186350	RXRA	10.4788	10.4572	10.8681	10.1902	10.0377	10.4054	10.5977	10.7568	9.8447
333	CXCL1	ENSG00000163739	CXCL1	11.0494	11.3365	11.0138	11.7804	11.423	11.513	11.9368	11.7342	11.1608
334	CREBBP	ENSG00000005339	CREBBP	8.8192	9.5738	9.2632	9.1705	8.8226	9.4316	9.4174	9.7271	8.9175
335	ANKRD12	ENSG00000101745	ANKRD12	8.4617	9.3087	9.0452	8.8134	8.5943	8.6021	8.8287	8.6555	9.4088
336	SPATA2L	ENSG00000158792	SPATA2L	7.9392	8.2406	8.2603	8.083	7.8448	8.1077	8.4615	8.2425	7.3209
337	TPP1	ENSG00000166340	TPP1	9.2751	9.4115	9.6579	9.7339	9.7302	9.9937	10.034	10.1394	10.2621
338	FLYWCH1	ENSG00000059122	FLYWCH1	9.2259	9.1059	9.2002	9.0381	8.9215	9.0622	9.6477	9.6442	8.6015
339	TRNP1	ENSG00000253368	TRNP1	9.8331	9.5258	9.99	9.1129	9.0744	9.1452	9.5496	9.6484	9.2706
340	AGAP3	ENSG00000133612	AGAP3	10.4428	10.4688	10.6065	10.3404	10.1324	10.4153	10.8379	10.8952	9.8301
341	BCAR1	ENSG00000050820	BCAR1	9.6385	9.8555	9.8929	9.7746	9.5793	9.8789	10.336	10.4043	9.4004
342	PKP3	ENSG00000184363	PKP3	12.1135	11.8766	12.1126	11.6939	11.4965	11.6964	12.1131	12.0748	11.1823
343	MKI67	ENSG00000148773	MKI67	10.7559	11.4716	11.3538	11.4573	11.3427	11.6227	10.9465	11.3528	11.8504
344	HAGHL	ENSG00000103253	HAGHL	8.9967	8.8568	9.1015	8.5047	8.3185	8.396	8.8591	8.6638	8.14
345	EPN1	ENSG00000063245	EPN1	10.7029	10.7181	11.0012	10.5956	10.3186	10.69	11.0379	11.0895	10.1065
346	MACROD1	ENSG00000133315	MACROD1	8.5004	8.4308	8.5382	8.1487	8.0663	8.075	7.9861	7.6698	7.6499
347	SYVN1	ENSG00000162298	SYVN1	7.9763	8.5557	8.7253	8.7663	8.4651	8.9785	8.7624	9.1088	8.5234
348	LTBP1	ENSG00000049323	LTBP1	9.7445	10.0234	10.1797	10.3623	10.298	10.5514	10.4514	10.6047	10.8426
349	IGSF9	ENSG00000085552	IGSF9	7.9578	8.4001	8.3041	7.9419	7.7267	8.1554	8.1425	8.7241	7.7103
350	SLC7A2	ENSG00000003989	SLC7A2	9.7146	9.8587	9.9306	10.2513	10.2441	10.1152	10.6137	10.4335	10.6437
351	DHX34	ENSG00000134815	DHX34	7.9763	8.1746	8.0186	7.7496	7.3184	7.9855	8.0401	8.2315	7.3793
352	PCDH1	ENSG00000156453	PCDH1	9.0012	9.4398	9.6102	9.7216	9.5233	9.9915	9.8495	10.1111	9.6987
353	POLD1	ENSG00000062822	POLD1	9.245	9.268	9.4108	9.1199	8.8729	9.2181	9.2992	9.5695	8.4517
354	PLBD2	ENSG00000151176	PLBD2	8.0478	8.4779	8.5784	8.5261	8.0931	8.7774	8.8012	9.0535	8.3877
355	SMOC1	ENSG00000198732	SMOC1	7.7269	8.1537	7.9771	8.595	8.5055	8.5761	8.5344	8.6922	8.2692
356	MIGA2	ENSG00000148343	MIGA2	8.0991	8.0612	8.1525	7.5486	7.598	7.9855	8.1751	8.2589	7.3504
357	IQSEC1	ENSG00000144711	IQSEC1	7.6827	8.1798	8.2799	7.9043	7.6349	8.1939	8.2886	8.6473	7.8898
358	MSLN	ENSG00000102854	MSLN	9.3548	9.3369	9.8655	9.0479	8.829	9.1433	9.665	9.6254	9.3011
359	PDPN	ENSG00000162493	PDPN	10.0068	9.9373	10.0865	10.3333	10.4108	10.4095	10.7596	10.6928	10.8042
360	SCG5	ENSG00000166922	SCG5	7.9671	8.1109	7.5456	7.7313	7.583	7.6889	8.4303	8.2965	8.1865
361	L1CAM	ENSG00000198910	L1CAM	8.7458	9.3415	9.2607	9.3998	8.8511	9.6567	9.4511	9.671	9.0918
362	SYNE2	ENSG00000054654	SYNE2	10.2927	11.0904	10.9789	11.0508	10.9497	11.0939	10.8822	10.994	11.5581
363	A2ML1	ENSG00000166535	A2ML1	8.6855	9.4048	9.4019	9.3022	9.2512	9.6161	9.431	9.6484	9.8416
364	MIB2	ENSG00000197530	MIB2	8.9877	8.9417	9.0221	8.6576	8.5213	8.6938	9.3666	9.2979	8.449
365	NCDN	ENSG00000020129	NCDN	8.7986	8.8075	9.3307	8.7176	8.3719	8.9084	8.9777	9.2107	8.3849
366	INPPL1	ENSG00000165458	INPPL1	9.5764	10.0548	10.0412	9.8957	9.4935	10.0068	10.1492	10.1687	9.2629
367	SEC16A	ENSG00000148396	SEC16A	9.6841	10.2947	10.3852	10.2167	10.0028	10.4838	10.3372	10.7018	9.8196
368	NCLN	ENSG00000125912	NCLN	10.2964	10.3359	10.4974	10.2513	9.9394	10.3722	10.6489	10.5993	9.6258
369	KRT16	ENSG00000186832	KRT16	15.4907	15.1417	15.2839	14.5911	14.7195	14.5718	14.9907	14.9649	14.6766
370	FOXD1	ENSG00000251493	FOXD1	7.2844	7.5709	7.858	7.6493	7.4149	7.9272	8.0808	8.1341	7.3029
371	ATP13A1	ENSG00000105726	ATP13A1	8.4617	8.7424	8.9005	8.6349	8.3763	8.9153	9.0644	9.2792	8.3326
372	ZC3H12A	ENSG00000163874	ZC3H12A	8.8644	9.0922	9.2282	9.3804	8.9743	9.157	9.7304	9.6525	8.8239
373	PRRC2A	ENSG00000204469	PRRC2A	11.0141	11.4309	11.5993	11.3925	11.1122	11.6503	11.5593	11.9024	10.9273
374	FAM189B	ENSG00000160767	FAM189B	8.7458	8.9508	9.195	8.9059	8.7199	9.2012	9.3595	9.3801	8.4298
375	PCDHB14	ENSG00000120327	PCDHB14	7.705	8.1217	8.0069	8.0242	8.0056	8.2608	8.5552	8.5792	8.6474
376	PDLIM2	ENSG00000120913	PDLIM2	9.1054	8.8108	9.1557	8.3537	8.341	8.3421	8.5303	8.6638	8.427
377	CEBPA	ENSG00000245848	CEBPA	8.9368	8.6521	9.1207	8.3377	8.2535	8.3073	8.8012	8.8521	8.3444
378	ARHGAP45	ENSG00000180448	ARHGAP45	8.9601	9.1672	9.2383	9.1152	8.737	9.1154	9.5434	9.4556	8.5286
379	HSD17B2	ENSG00000086696	HSD17B2	7.7908	7.8947	7.8645	8.3255	8.2004	8.1863	8.7624	8.4661	8.4159
380	SNHG12	ENSG00000197989	SNHG12	9.1709	9.3507	8.7815	8.9059	8.9685	8.7098	8.6815	8.8982	8.2221
381	SLC12A9	ENSG00000146828	SLC12A9	8.5989	8.5755	8.8189	8.5331	8.1705	8.6584	9.0351	9.0752	8.1865
382	SYNPO	ENSG00000171992	SYNPO	10.5358	10.5651	10.7133	10.7081	10.4445	10.7847	11.1266	11.281	10.2721
383	PSKH1	ENSG00000159792	PSKH1	9.2412	9.1086	9.326	8.9696	8.6313	9.037	9.4488	9.4244	8.5693
384	CLCN7	ENSG00000103249	CLCN7	9.2297	9.4463	9.5887	9.298	9.101	9.352	9.9153	10.0033	9.1832
385	SCD	ENSG00000099194	SCD	14.6814	14.7006	14.7738	13.9852	13.9637	14.1591	14.3438	14.5373	14.6556
386	SULF2	ENSG00000196562	SULF2	12.5686	12.32	12.6379	12.0112	12.2057	12.3443	12.7575	12.8278	12.9846
387	ARHGEF10L	ENSG00000074964	ARHGEF10L	8.2431	8.3178	8.3697	8.0973	7.9943	8.0709	8.6237	8.676	7.6546
388	MDC1	ENSG00000137337	MDC1	7.5413	8.2003	8.2048	8.049	8.05	8.3523	8.0923	8.6137	7.7194
389	GOLGA4	ENSG00000144674	GOLGA4	9.1548	10.1156	9.6616	9.6602	9.5194	9.6246	9.5763	9.4837	10.1945
390	GLI3	ENSG00000106571	GLI3	7.478	8.1055	8.1037	8.0192	7.9125	8.2717	8.3518	8.6094	7.9333
391	CASZ1	ENSG00000130940	CASZ1	8.1159	8.6295	8.6405	8.2885	8.0555	8.8175	8.6039	8.8593	8.1058
392	FGF1	ENSG00000113578	FGF1	8.2201	7.9442	8.1789	7.4919	7.7671	7.3966	8.0979	8.0233	8.2753
393	ACAP3	ENSG00000131584	ACAP3	8.9321	9.1435	8.829	8.6512	8.5134	8.7336	9.124	9.2302	8.2753
394	FBXL19	ENSG00000099364	FBXL19	9.1385	9.2945	9.5946	9.2084	8.9915	9.266	9.5985	9.6254	8.6663
395	IL24	ENSG00000162892	IL24	9.5084	9.6069	9.195	10.2986	9.829	9.9128	9.8189	9.7349	9.4421
396	TBC1D16	ENSG00000167291	TBC1D16	9.2788	9.4355	9.7505	9.3408	9.1194	9.5071	9.7064	9.9572	8.966
397	TMEM184B	ENSG00000198792	TMEM184B	9.2936	9.6011	9.6821	9.6127	9.0252	9.7202	9.7929	9.9521	9.116
398	PIK3CD	ENSG00000171608	PIK3CD	8.0478	8.3777	8.7145	8.3774	7.9065	8.4026	8.6928	8.8982	8.4813
399	TNC	ENSG00000041982	TNC	10.8057	11.1933	11.285	11.3512	11.0832	11.5145	11.441	11.7955	11.759
400	ALDH16A1	ENSG00000161618	ALDH16A1	10.2479	10.08	10.2976	10.0839	9.8496	9.9706	10.2237	10.2986	9.3042
401	GDF15	ENSG00000130513	GDF15	8.5319	8.7389	8.7396	9.4037	9.2102	9.4072	9.0644	9.1592	8.807
402	SLC6A9	ENSG00000196517	SLC6A9	8.5929	8.9447	9.2027	9.2237	9.1554	9.2982	9.3261	9.6211	8.7461
403	VSTM2L	ENSG00000132821	VSTM2L	8.1406	8.078	8.5625	7.8879	7.7403	7.9811	8.5134	8.5124	7.8531
404	FAM53B	ENSG00000189319	FAM53B	8.7672	8.7838	8.8587	8.6018	8.4277	8.6528	9.073	9.025	8.0494
405	IER3	ENSG00000137331	IER3	11.4189	11.5582	11.2795	12.191	11.8543	11.937	12.0766	11.9184	11.5336
406	TSC2	ENSG00000103197	TSC2	8.9415	9.3438	9.3996	9.204	8.8913	9.4203	9.5844	9.7524	8.8735
407	DDX60	ENSG00000137628	DDX60	10.1977	10.9655	10.6822	10.3038	10.0825	10.218	10.0487	10.0354	10.3206
408	PDGFB	ENSG00000100311	PDGFB	8.0564	8.0835	8.1202	8.6512	8.2004	8.5346	8.7766	8.87	8.4787
409	KIFC3	ENSG00000140859	KIFC3	9.4403	9.4004	9.5447	9.3063	9.1756	9.3486	9.9185	9.9078	8.9641
410	IRAK1	ENSG00000184216	IRAK1	11.6163	11.4889	11.7124	11.3457	11.0528	11.2263	11.7502	11.6662	10.8668
411	CXCL10	ENSG00000169245	CXCL10	8.587	9.0475	8.4369	8.1068	8.1655	8.0874	8.2535	8.3331	8.1058
412	NRP2	ENSG00000118257	NRP2	7.2991	7.4814	7.5292	7.9043	7.7738	8.1515	7.9676	8.0798	8.14
413	KNL1	ENSG00000137812	KNL1	7.9107	8.5477	8.5504	8.4312	8.3094	8.3213	7.688	8.0549	8.5541
414	FAM107B	ENSG00000065809	FAM107B	8.2733	8.8008	8.3466	9.1818	9.0113	9.0931	8.7942	8.6389	8.726
415	TNIK	ENSG00000154310	TNIK	7.7269	7.901	7.8383	7.8713	8.1554	8.2352	8.1911	8.3279	8.7305
416	RPS27	ENSG00000177954	RPS27	13.7886	13.2357	13.2427	13.0168	13.1546	12.8403	13.1909	13.1405	12.6625
417	PCYT2	ENSG00000185813	PCYT2	10.6464	10.528	10.5398	9.9481	9.9305	10.0176	10.3118	10.2826	9.7887
418	KIF20B	ENSG00000138182	KIF20B	7.6939	8.5989	8.2048	8.0685	7.9422	8.1671	7.5948	7.8173	8.2442
419	DMPK	ENSG00000104936	DMPK	7.716	8.2003	7.798	7.7374	7.5134	7.9226	8.0164	8.2697	7.3029
420	BRAT1	ENSG00000106009	BRAT1	8.9226	8.8307	8.9956	8.7269	8.461	8.7151	9.1732	9.2022	8.2599
421	ENGASE	ENSG00000167280	ENGASE	7.9202	8.5477	8.5463	8.5401	8.2392	8.4981	8.8491	8.8876	8.1832
422	ALS2CL	ENSG00000178038	ALS2CL	9.5704	9.9766	9.5768	9.3206	9.1655	9.328	9.7322	9.7924	9.0293
423	COL12A1	ENSG00000111799	COL12A1	10.7625	11.1197	11.1521	11.416	11.1668	11.3901	11.451	11.5775	11.8418
424	PNPLA6	ENSG00000032444	PNPLA6	10.4311	10.455	10.741	10.5196	10.1605	10.541	10.8388	10.9022	9.9399
425	RTN4R	ENSG00000040608	RTN4R	7.9297	8.2554	8.3279	7.8088	7.5525	7.9042	8.2586	8.4134	7.6688
426	SOX6	ENSG00000110693	SOX6	8.0302	7.901	8.0476	7.4023	7.6709	7.6226	7.7897	8.0104	8.476
427	CENPF	ENSG00000117724	CENPF	10.6959	11.4199	11.1876	11.1878	11.0432	11.1351	10.5196	10.7787	11.3783
428	C1R	ENSG00000159403	C1R	12.0909	11.8597	12.1634	12.0933	12.1256	12.1148	12.7595	12.57	12.6573
429	JPH2	ENSG00000149596	JPH2	9.0324	9.1194	9.0595	8.9354	8.6886	8.8589	9.2337	9.2022	8.2411
430	PCDHA12	ENSG00000251664	PCDHA12	7.5036	7.8756	8.2848	8.0637	7.8511	8.1825	7.9552	8.3017	8.5541
431	IFI44	ENSG00000137965	IFI44	9.4956	10.091	9.6986	9.2346	9.372	9.275	9.3736	9.1445	9.1109
432	ZNF142	ENSG00000115568	ZNF142	7.5288	8.078	8.0927	8.0734	7.7738	8.2091	8.1751	8.5215	7.6451
433	BOD1L1	ENSG00000038219	BOD1L1	8.9831	9.7807	9.6728	9.7061	9.4955	9.6498	9.4926	9.5804	10.1575
434	IRAK2	ENSG00000134070	IRAK2	8.6572	8.5794	8.8521	9.1339	8.9511	9.1013	9.5118	9.3975	9.0582
435	RPS29	ENSG00000213741	RPS29	13.2127	12.7328	12.7147	12.5048	12.6473	12.3001	12.5673	12.5244	12.1019
436	OLR1	ENSG00000173391	OLR1	10.613	10.4878	10.3356	11.2953	11.1414	10.9996	10.8506	10.7178	10.8296
437	EVI5L	ENSG00000142459	EVI5L	9.0057	9.1302	9.3236	8.9565	8.7437	8.9268	9.4083	9.4413	8.526
438	NECTIN1	ENSG00000110400	NECTIN1	10.3714	10.7243	10.9408	10.6932	10.3926	10.9385	10.8681	11.1726	10.2667
439	CCL2	ENSG00000108691	CCL2	7.6827	7.8692	7.5292	8.1939	7.9065	7.8995	8.5757	8.1634	8.0565
440	ARL4C	ENSG00000188042	ARL4C	7.8012	8.2603	7.8839	8.4975	8.3544	8.4701	8.4615	8.7629	8.4626
441	SEMA4B	ENSG00000185033	SEMA4B	9.67	9.6486	10.0893	9.8612	9.6056	9.9516	10.3504	10.4762	9.9145
442	MYLK	ENSG00000065534	MYLK	9.8974	9.6107	9.459	8.8017	9.415	9.1492	9.2517	9.3293	9.5155
443	CENPB	ENSG00000125817	CENPB	11.5478	11.4658	11.653	11.368	11.1706	11.2734	11.7583	11.6926	10.7849
444	RPL39	ENSG00000198918	RPL39	11.305	10.8319	10.8177	10.5753	10.7113	10.373	10.7224	10.65	10.2259
445	IFIT2	ENSG00000119922	IFIT2	9.8656	10.5208	9.987	9.5324	9.8621	9.5875	9.5702	9.7867	9.6662
446	SPEN	ENSG00000065526	SPEN	8.7777	9.7807	9.2181	9.2751	9.0252	9.4316	9.3501	9.6587	9.1995
447	SYNE1	ENSG00000131018	SYNE1	8.0478	8.5396	8.4281	8.2116	8.5095	8.6221	8.3939	8.7241	9.1126
448	GAS6	ENSG00000183087	GAS6	11.5008	11.3538	11.496	11.1652	11.037	11.1346	11.7403	11.7459	10.8886
449	DMWD	ENSG00000185800	DMWD	8.6686	8.9325	8.9288	8.7871	8.3048	8.7388	8.956	9.1937	8.2692
450	KRT79	ENSG00000185640	KRT79	9.9333	10.1829	10.2915	9.8792	9.5962	9.7438	10.3798	10.489	10.2219
451	EPGN	ENSG00000182585	EPGN	10.9791	10.692	10.7577	10.4873	10.6065	10.5168	10.0206	10.096	10.4461
452	PRAG1	ENSG00000275342	PRAG1	7.9392	8.3822	8.6329	8.2334	8.244	8.5964	8.5552	8.9763	8.2284
453	MTSS1L	ENSG00000132613	MTSS1L	8.8293	9.0218	9.2433	8.822	8.6167	9.058	9.0701	9.3975	8.4215
454	TMEM250	ENSG00000238227	TMEM250	10.7276	10.4762	10.8591	10.3839	10.1142	10.3595	10.8097	10.7644	10.0438
455	TELO2	ENSG00000100726	TELO2	8.7672	9.07	9.195	8.9487	8.6674	8.8944	9.1759	9.3215	8.3502
456	WNT4	ENSG00000162552	WNT4	10.1023	9.8111	10.2684	9.4304	9.4895	9.4365	9.9105	9.9788	9.9399
457	RSAD2	ENSG00000134321	RSAD2	9.1138	9.626	9.2282	8.7573	8.9065	8.8874	8.7588	8.7819	8.6849
458	MROH1	ENSG00000179832	MROH1	8.374	8.8568	8.5981	8.4198	8.2677	8.5555	8.8046	8.8841	7.968
459	TXNIP	ENSG00000265972	TXNIP	13.3791	13.0715	13.2727	13.3371	13.5936	13.3467	13.9335	13.8198	13.8692
460	SPC24	ENSG00000161888	SPC24	8.3601	8.2749	8.3969	8.3215	8.2677	8.3317	7.8037	8.1979	7.5053
461	IBA57	ENSG00000181873	IBA57	8.3173	8.6257	8.5423	8.1303	8.0168	8.3591	8.6118	8.3738	7.7057
462	IGSF3	ENSG00000143061	IGSF3	10.9244	11.2143	11.6268	11.6463	11.3942	11.7299	11.4626	11.7846	11.8731
463	FDFT1	ENSG00000079459	FDFT1	14.4078	14.1618	14.1353	13.6048	13.5875	13.5835	13.7659	13.7731	13.6765
464	DUOX1	ENSG00000137857	DUOX1	8.1568	8.8274	8.6964	8.3133	8.0335	8.6528	8.6237	8.9292	8.5337
465	RPS21	ENSG00000171858	RPS21	13.7246	13.2867	13.2308	13.0371	13.1766	12.8364	13.1095	13.0492	12.6412
466	KIAA2013	ENSG00000116685	KIAA2013	9.7445	9.6653	9.704	9.5271	9.3698	9.5238	9.8877	9.8973	8.9215
467	FAM20C	ENSG00000177706	FAM20C	8.3671	8.6066	8.7607	8.8335	8.1655	8.8249	8.9839	9.0814	8.4435
468	RPL37A	ENSG00000197756	RPL37A	14.519	14.0144	14.0192	13.8011	13.9418	13.6187	13.9274	13.8777	13.4253
469	RPS12	ENSG00000112306	RPS12	15.0082	14.5614	14.5161	14.2891	14.4358	14.1148	14.4089	14.3535	13.9302
470	ABCC3	ENSG00000108846	ABCC3	9.2936	9.8277	9.9228	9.8428	9.5944	10.094	9.998	10.3416	10.0311
471	KIAA1522	ENSG00000162522	KIAA1522	10.607	10.8532	11.037	10.6726	10.3466	10.8103	11.0504	11.2662	10.4393
472	COL4A5	ENSG00000188153	COL4A5	9.8306	10.1945	10.5172	10.0898	9.8668	10.1934	10.0991	10.3261	10.7844
473	MAP3K11	ENSG00000173327	MAP3K11	10.9029	10.7541	10.947	10.5796	10.4413	10.5222	11.0555	11.0445	10.1856
474	JAG1	ENSG00000101384	JAG1	10.7585	10.9774	10.9447	11.1127	11.1272	11.3273	11.4292	11.5715	11.6443
475	HMGCR	ENSG00000113161	HMGCR	13.5094	13.5048	13.3589	12.7984	12.8504	12.795	12.8512	12.9621	13.1265
476	ECM1	ENSG00000143369	ECM1	7.4519	7.3124	7.6699	7.7066	7.5602	8.0915	7.9922	8.1692	7.9756
477	ANO9	ENSG00000185101	ANO9	7.3844	8.3595	7.9094	7.9097	7.4813	7.9855	8.0401	7.9844	7.6734
478	POLQ	ENSG00000051341	POLQ	7.2844	8.1849	7.9711	8.0685	7.9598	7.9679	7.4778	7.5769	7.8071
479	TRIM11	ENSG00000154370	TRIM11	9.3082	9.4634	9.8524	9.3588	9.1856	9.5904	9.7358	9.9854	9.1229
480	RPL37	ENSG00000145592	RPL37	14.3136	13.8327	13.7933	13.5756	13.7335	13.3869	13.7141	13.6812	13.2491
481	CSF1	ENSG00000184371	CSF1	7.4519	7.8692	8.2353	8.0926	7.706	8.1709	8.2787	8.3536	7.8573
482	ZNF74	ENSG00000185252	ZNF74	7.6939	7.5709	8.1578	7.4403	7.4402	7.645	8.148	8.0297	8.0672
483	FAM129B	ENSG00000136830	FAM129B	11.8983	11.9237	12.2006	11.9247	11.5883	11.8494	12.1685	12.2085	11.2992
484	COL17A1	ENSG00000065618	COL17A1	13.2401	13.493	13.8614	13.6603	13.4593	13.7971	13.9247	14.1064	14.1097
485	MYORG	ENSG00000164976	MYORG	8.3317	8.8208	8.9534	8.68	8.3499	8.815	8.9212	9.2135	9.0689
486	MELTF	ENSG00000163975	MELTF	8.5194	8.9417	8.7181	9.1705	8.9364	9.3088	9.2491	9.2979	8.6402
487	CASKIN2	ENSG00000177303	CASKIN2	8.3671	8.6295	8.8356	8.561	8.1655	8.7518	8.934	9.0409	8.2997
488	EPHB3	ENSG00000182580	EPHB3	8.64	8.9108	9.3401	8.8249	8.5331	9.0113	9.073	9.4556	9.06
489	TENT5B	ENSG00000158246	TENT5B	10.4788	10.1102	10.7106	9.8113	9.8274	9.922	10.0161	10.1658	10.0555
490	RPL41	ENSG00000229117	RPL41	13.2315	12.8117	12.7429	12.5211	12.652	12.3605	12.6057	12.5984	12.1606
491	FUT3	ENSG00000171124	FUT3	8.0822	8.4863	8.6519	8.9825	8.7403	9.058	8.8253	8.9326	8.6258
492	CCDC88C	ENSG00000015133	CCDC88C	7.842	8.2603	8.6443	8.4939	8.2102	8.8076	8.492	8.672	8.2284
493	VPS51	ENSG00000149823	VPS51	11.4719	11.1824	11.6138	11.0434	10.9103	10.9821	11.5412	11.3277	10.7768
494	MSMO1	ENSG00000052802	MSMO1	13.4579	13.4219	13.2	12.6809	12.7264	12.6803	12.9412	12.9592	12.9728
495	SOX12	ENSG00000177732	SOX12	8.7777	8.7283	9.025	8.7145	8.3321	8.7569	9.0845	9.1823	8.3444
496	SSBP2	ENSG00000145687	SSBP2	10.2326	9.984	10.047	9.3308	9.7606	9.4235	9.6952	9.534	9.6895
497	AMPD3	ENSG00000133805	AMPD3	7.3844	7.9135	7.7495	8.1579	8.1452	8.1515	8.38	8.2148	7.9527
498	SOD2	ENSG00000112096	SOD2	14.1257	14.2299	14.1428	14.6545	14.6094	14.4176	14.992	14.7483	14.6549
499	TBC1D10B	ENSG00000169221	TBC1D10B	9.6063	9.5011	9.8359	9.5359	9.1063	9.6317	9.8529	10.037	9.2252
500	S100A6	ENSG00000197956	S100A6	14.7607	14.2905	14.2826	14.0938	14.1252	13.8661	14.1966	14.1619	13.6881
501	VARS	ENSG00000096171	VARS	10.4428	10.574	10.8616	10.4365	10.1693	10.6683	10.6974	10.8235	9.9659
502	AXIN1	ENSG00000103126	AXIN1	8.9694	9.0131	9.3656	8.9825	8.6386	9.0433	9.3524	9.4195	8.604
503	RPS28	ENSG00000233927	RPS28	13.3083	12.847	12.8426	12.6301	12.7402	12.4279	12.7103	12.6972	12.234
504	CDH13	ENSG00000140945	CDH13	10.4707	10.4171	10.3658	10.6082	10.5784	10.7115	10.9386	10.9246	11.2767
505	CDKN3	ENSG00000100526	CDKN3	10.0024	9.87	9.754	9.7278	9.7182	9.7631	9.2077	9.1937	9.3251
506	ZMIZ1	ENSG00000108175	ZMIZ1	8.4812	9.0189	9.0104	8.7959	8.6781	9.1609	9.1378	9.4484	8.7192
507	ITGA3	ENSG00000005884	ITGA3	12.9375	13.1916	13.4765	13.1207	12.8332	13.3475	13.5099	13.7894	13.2812
508	SLC2A4RG	ENSG00000125520	SLC2A4RG	11.5048	11.2474	11.5526	10.9642	10.8433	10.9903	11.4071	11.3566	10.7587
509	PLEKHG5	ENSG00000171680	PLEKHG5	9.3688	9.643	9.5098	9.3998	8.9714	9.3622	9.7431	9.7212	8.9234
510	MIER2	ENSG00000105556	MIER2	8.2807	8.2206	8.5423	8.4312	7.9886	8.4319	8.5511	8.7397	7.79
511	RPS18	ENSG00000096150	RPS18	15.1352	14.6565	14.65	14.4114	14.5666	14.2411	14.5094	14.4806	14.0761
512	CTXN1	ENSG00000178531	CTXN1	9.4828	9.3803	9.6616	9.3528	9.1063	9.4667	9.9007	9.811	9.011
513	SEMA3F	ENSG00000001617	SEMA3F	10.3835	10.4752	10.7303	10.2893	10.0798	10.4339	10.8036	10.9676	10.1807
514	OBSL1	ENSG00000124006	OBSL1	9.8076	9.9987	10.1519	9.982	9.6441	10.0516	10.4063	10.4785	9.6521
515	RPS15A	ENSG00000134419	RPS15A	14.4108	13.9082	13.9191	13.6803	13.8291	13.5244	13.7924	13.7413	13.3438
516	S100P	ENSG00000163993	S100P	10.6973	10.774	10.4495	11.0002	10.9065	10.7371	10.646	10.4226	10.0183
517	IGF2R	ENSG00000197081	IGF2R	11.3543	11.8299	11.7591	11.9364	11.8187	12.1959	12.0347	12.3427	12.1868
518	IRF2BP1	ENSG00000170604	IRF2BP1	8.9368	9.0218	9.2002	8.8646	8.5095	8.815	9.11	9.4098	8.5286
519	THBD	ENSG00000178726	THBD	7.9671	8.0386	8.6098	8.5781	8.3807	8.9337	8.3659	8.4941	8.544
520	ACSS2	ENSG00000131069	ACSS2	11.2079	11.1411	11.3013	10.6115	10.4225	10.6532	10.7844	10.8472	10.8127
521	SIPA1	ENSG00000213445	SIPA1	7.9671	8.2306	8.2099	8.0973	7.9886	8.1977	8.4348	8.6473	7.6065
522	SIX5	ENSG00000177045	SIX5	8.1967	8.2893	8.5135	8.3497	8.028	8.4448	8.8012	8.9224	8.1634
523	CFAP410	ENSG00000160226	CFAP410	7.9297	7.7348	7.9951	7.4253	7.3184	7.7523	8.1036	8.0104	7.402
524	FRMD8	ENSG00000126391	FRMD8	9.4828	9.3825	9.5887	9.1705	9.1194	9.2822	9.7138	9.7212	8.8365
525	ITPR3	ENSG00000096433	ITPR3	10.8325	11.2773	11.6501	11.3472	11.0398	11.623	11.4713	11.7396	11.3486
526	NCF2	ENSG00000116701	NCF2	9.8532	9.9157	9.7399	10.445	10.3083	10.2829	10.4983	10.5051	10.3567
527	NACC1	ENSG00000160877	NACC1	10.3801	10.4836	10.6094	10.3364	10.1103	10.4355	10.6757	10.6756	9.7626
528	EPS8L1	ENSG00000131037	EPS8L1	10.0046	10.022	10.2272	9.893	9.671	9.9538	10.2482	10.313	9.3905
529	MXD4	ENSG00000123933	MXD4	11.1523	10.9489	11.2362	10.6734	10.6522	10.7181	11.3677	11.2403	10.6395
530	RPL30	ENSG00000156482	RPL30	14.3313	13.856	13.8278	13.6166	13.7542	13.4448	13.71	13.6587	13.2718
531	TP53INP2	ENSG00000078804	TP53INP2	8.1241	8.3777	8.3969	8.3174	8.1805	8.5073	8.6432	8.9529	7.9642
532	ZSWIM8	ENSG00000214655	ZSWIM8	9.2676	9.6374	9.7239	9.3687	8.9972	9.4154	9.8103	9.8798	9.2613
533	S100A2	ENSG00000196754	S100A2	15.7204	15.2751	15.1832	15.0638	15.1791	14.8411	15.165	15.1653	14.6497
534	TRMT61A	ENSG00000166166	TRMT61A	9.0499	8.9926	9.1504	8.7633	8.635	8.7621	8.9869	9.0967	8.2157
535	ITGB2	ENSG00000160255	ITGB2	7.9945	8.5152	8.3697	8.4684	7.954	8.3693	8.5838	8.8771	8.6258
536	REPIN1	ENSG00000214022	REPIN1	8.8192	9.0447	9.2852	9.1885	8.7302	9.1013	9.4687	9.5695	8.8218
537	LRRC14	ENSG00000160959	LRRC14	8.5628	8.9294	8.8256	8.6151	8.341	8.6249	9.0672	9.0783	8.2692
538	TINAGL1	ENSG00000142910	TINAGL1	9.8128	10.0378	10.125	10.6379	10.2888	10.5669	10.5395	10.5646	10.0952
539	IL36G	ENSG00000136688	IL36G	8.8243	9.1086	8.5135	9.555	9.1426	9.1073	9.2668	9.1765	8.9037
540	DGKZ	ENSG00000149091	DGKZ	10.1699	10.1371	10.3119	9.893	9.6728	9.8824	10.3045	10.3222	9.5285
541	NLRX1	ENSG00000160703	NLRX1	8.4286	8.5833	8.7677	8.5471	8.3893	8.4383	8.9654	9.0282	8.1058
542	TMC6	ENSG00000141524	TMC6	9.7921	9.7841	9.8655	9.5791	9.3894	9.6246	10.2444	10.183	9.4853
543	RPLP1	ENSG00000137818	RPLP1	15.1401	14.6356	14.653	14.4085	14.534	14.2464	14.61	14.5438	14.095
544	PROM2	ENSG00000155066	PROM2	7.8816	8.5636	8.4586	8.185	8	8.4511	8.2837	8.6922	7.9216
545	MAN2B2	ENSG00000013288	MAN2B2	8.9226	9.1461	9.5447	9.1523	9.0446	9.399	9.5965	9.7113	9.6615
546	RPS20	ENSG00000008988	RPS20	14.7782	14.3044	14.2889	14.0547	14.1978	13.8838	14.188	14.1191	13.7418
547	CAD	ENSG00000084774	CAD	9.3371	9.6505	10.0484	9.6889	9.2029	9.8197	9.7929	10.0114	9.4311
548	LZTS2	ENSG00000107816	LZTS2	8.9922	9.193	9.3021	8.9979	8.6921	9.0808	9.4555	9.5205	8.7238
549	RPS14	ENSG00000164587	RPS14	15.3094	14.869	14.8262	14.6169	14.7409	14.4642	14.7393	14.6649	14.2491
550	RPS13	ENSG00000110700	RPS13	14.2267	13.795	13.7719	13.5292	13.6571	13.3746	13.5872	13.5253	13.1947
551	NACC2	ENSG00000148411	NACC2	8.0035	8.3084	7.9282	7.9524	7.7471	8.2681	8.6393	8.3987	7.8777
552	TPST1	ENSG00000169902	TPST1	8.6966	8.6333	8.5863	8.9328	9.1246	8.8708	9.376	9.3058	9.1517
553	ST3GAL1	ENSG00000008513	ST3GAL1	9.3371	9.5217	9.4782	10.0412	10.0071	10.0186	10.0251	9.9771	10.0474
554	TNKS1BP1	ENSG00000149115	TNKS1BP1	11.5654	11.8142	12.1195	11.6217	11.4398	11.8814	12.1079	12.3004	11.6585
555	EPHA1	ENSG00000146904	EPHA1	7.4519	7.6099	8.2353	7.9577	7.6851	7.9226	8.046	8.2035	8.2567
556	PLCD3	ENSG00000161714	PLCD3	10.3504	10.1047	10.4922	10.0138	9.8306	10.0693	10.528	10.5961	9.8683
557	PXDN	ENSG00000130508	PXDN	11.7475	12.1607	12.3109	12.4092	12.2378	12.61	12.4804	12.7446	12.4953
558	PCSK1N	ENSG00000102109	PCSK1N	9.3082	9.387	9.6237	9.4528	9.122	9.2768	9.9424	9.8129	9.116
559	PCDHGC3	ENSG00000240184	PCDHGC3	9.2676	9.546	9.5649	9.7232	9.5622	9.8454	10.0502	10.203	9.9184
560	TPR	ENSG00000047410	TPR	10.399	11.2067	11.0663	10.9887	10.8017	10.9225	10.7958	10.9348	11.4451
561	SPRR1A	ENSG00000169474	SPRR1A	8.6855	8.4821	8.4104	8.3537	8.039	8.0996	8.233	8.3788	7.692
562	COL4A1	ENSG00000187498	COL4A1	8.5628	8.9386	9.1557	8.9539	8.7605	9.2404	9.0931	9.4791	9.3632
563	SLC38A10	ENSG00000157637	SLC38A10	9.2751	9.643	9.7399	9.5147	9.2321	9.6773	9.9455	10.0574	9.3384
564	CHPF	ENSG00000123989	CHPF	11.0688	11.0507	11.1245	10.9198	10.7936	11.0121	11.4648	11.4724	10.5685
565	FBN1			8.8293	9.1275	9.0877	9.3206	9.0663	9.2386	9.4219	9.6832	9.701
566	ANKRD52	ENSG00000139645	ANKRD52	9.9309	10.3917	10.4353	10.2309	9.8574	10.4201	10.4041	10.6427	9.8561
567	LINC01133	ENSG00000224259	LINC01133	9.4236	9.1879	9.2681	9.0381	9.3094	9.0643	8.6587	8.6514	8.755
568	SORL1	ENSG00000137642	SORL1	8.8192	9.1328	9.0988	9.2897	9.1706	9.3807	9.2968	9.6084	9.8048
569	RPS26	ENSG00000197728	RPS26	12.7055	12.2683	12.2605	12.0556	12.1649	11.8485	12.0852	12.0825	11.6694
570	CABIN1	ENSG00000099991	CABIN1	8.2733	8.8665	9.0045	8.7145	8.4235	8.9107	8.8524	9.1386	8.4867
571	RPL12	ENSG00000197958	RPL12	14.8073	14.3616	14.332	14.1092	14.245	13.9384	14.1882	14.1512	13.7791
572	DST	ENSG00000151914	DST	12.9707	13.565	13.3737	12.9815	12.9429	12.9304	13.0174	13.0818	13.6759
573	SELENOO	ENSG00000073169	SELENOO	7.9854	8.0835	8.2652	7.8489	7.6129	7.7471	8.347	8.2035	7.5466
574	IL23A	ENSG00000110944	IL23A	7.9107	8.2356	7.7211	8.5331	8.4193	8.4189	8.5344	8.4755	8.1734
575	OAS2	ENSG00000111335	OAS2	10.0024	10.5916	10.3554	9.8971	9.7505	9.9232	9.8562	9.8815	9.7226
576	SACS	ENSG00000151835	SACS	9.2676	10.1223	9.8176	9.8228	9.4875	9.6147	9.5434	9.5651	10.1211
577	TGFB2	ENSG00000092969	TGFB2	8.9321	9.0044	8.8587	9.4731	9.3366	9.4219	9.4752	9.4744	9.6756
578	NMU	ENSG00000109255	NMU	9.952	9.6505	9.7058	9.8527	10.0596	9.8954	9.3139	9.3293	9.3443
579	F2R	ENSG00000181104	F2R	10.9757	10.8327	10.9953	10.7282	10.8354	10.8519	11.2967	11.3035	11.5937
580	RASSF7	ENSG00000099849	RASSF7	9.8974	9.7479	9.6597	9.451	9.3253	9.4635	9.9643	9.8221	9.097
581	CAMTA2	ENSG00000108509	CAMTA2	8.8089	9.0894	9.1663	8.9928	8.8162	9.2219	9.1732	9.3005	8.3763
582	INSR	ENSG00000171105	INSR	8.3101	8.8697	8.8189	9.0504	8.7437	9.1314	9.038	9.3084	9.0671
583	BTBD2	ENSG00000133243	BTBD2	10.4625	10.2803	10.6933	10.1802	10.0704	10.2142	10.646	10.6562	9.8805
584	KIF14	ENSG00000118193	KIF14	9.5459	10.1726	10.0398	10.1392	9.8853	9.9904	9.3853	9.6812	10.1541
585	FLJ23867			8.4219	8.7319	9.0538	8.9059	8.3893	9.1254	8.9052	9.2078	8.8281
586	RPL32	ENSG00000144713	RPL32	14.6509	14.1851	14.1733	13.9587	14.0776	13.7953	14.0247	13.9779	13.6183
587	MGP	ENSG00000111341	MGP	10.1578	10.0897	9.9399	9.5376	9.6423	9.4429	10.2571	10.0512	9.8846
588	DBI	ENSG00000155368	DBI	13.3498	13.0168	12.9475	12.6088	12.7264	12.4918	12.7203	12.6319	12.4465
589	SRC	ENSG00000197122	SRC	9.4666	9.378	9.5867	9.4095	9.0141	9.3605	9.7138	9.8691	9.0073
590	ARRDC4	ENSG00000140450	ARRDC4	10.3973	10.3737	10.4462	10.7488	10.8195	10.7592	11.1078	11.0664	11.0077
591	EGLN3	ENSG00000129521	EGLN3	8.5257	8.9232	8.7073	8.176	8.2817	8.3625	8.8922	8.8193	8.8592
592	ARSI	ENSG00000183876	ARSI	8.0214	7.9197	8.5259	8.5883	8.323	8.6639	8.479	8.676	8.6872
593	HECTD4	ENSG00000173064	HECTD4	8.1159	8.9985	8.7467	8.6958	8.4854	8.8175	8.6079	9.0597	8.5208
594	ARAP1	ENSG00000186635	ARAP1	10.2611	10.3451	10.4848	10.0474	9.908	10.1791	10.6748	10.6827	9.983
595	GRN	ENSG00000030582	GRN	11.7238	11.8004	12.2923	12.0993	11.8641	12.2866	12.3636	12.5178	12.3664
596	PTPRF	ENSG00000142949	PTPRF	11.6258	11.9915	12.2083	11.9854	11.6983	12.2743	12.1919	12.5308	12.205
597	CBX6	ENSG00000183741	CBX6	9.7036	10.0435	10.3942	9.9768	9.7319	10.1232	10.2685	10.4323	9.7181
598	TCF3	ENSG00000071564	TCF3	10.3415	10.573	10.8017	10.4403	10.0582	10.4387	10.7542	10.8281	10.0996
599	LRRC45	ENSG00000169683	LRRC45	8.2658	8.3365	8.6059	8.2203	7.9943	8.0667	8.7659	8.5617	7.9565
600	SYDE1	ENSG00000105137	SYDE1	7.9945	7.932	8.3184	8.0142	7.4813	8.0246	8.4213	8.3175	7.8817
601	FJX1	ENSG00000179431	FJX1	9.5397	9.5679	9.7558	9.215	9.0636	9.2678	9.8016	9.8258	9.2535
602	ATXN2L	ENSG00000168488	ATXN2L	9.8656	10.3703	10.0711	10.1264	9.9111	10.368	10.3276	10.5222	9.6592
603	RPSA	ENSG00000168028	RPSA	14.9416	14.5555	14.5124	14.3028	14.4322	14.1421	14.3322	14.265	13.9274
604	VPS13A	ENSG00000197969	VPS13A	9.0843	9.8161	9.6256	9.5164	9.3026	9.1993	9.0959	9.1965	9.7571
605	ARSD	ENSG00000006756	ARSD	8.2431	8.6779	8.9037	8.9774	8.7538	8.9405	8.9084	8.9292	9.3011
606	MEX3A	ENSG00000254726	MEX3A	7.5413	7.8433	7.9344	8.4794	7.9004	8.1632	8.3278	8.237	8.0313
607	USP54	ENSG00000166348	USP54	9.9095	10.2337	10.1586	10.409	10.3477	10.4339	10.703	10.6888	10.7757
608	SPRR2A	ENSG00000241794	SPRR2A	10.6363	10.8104	10.575	11.1822	10.7968	10.8054	11.1432	10.9685	10.2744
609	COX7C	ENSG00000127184	COX7C	13.4899	13.0344	12.9975	12.8218	12.9471	12.6675	12.8975	12.7612	12.4654
610	PLAU	ENSG00000122861	PLAU	13.3088	13.3817	13.2773	13.8146	13.7139	13.7539	14.0441	13.9962	13.6673
611	EHBP1L1	ENSG00000173442	EHBP1L1	9.5764	9.9001	9.9795	9.644	9.385	9.8283	10.1668	10.1261	9.4611
612	ZNF503	ENSG00000165655	ZNF503	8.4486	8.6889	9.1504	8.7871	8.4277	8.9917	9.0172	9.2191	8.8427
613	EFNA1	ENSG00000169242	EFNA1	12.3112	12.1325	11.9879	12.4775	12.4692	12.3672	12.9163	12.7475	12.4199
614	RPS16	ENSG00000105193	RPS16	14.9379	14.4905	14.499	14.2642	14.3882	14.1142	14.3538	14.2876	13.9173
615	NUAK1	ENSG00000074590	NUAK1	9.6785	9.8474	9.8108	9.8386	9.7353	9.9594	10.3008	10.3441	10.4158
616	RPL29	ENSG00000162244	RPL29	14.8974	14.4277	14.424	14.2123	14.3254	14.0526	14.2722	14.2317	13.879
617	MAP3K6	ENSG00000142733	MAP3K6	8.6966	9.0131	9.118	8.6864	8.5487	8.9222	9.1016	9.2495	8.4325
618	CST6	ENSG00000175315	CST6	8.5443	8.5396	8.3788	9.0055	8.8944	8.9473	9.2819	8.963	8.8091
619	PARPBP	ENSG00000185480	PARPBP	8.7077	8.834	8.5259	8.8306	8.8543	8.7518	8.0693	8.2805	8.3877
620	RPS3A	ENSG00000145425	RPS3A	13.72	13.2831	13.2559	13.0446	13.1935	12.8667	13.1273	13.0415	12.7258
621	RPS25	ENSG00000118181	RPS25	14.0824	13.6419	13.6184	13.4004	13.5408	13.238	13.4883	13.4192	13.0789
622	PSAT1	ENSG00000135069	PSAT1	11.4206	11.4716	11.547	11.8353	11.9171	11.8321	11.128	11.2547	11.309
623	SOX13	ENSG00000143842	SOX13	8.3173	8.7354	8.8122	8.7543	8.5095	9.1274	8.9084	9.1475	8.5025
624	PGAM5	ENSG00000247077	PGAM5	10.2172	9.8843	9.872	9.9677	9.8668	10.0046	10.0677	9.8798	9.1995
625	NDUFB1	ENSG00000183648	NDUFB1	11.072	10.7437	10.6674	10.4309	10.5746	10.3304	10.5877	10.3531	10.0935
626	NLRC5	ENSG00000140853	NLRC5	7.9763	8.2406	8.2652	7.7435	7.5602	7.9943	8.1204	8.3586	7.6781
627	CCDC102A	ENSG00000135736	CCDC102A	8.4747	8.4177	8.6891	8.2591	7.9714	8.2315	8.8423	8.7122	8.2411
628	ECE1	ENSG00000117298	ECE1	10.2516	10.4149	10.7087	10.8769	10.6459	11.0266	10.892	11.1265	10.8196
629	SLC25A22	ENSG00000177542	SLC25A22	8.3388	8.595	8.7217	8.5225	8.05	8.6611	8.5303	8.7201	7.9642
630	TRANK1	ENSG00000168016	TRANK1	9.1012	9.6146	9.4719	9.5359	9.4382	9.7002	9.7964	9.8548	10.0759
631	ATP5ME	ENSG00000169020	ATP5ME	12.1403	11.8674	11.7134	11.5713	11.6599	11.3975	11.5808	11.4654	11.1595
632	ETV5	ENSG00000244405	ETV5	7.6486	8.1952	8.0418	8.4274	8.4235	8.4701	8.4526	8.4848	8.1196
633	CTSF	ENSG00000174080	CTSF	9.67	9.6855	10.0598	9.9134	9.7606	9.9197	10.4245	10.2933	10.2867
634	CAMK2N1	ENSG00000162545	CAMK2N1	8.494	8.9108	8.8781	9.2368	8.8974	9.2106	9.309	9.2712	8.7305
635	ITGB6	ENSG00000115221	ITGB6	12.2637	12.3946	12.1776	12.56	12.6181	12.5108	12.8959	12.7989	13.0045
636	MAN1A1	ENSG00000111885	MAN1A1	9.1789	9.3158	9.3884	9.4341	9.2911	9.5314	9.6915	9.9008	9.9905
637	PLPPR2	ENSG00000105520	PLPPR2	8.7934	8.9202	9.1477	8.9354	8.4975	8.8921	9.2668	9.1823	8.476
638	SLC6A8	ENSG00000130821	SLC6A8	8.587	8.8729	9.0877	8.9004	8.4814	9.0992	9.0291	9.3319	8.6186
639	RPL35	ENSG00000136942	RPL35	14.3982	13.9376	13.9238	13.739	13.8645	13.5907	13.8128	13.7577	13.3661
640	RPL27	ENSG00000131469	RPL27	14.3157	13.8417	13.8593	13.6559	13.7755	13.5141	13.7126	13.6691	13.283
641	SGSH	ENSG00000181523	SGSH	7.9107	8.1431	8.4714	8.3092	8.1246	8.4638	8.6276	8.8339	8.4103
642	RPL10A	ENSG00000198755	RPL10A	15.041	14.6186	14.5951	14.3735	14.5117	14.2223	14.4517	14.3904	14.0394
643	LINC01279			9.028	9.1724	9.2079	9.3667	9.4712	9.4203	9.4037	9.6669	9.9678
644	GIT1	ENSG00000108262	GIT1	9.6672	9.6505	10.0268	9.626	9.3654	9.6868	10.0296	10.073	9.3117
645	TMEM104	ENSG00000109066	TMEM104	8.1406	8.3641	8.8488	8.4721	8.028	8.5732	8.5634	8.8376	8.3648
646	GAS5	ENSG00000234741	GAS5	13.4169	12.9507	12.9839	12.7239	12.8828	12.5576	12.8558	12.698	12.4624
647	AKR1C2	ENSG00000151632	AKR1C2	10.1272	9.7687	9.7853	10.5214	10.4794	10.313	10.42	10.1141	10.0804
648	RPS23	ENSG00000186468	RPS23	14.3825	13.9729	13.9389	13.7226	13.8379	13.5643	13.8054	13.733	13.3884
649	ADAMTS1	ENSG00000154734	ADAMTS1	8.2583	8.6961	8.5094	8.793	8.6167	8.945	9.0527	9.044	9.0493
650	MVK	ENSG00000110921	MVK	11.0197	10.841	11.1527	10.4663	10.298	10.483	10.6186	10.6797	10.5265
651	CHPF2	ENSG00000033100	CHPF2	9.4666	9.6392	9.8475	9.626	9.3654	9.8111	10.0633	10.2556	9.7571
652	CCDC9	ENSG00000105321	CCDC9	8.1809	8.4352	8.5094	8.1209	8.1554	8.3993	8.6158	8.6801	7.8071
653	RECQL4	ENSG00000160957	RECQL4	9.1054	9.2849	9.137	8.9434	8.7672	8.9314	9.1433	9.1823	8.3705
654	RPS5	ENSG00000083845	RPS5	15.312	14.8801	14.8859	14.6265	14.7518	14.5021	14.7262	14.6377	14.3244
655	TRIM8	ENSG00000171206	TRIM8	9.5551	9.9033	10.1639	9.9534	9.5981	10.062	10.2946	10.3619	9.9292
656	RPL22L1	ENSG00000163584	RPL22L1	12.3585	12.0846	11.9109	11.8356	11.8971	11.7004	11.7063	11.6336	11.3883
657	BCR	ENSG00000186716	BCR	10.3749	10.4475	10.7006	10.314	10.0085	10.4144	10.6681	10.8106	10.0402
658	PPP1R16A	ENSG00000160972	PPP1R16A	9.6728	9.6764	9.7239	9.3941	9.22	9.3924	9.812	9.9233	9.1109
659	MANBA	ENSG00000109323	MANBA	8.9368	9.0867	9.2383	9.1614	9.2818	9.34	9.4752	9.6084	9.8468
660	ANKRD33B	ENSG00000164236	ANKRD33B	7.4386	7.6626	8.0871	7.5556	7.4402	7.678	7.6576	8.0798	8.1298
661	PRR11	ENSG00000068489	PRR11	9.8255	9.9173	10.1731	9.8985	9.6834	10.062	9.4643	9.7942	10.4158
662	RNF44	ENSG00000146083	RNF44	9.1868	9.6653	9.5548	9.5129	9.2771	9.7708	9.8478	9.9887	9.289
663	ARHGEF4	ENSG00000136002	ARHGEF4	7.4909	8.2105	8.2453	8.0973	7.7471	8.1748	8.2122	8.3738	8.1127
664	BAIAP2-DT	ENSG00000226137	BAIAP2-DT	7.8115	8.0328	8.3136	8.0041	7.7605	8.0203	8.2433	8.4376	8.5768
665	ANK2	ENSG00000145362	ANK2	7.7592	8.2406	8.2799	8.5436	8.3321	8.3557	7.7685	8.0612	8.4187
666	ADGRG1	ENSG00000205336	ADGRG1	10.8968	11.172	11.4604	11.2414	11.0246	11.4934	11.5102	11.7742	11.4998
667	RPS11	ENSG00000142534	RPS11	15.1579	14.6699	14.6811	14.4691	14.6065	14.3176	14.5983	14.5305	14.1594
668	ATP5PD	ENSG00000167863	ATP5PD	12.9475	12.7217	12.6044	12.4237	12.5095	12.1493	12.4106	12.1371	12.1786
669	ZCCHC14	ENSG00000140948	ZCCHC14	7.5779	8.2554	8.1631	8.1395	8	8.1901	8.4077	8.5033	7.8978
670	ADCY6	ENSG00000174233	ADCY6	8.3601	8.9447	8.7289	8.416	8.2817	8.6389	8.9529	8.9927	8.4598
671	PTK7	ENSG00000112655	PTK7	10.0335	10.1674	10.4121	10.0803	9.9095	10.2874	10.554	10.7938	10.2043
672	OAS3	ENSG00000111331	OAS3	11.3614	11.81	12.0996	11.5318	11.2387	11.6555	11.2911	11.4806	11.3833
673	IL17RE	ENSG00000163701	IL17RE	9.0147	9.0616	9.326	8.595	8.4773	8.6884	8.815	9.0691	8.6639
674	CMIP	ENSG00000153815	CMIP	9.1344	9.4463	9.3447	9.5825	9.2887	9.8011	9.7358	9.8548	9.1382
675	BORA	ENSG00000136122	BORA	8.4419	8.5275	8.3041	8.3051	8.4277	8.3927	7.7398	7.8393	8.1366
676	RPS19	ENSG00000105372	RPS19	15.0144	14.5711	14.5612	14.3404	14.4434	14.1753	14.4867	14.4199	14.0304
677	TROAP	ENSG00000135451	TROAP	8.3028	8.2155	8.0476	8.2718	8.0717	8.3455	7.6576	7.8465	7.6163
678	CHERP	ENSG00000085872	CHERP	8.6048	8.9447	8.9473	9.0231	8.713	9.2786	9.1732	9.4098	8.6919
679	GOLGB1	ENSG00000173230	GOLGB1	10.0726	10.7645	10.561	10.4431	10.3231	10.2954	10.3456	10.2959	10.981
680	RPL38	ENSG00000172809	RPL38	13.5984	13.1376	13.161	12.9263	13.0307	12.7841	12.9883	12.935	12.6093
681	RPL35A	ENSG00000182899	RPL35A	14.2902	13.8734	13.8324	13.6352	13.7625	13.4816	13.7099	13.6344	13.3018
682	KIF13B	ENSG00000197892	KIF13B	8.1809	8.4779	8.9319	8.9644	8.6816	8.9359	8.6315	9.0282	8.8048
683	DDR1	ENSG00000137332	DDR1	12.0365	12.2668	12.5709	12.3022	11.9869	12.3996	12.6387	12.8107	12.1996
684	AMIGO2	ENSG00000139211	AMIGO2	11.8201	11.9572	11.7446	12.3743	12.2763	12.2932	12.4231	12.4382	12.4136
685	RPS27A	ENSG00000143947	RPS27A	14.3646	14.0119	13.9275	13.7313	13.8529	13.5716	13.8032	13.7171	13.3948
686	COL4A6	ENSG00000197565	COL4A6	9.502	9.878	10.3024	9.8875	9.6423	10.1041	9.8778	10.1261	10.2943
687	NFIX	ENSG00000008441	NFIX	9.0368	9.603	9.4611	9.3667	9.2175	9.619	9.6025	9.7924	9.0091
688	SLC25A29	ENSG00000197119	SLC25A29	9.3009	9.2083	9.4351	9.0529	8.9598	9.085	9.5579	9.5137	8.7305
689	CCNB1	ENSG00000134057	CCNB1	12.481	12.4503	12.3535	12.3551	12.4212	12.3168	11.7924	11.9046	11.8812
690	SLC4A2	ENSG00000164889	SLC4A2	10.9514	10.8556	11.0971	10.7787	10.5263	10.7352	11.2233	11.2403	10.4971
691	AHNAK	ENSG00000124942	AHNAK	13.7047	14.0637	14.1241	14.0051	14.0413	14.1956	14.2212	14.4153	14.6866
692	PQLC1	ENSG00000122490	PQLC1	10.0247	9.8843	10.11	9.7014	9.6314	9.7281	10.1423	10.0449	9.3057
693	SIPA1L2	ENSG00000116991	SIPA1L2	8.2807	8.4177	8.2799	8.9979	8.7935	8.9107	8.651	8.823	8.8468
694	RPTOR	ENSG00000141564	RPTOR	8.7725	9.0588	9.5056	9.2539	8.8822	9.4572	9.124	9.5607	9.1716
695	SLC35E2B	ENSG00000189339	SLC35E2B	7.9945	8.2003	8.4148	8.1349	8.1349	8.2825	8.7115	8.797	8.1701
696	RUSC2	ENSG00000198853	RUSC2	8.2807	8.5557	8.9381	8.483	8.3365	8.7569	8.7624	8.9927	8.2906
697	UQCRQ	ENSG00000164405	UQCRQ	13.1415	12.7794	12.69	12.5496	12.657	12.383	12.5932	12.4903	12.1499
698	PPM1F	ENSG00000100034	PPM1F	9.2026	9.1776	9.5467	9.1316	8.9125	9.2144	9.376	9.5068	8.6826
699	CLSTN1	ENSG00000171603	CLSTN1	11.4735	11.7159	11.8994	11.915	11.6948	12.0999	12.1587	12.3813	11.9937
700	TPGS1	ENSG00000141933	TPGS1	10.0532	9.7162	9.8849	9.52	9.4424	9.3824	9.8795	9.6504	9.2092
701	RBSN	ENSG00000131381	RBSN	8.374	8.4987	8.6891	8.4122	8.2296	8.6277	8.7115	8.7082	9.1766
702	PORCN	ENSG00000102312	PORCN	9.2143	9.0616	9.5222	9.3408	8.9035	9.1974	9.6515	9.5869	9.6627
703	RPL23A	ENSG00000198242	RPL23A	13.7287	13.304	13.2653	13.0775	13.1873	12.9162	13.1423	13.0505	12.756
704	MFSD12	ENSG00000161091	MFSD12	9.7605	9.8061	9.8736	9.7805	9.4895	9.8234	10.1478	10.2044	9.3443
705	HIST1H1C	ENSG00000187837	HIST1H1C	10.2927	9.9766	10.0398	9.5774	9.6423	9.4397	9.9689	9.6649	9.6802
706	BCAM	ENSG00000187244	BCAM	11.254	11.2275	11.6837	11.1192	10.954	11.3704	11.6232	11.7656	11.2851
707	RPLP0	ENSG00000089157	RPLP0	16.0588	15.5795	15.6229	15.4004	15.5263	15.2492	15.4872	15.4292	15.0711
708	SESN3	ENSG00000149212	SESN3	9.4269	9.2385	9.3471	8.699	8.8162	8.7283	8.879	8.9763	9.1766
709	KDELC2	ENSG00000178202	KDELC2	8.4551	8.595	8.6443	9.003	8.954	9.089	8.7552	9.2302	9.1533
710	LINC00641	ENSG00000258441	LINC00641	7.3424	7.9259	8.0245	8.2072	8.039	8.0955	7.5623	7.8393	7.9097
711	SLC22A18	ENSG00000110628	SLC22A18	7.8217	7.7969	8.3089	7.7556	7.5525	7.9364	8.323	8.1518	7.7194
712	RPL18A	ENSG00000105640	RPL18A	14.1894	13.6822	13.7245	13.5403	13.6407	13.3646	13.6392	13.6129	13.1929
713	COX5B	ENSG00000135940	COX5B	13.2163	12.9264	12.7952	12.5852	12.7259	12.4906	12.6783	12.5328	12.2744
714	SPINT1	ENSG00000166145	SPINT1	11.5135	11.6834	11.8702	11.9722	11.7973	12.092	12.269	12.3593	11.8314
715	RRBP1	ENSG00000125844	RRBP1	9.8281	10.36	10.4527	10.5071	10.2333	10.7482	10.3504	10.6918	10.5155
716	ABCC1	ENSG00000103222	ABCC1	9.0057	9.4719	9.413	9.4621	9.3163	9.6935	9.6379	9.9968	9.4826
717	HPS6	ENSG00000166189	HPS6	10.1272	10.0206	10.231	9.8286	9.7233	9.7657	10.1936	10.1973	9.4448
718	DUSP10	ENSG00000143507	DUSP10	7.8319	8.0213	7.9711	8.3417	8.314	8.3793	8.5552	8.4802	8.5917
719	COL27A1	ENSG00000196739	COL27A1	7.9297	8.5989	8.2303	8.0441	7.9598	8.1238	8.4393	8.6638	8.1127
720	AMPD2	ENSG00000116337	AMPD2	8.2123	8.4481	8.7642	8.625	7.9656	8.5964	8.6853	8.7705	8.3677
721	AAK1	ENSG00000115977	AAK1	7.6371	8.5557	8.0069	8.0734	7.8698	8.1037	8.0979	8.4231	8.1332
722	KRT87P	ENSG00000135477	KRT87P	8.64	8.5111	8.2252	8.6151	8.8791	8.4351	8.2787	8.5079	7.945
723	VSIR	ENSG00000107738	VSIR	9.2412	9.193	9.7505	9.8443	9.6423	9.9717	9.5118	9.5407	9.3207
724	FAT4	ENSG00000196159	FAT4	7.7378	8.2306	8.2652	8.1395	8.0931	8.1278	8.0164	8.2858	8.7572
725	ZNF319	ENSG00000166188	ZNF319	7.6601	7.817	8.2945	7.803	7.7198	8.0874	8.3181	8.3536	7.9642
726	RPL27A	ENSG00000166441	RPL27A	14.5586	14.0838	14.1124	13.9093	14.0275	13.7249	13.9673	13.9245	13.5925
727	HMMR	ENSG00000072571	HMMR	10.2152	10.4815	10.2222	10.3474	10.2922	10.2319	9.6573	9.7582	10.068
728	THEM6	ENSG00000130193	THEM6	9.1012	9.0073	9.0624	8.9748	8.8852	8.9518	9.2844	9.2495	8.3561
729	MAD2L1	ENSG00000164109	MAD2L1	10.816	10.858	10.5069	10.8347	10.8675	10.7521	10.1896	10.3248	10.3332
730	RPL23	ENSG00000125691	RPL23	14.5784	14.0861	14.1205	13.9296	14.0589	13.7513	14.0212	13.9722	13.6004
731	SERPINE1	ENSG00000106366	SERPINE1	11.138	11.0149	11.2456	11.5605	11.5991	11.6991	11.6349	11.6647	11.7457
732	TYMP	ENSG00000025708	TYMP	12.4684	12.4001	12.6027	12.2944	12.1712	12.2216	12.8706	12.6397	11.993
733	FILIP1L	ENSG00000168386	FILIP1L	8.9321	9.039	8.9442	8.5119	8.5015	8.5436	8.9931	8.9258	9.2706
734	RHBDF1	ENSG00000007384	RHBDF1	8.3245	8.2893	8.4672	8.1624	7.8511	8.4124	8.6039	8.6638	7.9869
735	RPS7	ENSG00000171863	RPS7	14.158	13.7815	13.7365	13.5595	13.6717	13.3631	13.5736	13.5209	13.208
736	KANK2	ENSG00000197256	KANK2	7.5536	8.0499	8.4926	7.9097	7.9065	8.1671	8.1036	8.3175	8.1865
737	MYO18A	ENSG00000196535	MYO18A	9.3512	9.7687	10.0033	9.6325	9.3185	9.7734	9.8394	10.1305	9.6246
738	EFNB3	ENSG00000108947	EFNB3	7.8816	7.7207	8.2848	8.0441	7.7198	7.8901	8.4877	8.2589	8.1898
739	ATP5MD	ENSG00000173915	ATP5MD	12.4765	12.1766	12.0393	11.921	12.0542	11.7878	11.8942	11.7618	11.5394
740	ABHD8	ENSG00000127220	ABHD8	8.587	8.3131	8.4926	8.2463	7.9714	8.0667	8.5634	8.6431	7.968
741	SCAMP4	ENSG00000227500	SCAMP4	8.8743	9.0894	9.354	9.1569	8.8729	9.352	9.3968	9.5091	8.7616
742	NEO1	ENSG00000067141	NEO1	9.097	9.3111	9.3517	9.3902	9.3253	9.6331	9.663	9.8709	9.8673
743	NRP1	ENSG00000099250	NRP1	8.7458	9.1355	9.2002	9.0939	9.0336	9.2274	9.2668	9.4	9.7338
744	URB1	ENSG00000142207	URB1	8.8792	9.1221	9.5139	9.2772	8.876	9.4823	9.1268	9.5891	9.4242
745	ST5	ENSG00000166444	ST5	10.3887	10.4846	10.6152	10.7653	10.6692	10.9453	11.0979	11.1856	10.6895
746	NDUFA4	ENSG00000189043	NDUFA4	13.1188	12.6227	12.6433	12.4526	12.5612	12.3275	12.4519	12.398	12.1599
747	DLGAP5	ENSG00000126787	DLGAP5	10.3801	10.5075	10.1665	10.3474	10.3208	10.2264	9.6707	9.8349	10.16
748	VPS13D	ENSG00000048707	VPS13D	10.1996	10.4127	10.556	10.4828	10.5233	10.7534	10.5238	10.7138	11.1633
749	HDAC5	ENSG00000108840	HDAC5	9.6953	9.4463	9.7939	9.2496	9.122	9.2367	9.8762	9.6791	9.5413
750	BOP1	ENSG00000261236	BOP1	9.9567	9.9312	10.1965	9.8944	9.5583	9.8271	9.8224	9.8129	9.2457
751	SEMA7A	ENSG00000138623	SEMA7A	7.6254	7.8628	7.9031	8.3616	8.0984	8.3557	8.0577	8.2315	7.7057
752	RPL9	ENSG00000163682	RPL9	13.5264	13.1122	13.0787	12.8589	13.019	12.7397	12.9418	12.8568	12.5812
753	ADCY9	ENSG00000162104	ADCY9	8.6911	8.9838	9.3045	9.0256	8.7403	9.2496	9.2819	9.4814	8.9621
754	ATRX	ENSG00000085224	ATRX	9.9933	10.5925	10.1573	10.0621	9.9065	9.9482	9.9874	9.9505	10.5773
755	MICALL2	ENSG00000164877	MICALL2	8.6048	9.0275	8.9412	8.5713	8.2817	8.8026	9.0585	9.0691	8.7305
756	ZFHX3	ENSG00000140836	ZFHX3	8.0822	8.8633	8.0871	8.393	8.2296	8.5732	8.2278	8.6679	8.3849
757	SNHG1	ENSG00000255717	SNHG1	10.4058	10.2815	10.1439	10.0694	10.2053	9.9761	9.7175	9.7811	9.6282
758	DTX2	ENSG00000091073	DTX2	9.1629	9.3644	9.7328	9.5909	9.3654	9.6691	9.8629	10.0243	9.6027
759	TNS3	ENSG00000136205	TNS3	9.9728	10.08	10.5141	10.411	10.3377	10.6167	10.5997	10.7711	10.6449
760	FOLR3	ENSG00000110203	FOLR3	7.7698	7.6478	7.6847	8.2506	8.1349	8.1278	8.3084	8.2805	8.2092
761	CKS2	ENSG00000123975	CKS2	11.1049	10.9174	10.7383	10.7765	10.873	10.6941	10.412	10.4275	10.2913
762	PTTG1	ENSG00000164611	PTTG1	12.3638	12.1382	12.0486	12.002	12.0895	11.9129	11.7686	11.614	11.5174
763	SVIL	ENSG00000197321	SVIL	11.1502	11.3895	11.3198	11.5185	11.4753	11.5902	11.7977	11.8591	11.9613
764	QSOX1	ENSG00000116260	QSOX1	10.5726	10.8262	11.1373	11.1314	10.7714	11.2815	11.1555	11.4175	11.0799
765	DHCR7	ENSG00000172893	DHCR7	12.2758	12.1571	12.5101	11.8105	11.645	11.9376	12.0574	12.2842	12.2193
766	LLGL2	ENSG00000073350	LLGL2	11.2718	11.2791	11.3943	11.06	10.899	11.1196	11.5531	11.51	10.7719
767	CLIP2	ENSG00000106665	CLIP2	9.1426	8.9447	9.3212	9.0626	8.829	9.1114	9.5329	9.6041	8.9621
768	MFHAS1	ENSG00000147324	MFHAS1	7.9107	8.1109	8.1092	7.9785	7.6055	7.9767	8.2226	8.5573	7.8282
769	HCFC1R1	ENSG00000103145	HCFC1R1	9.7947	9.1827	9.3884	8.9592	9.1089	8.9291	9.3853	9.2685	9.097
770	PPP1R9B	ENSG00000108819	PPP1R9B	10.387	10.4678	10.7949	10.409	10.1967	10.5455	10.8456	10.9601	10.2798
771	CHST11	ENSG00000171310	CHST11	9.097	9.2184	9.1583	9.6825	9.624	9.6246	9.6301	9.6832	9.8037
772	ERG28	ENSG00000133935	ERG28	11.9811	11.7083	11.7357	11.2027	11.2351	11.2411	11.4973	11.4314	11.431
773	BPTF	ENSG00000171634	BPTF	8.7565	9.558	9.2877	9.2389	9.0473	9.352	9.2208	9.4073	9.6449
774	ESF1	ENSG00000089048	ESF1	8.494	9.193	8.9956	8.7959	8.7639	8.5195	8.5959	8.4941	9.0689
775	ROMO1	ENSG00000125995	ROMO1	11.9862	11.7288	11.5958	11.4316	11.5288	11.2939	11.516	11.3935	11.0442
776	UBD	ENSG00000206468	UBD	8.0991	8.4177	7.8967	8.3852	8.2864	8.4607	8.7624	8.6514	8.5078
777	PHGDH	ENSG00000092621	PHGDH	11.1863	11.0185	11.3705	11.5074	11.5897	11.5372	10.9155	11.0718	10.9563
778	TLE3	ENSG00000140332	TLE3	8.0478	8.3732	8.7217	8.5366	8.4108	8.8347	8.6548	8.9258	8.5363
779	C15ORF48	ENSG00000166920	C15orf48	10.5832	10.755	10.3238	11.0655	10.7763	10.6853	11.1169	10.8281	10.4109
780	PBXIP1	ENSG00000163346	PBXIP1	10.7875	10.8162	11.221	11.0279	10.9238	11.1655	11.3362	11.415	11.5339
781	RPL10	ENSG00000147403	RPL10	15.1998	14.711	14.7618	14.5431	14.682	14.3992	14.6529	14.6112	14.2382
782	TMSB10	ENSG00000034510	TMSB10	15.0375	14.5891	14.5568	14.4144	14.5383	14.2521	14.5985	14.5729	14.075
783	PLXNA2	ENSG00000076356	PLXNA2	9.2143	9.7721	9.9507	9.7506	9.4935	9.9516	9.7008	10.0574	9.54
784	RREB1	ENSG00000124782	RREB1	8.4219	8.9778	8.9626	8.884	8.6277	9.1472	9.073	9.2495	8.7056
785	SNRPD2	ENSG00000125743	SNRPD2	13.1753	12.8178	12.74	12.5782	12.6889	12.4891	12.5907	12.4537	12.2293
786	RPL34	ENSG00000109475	RPL34	14.0576	13.6701	13.6471	13.4325	13.5688	13.2809	13.5382	13.4501	13.116
787	ZNF444	ENSG00000167685	ZNF444	8.6799	8.5029	8.9068	8.5366	8.14	8.5286	8.6663	8.7932	8.1332
788	DYNC2H1	ENSG00000187240	DYNC2H1	8.2507	8.7633	8.6252	8.4312	8.3936	8.3693	8.0635	8.1162	8.807
789	SLC7A11	ENSG00000151012	SLC7A11	10.0423	10.3077	10.3415	10.546	10.6332	10.4752	9.8613	9.9804	10.3086
790	FGD1	ENSG00000102302	FGD1	7.6714	7.7765	7.9831	8.0292	7.6129	8.05	8.1148	8.3987	7.6308
791	CYP1A1	ENSG00000140465	CYP1A1	9.7764	9.6467	9.7922	9.9755	9.7113	9.7961	10.3191	10.2529	10.2721
792	RPL11	ENSG00000142676	RPL11	14.8726	14.4772	14.4808	14.2287	14.3862	14.0863	14.3134	14.2777	13.9479
793	SP2	ENSG00000167182	SP2	7.5779	8.1694	7.8967	8.0878	7.876	8.3827	8.2174	8.3382	7.8366
794	KIF15	ENSG00000163808	KIF15	8.3459	8.7804	8.5544	8.6283	8.7233	8.4733	8.0164	8.092	8.526
795	CPD	ENSG00000108582	CPD	10.0158	10.4529	10.573	10.6622	10.5283	10.6082	10.4525	10.5233	11.0374
796	GNL3L	ENSG00000130119	GNL3L	8.1406	8.1642	8.1418	7.8602	7.706	8.1748	8.0043	8.1692	7.4244
797	CUL7	ENSG00000044090	CUL7	8.7512	8.8175	9.0452	8.7422	8.291	8.7951	9.0959	9.1908	8.9195
798	ADCY3	ENSG00000138031	ADCY3	7.9202	8.2941	8.48	8.2506	7.9125	8.5673	8.3374	8.5573	7.9718
799	ZNF672	ENSG00000171161	ZNF672	9.7337	9.5699	9.9353	9.3508	9.1655	9.3957	9.8512	9.8313	9.4652
800	C7ORF43	ENSG00000146826	C7orf43	8.1809	8.2749	8.4456	8.2463	8.0984	8.3793	8.6079	8.6597	7.8028
801	RAB11FIP5	ENSG00000135631	RAB11FIP5	9.4796	9.457	9.775	9.3647	9.0744	9.4808	9.7413	9.853	9.1881
802	TYSND1	ENSG00000156521	TYSND1	9.8482	9.7268	9.9537	9.574	9.3785	9.5758	10.0041	9.913	9.2551
803	RPAP1	ENSG00000103932	RPAP1	8.5319	8.507	8.8422	8.4387	7.9598	8.5732	8.3893	8.6638	8.1534
804	SIPA1L3	ENSG00000105738	SIPA1L3	9.2104	9.4719	9.474	9.4133	9.0984	9.5448	9.4818	9.7073	8.8427
805	MARVELD1	ENSG00000155254	MARVELD1	9.952	10.1713	10.4077	10.2704	10.0239	10.4242	10.6206	10.6695	10.022
806	COX7B	ENSG00000131174	COX7B	12.4288	12.1372	12.005	11.8498	11.9111	11.739	11.8085	11.7503	11.5135
807	RPL26	ENSG00000161970	RPL26	14.2102	13.8718	13.7886	13.5853	13.7002	13.4514	13.6956	13.6112	13.2816
808	ITGB5	ENSG00000082781	ITGB5	9.9543	10.0869	10.3874	10.4195	10.2654	10.5357	10.646	10.7325	10.6227
809	IGF1R	ENSG00000140443	IGF1R	10.0553	10.4773	10.36	10.6074	10.5612	10.7688	10.6566	10.9626	10.7549
810	STK11IP	ENSG00000144589	STK11IP	8.374	8.2845	8.6443	8.1487	7.9656	8.3523	8.7262	8.5079	8.0203
811	FBXW5	ENSG00000159069	FBXW5	11.7976	11.5472	11.7521	11.3905	11.1893	11.3277	11.8545	11.7155	11.1904
812	ATP5MPL	ENSG00000156411	ATP5MPL	12.0925	11.7868	11.7468	11.5627	11.6737	11.4237	11.5302	11.3805	11.1966
813	RPS4X	ENSG00000198034	RPS4X	15.7089	15.2757	15.2952	15.0431	15.183	14.9128	15.1442	15.0782	14.79
814	PKMYT1	ENSG00000127564	PKMYT1	8.7725	8.8568	9.3141	8.9031	8.713	9.1013	8.748	9.0057	8.3877
815	RPL31	ENSG00000071082	RPL31	14.2457	13.8511	13.8139	13.6231	13.7543	13.4556	13.6922	13.6196	13.3207
816	TCF7L2	ENSG00000148737	TCF7L2	7.3137	8.0271	7.7353	7.719	7.6129	8.0874	7.9922	8.1042	7.9294
817	POLE	ENSG00000177084	POLE	9.2564	9.552	9.9568	9.6293	9.2512	9.7503	9.3212	9.844	9.3919
818	DDX60L	ENSG00000181381	DDX60L	8.5068	9.2335	9.0567	8.6479	8.5409	8.5555	8.6701	8.4708	8.6942
819	TIMM8A	ENSG00000126953	TIMM8A	8.5749	8.3036	8.1893	8.2203	8.341	8.2315	8.0519	8.1162	7.6065
820	CLCN4	ENSG00000073464	CLCN4	8.5443	8.5557	8.6817	8.7114	8.7538	8.8347	8.8922	9.0472	9.3791
821	BBOX1	ENSG00000129151	BBOX1	11.4564	11.1451	11.1699	10.6444	10.9599	10.6372	11.1398	10.8891	11.0397
822	MIDN	ENSG00000167470	MIDN	9.4956	9.7943	9.9705	9.6889	9.5603	10.0516	9.7947	10.2086	9.4352
823	FZD2	ENSG00000180340	FZD2	8.5257	8.5437	8.9068	8.7083	8.5448	8.7723	9.0142	9.1679	9.1815
824	ESPL1	ENSG00000135476	ESPL1	7.5413	7.8884	8.1578	7.9785	7.5291	8.1671	7.6576	7.9975	7.5619
825	RPS3	ENSG00000149273	RPS3	15.6132	15.2189	15.2279	14.9833	15.1032	14.8361	15.0823	15.0306	14.6888
826	ROBO1	ENSG00000169855	ROBO1	9.4956	9.9541	9.8768	10.0363	9.9156	10.2338	9.9217	10.1672	10.4255
827	RAPH1	ENSG00000173166	RAPH1	7.9202	8.8208	8.1202	8.2548	8.2392	8.4287	8.1425	8.5033	8.18
828	MAP3K5	ENSG00000197442	MAP3K5	7.9854	8.3504	8.4014	8.5644	8.6093	8.7283	8.6198	8.6922	8.8816
829	RPL28	ENSG00000108107	RPL28	14.5315	14.1339	14.1616	13.8711	13.9578	13.7465	14.125	14.0575	13.6444
830	SORBS3	ENSG00000120896	SORBS3	10.1839	10.2424	10.4166	10.3303	10.1668	10.3654	10.4777	10.6385	9.7067
831	RPS2	ENSG00000140988	RPS2	15.5913	15.1314	15.1783	14.9848	15.1167	14.8426	15.0982	15.0455	14.6248
832	PCDH7	ENSG00000169851	PCDH7	8.5443	8.6852	8.9504	8.7361	8.4277	8.8732	8.8823	8.963	9.3177
833	ZYX	ENSG00000159840	ZYX	12.1311	12.0376	12.1215	12.1486	11.9268	12.2202	12.3203	12.4337	11.5213
834	DUSP7	ENSG00000164086	DUSP7	10.0401	10.073	10.4635	10.0609	9.7505	10.1646	10.3082	10.4165	9.7259
835	KMT2A	ENSG00000118058	KMT2A	9.0758	9.7909	9.5325	9.4859	9.4995	9.8295	9.6282	9.8386	9.9184
836	NUMA1	ENSG00000137497	NUMA1	10.5451	10.8179	11.2456	11.0618	10.8042	11.2146	11.1057	11.3861	11.0178
837	SPRR2D	ENSG00000163216	SPRR2D	12.5822	12.4996	12.4322	12.6551	12.4138	12.5018	12.8174	12.7586	11.9216
838	CPTP	ENSG00000224051	CPTP	8.587	8.6632	9.0133	8.6447	8.4894	8.5585	8.9747	9.0057	8.2567
839	C1ORF53	ENSG00000203724	C1orf53	8.9274	8.6219	8.8054	8.4425	8.4444	8.3283	8.2636	8.1459	8.2967
840	RPS6	ENSG00000137154	RPS6	15.6091	15.2044	15.1965	14.9804	15.1031	14.8348	15.048	14.9913	14.6864
841	ENG	ENSG00000106991	ENG	8.6515	9.0447	9.1207	9.3042	8.9801	9.4154	9.2208	9.5159	9.0036
842	SLC7A5	ENSG00000103257	SLC7A5	13.539	13.5197	14.1233	13.9526	13.6958	14.0992	13.6755	13.9768	13.4474
843	RPLP2	ENSG00000177600	RPLP2	14.2504	13.8023	13.8218	13.6026	13.6899	13.4671	13.7396	13.6638	13.3163
844	CFB	ENSG00000204359	CFB	10.7599	10.7225	10.912	10.8934	10.8017	10.874	11.423	11.241	11.3086
845	TOMM6	ENSG00000214736	TOMM6	12.7013	12.3447	12.2246	12.0981	12.2103	11.9922	12.0927	12.0068	11.7773
846	COX7A2	ENSG00000112695	COX7A2	12.9251	12.6009	12.5109	12.4054	12.4845	12.2472	12.4191	12.3001	11.9768
847	WNT10A	ENSG00000135925	WNT10A	9.7418	9.3275	9.9915	9.3902	9.22	9.2605	9.6952	9.6913	9.5604
848	PLA2G15	ENSG00000103066	PLA2G15	8.0125	7.67	8.2652	7.9205	7.706	7.9454	8.2381	8.4183	8.2253
849	RPSAP58	ENSG00000225178	RPSAP58	8.9877	8.4652	8.5463	8.3133	8.4486	8.2789	8.4077	8.307	8.0276
850	FABP5	ENSG00000164687	FABP5	11.6461	11.183	11.3192	11.0154	11.2512	10.9317	10.9002	10.9526	10.839
851	LEMD1	ENSG00000186007	LEMD1	8.5566	8.7424	8.4148	8.276	8.0168	8.1357	8.2017	8.1576	7.9333
852	SMIM4	ENSG00000168273	SMIM4	8.2355	8.2054	7.9219	7.7676	7.9656	7.7262	7.7614	7.6114	7.4519
853	ATRN	ENSG00000088812	ATRN	10.4294	10.57	10.706	10.7608	10.8146	10.9599	10.9018	11.1242	11.2566
854	MMP14	ENSG00000157227	MMP14	12.4818	12.6227	12.8741	13.0262	12.8169	13.14	13.1546	13.2806	12.8916
855	CD276	ENSG00000103855	CD276	9.5884	9.7549	9.9644	9.7185	9.4527	9.8526	10.141	10.1787	9.5259
856	GPRIN1	ENSG00000169258	GPRIN1	8.8694	8.7459	9.2607	8.884	8.4894	8.9719	9.2051	9.2819	9.022
857	EEF1A1	ENSG00000156508	EEF1A1	16.8289	16.4093	16.3924	16.2027	16.3203	16.0227	16.3205	16.3024	15.9114
858	COL16A1	ENSG00000084636	COL16A1	8.9967	9.221	9.3045	8.8922	8.8098	9.0952	9.3922	9.4837	8.766
859	CITED4	ENSG00000179862	CITED4	8.7986	8.8307	9.096	8.7513	8.6203	8.9245	9.3017	9.3447	8.717
860	SVEP1	ENSG00000165124	SVEP1	8.6515	9.2582	9.1504	9.1996	9.2607	9.5177	9.0469	9.3801	9.4692
861	RPL24	ENSG00000114391	RPL24	14.3238	13.9767	13.8847	13.7241	13.8352	13.5715	13.8317	13.7156	13.4026
862	ZC3H3	ENSG00000014164	ZC3H3	8.2278	8.4987	8.7537	8.5401	8.3455	8.7362	8.8116	8.9596	8.2661
863	CENPW	ENSG00000203760	CENPW	9.6298	9.6982	9.5014	9.5464	9.6019	9.5055	9.1268	9.0314	9.0795
864	KRT5	ENSG00000186081	KRT5	17.5991	17.0848	17.3166	16.8288	16.9632	16.8122	17.0765	17.1624	16.8431
865	EHD2	ENSG00000024422	EHD2	11.3745	11.4497	11.7911	11.4045	11.1503	11.5891	11.6461	11.9312	11.2046
866	LRP10	ENSG00000197324	LRP10	11.7381	11.8837	12.3151	12.0747	11.8062	12.2566	12.317	12.4614	12.2698
867	INCENP	ENSG00000149503	INCENP	8.7242	8.9538	9.1396	9.3941	9.22	9.586	9.1268	9.3851	9.0421
868	CKAP2L	ENSG00000169607	CKAP2L	9.6813	9.9855	9.7185	9.9599	9.954	9.9403	9.213	9.4953	9.7538
869	RANBP2	ENSG00000153201	RANBP2	10.83	11.427	11.3363	11.1314	10.9858	11.0377	10.9227	10.934	11.581
870	IRX4	ENSG00000113430	IRX4	9.5673	9.5094	9.8409	9.4266	9.2004	9.4089	9.8512	9.8386	9.2075
871	S100A4	ENSG00000196154	S100A4	10.5044	10.1569	10.0809	9.9794	9.8066	9.6246	10.2263	10.0322	9.8437
872	FAM162A	ENSG00000114023	FAM162A	10.9734	10.7927	10.6334	10.4347	10.5439	10.4451	10.3094	10.1888	10.2465
873	TEDC1	ENSG00000185347	TEDC1	8.6966	8.6669	8.7325	8.4758	8.5292	8.6417	8.5919	8.6137	7.8817
874	ZFAS1	ENSG00000177410	ZFAS1	13.3661	12.965	12.9521	12.7306	12.8757	12.61	12.8352	12.7443	12.4483
875	NDUFA1	ENSG00000125356	NDUFA1	12.0782	11.7208	11.6216	11.4466	11.6209	11.3624	11.4828	11.4102	11.1699
876	ALDH4A1	ENSG00000159423	ALDH4A1	9.3548	9.1802	9.5386	8.8533	8.7771	8.7774	9.0987	9.1148	9.06
877	PHRF1	ENSG00000070047	PHRF1	9.3227	9.5298	9.8913	9.5994	9.2297	9.7784	9.8309	9.9722	9.4932
878	LGALS1	ENSG00000100097	LGALS1	14.9147	14.5426	14.4593	14.2946	14.4352	14.1698	14.4083	14.3919	13.9791
879	FBN2	ENSG00000138829	FBN2	9.2374	9.7479	9.7382	9.6841	9.539	9.9816	9.562	9.9369	10.0698
880	AFAP1L2	ENSG00000169129	AFAP1L2	10.4227	10.4688	10.4199	10.6718	10.7208	10.8022	11.0409	10.9981	11.0379
881	UHRF1	ENSG00000276043	UHRF1	9.1508	9.2459	9.5366	9.8171	9.461	9.843	9.1678	9.525	9.3177
882	NDUFA7	ENSG00000267855	NDUFA7	11.467	11.1251	11.0943	10.8769	11.065	10.8531	10.8681	10.7539	10.5754
883	UBL5	ENSG00000198258	UBL5	12.602	12.2263	12.1085	12.0216	12.11	11.8817	12.1319	11.9979	11.6529
884	IQGAP3	ENSG00000183856	IQGAP3	9.3896	9.7739	10.0598	9.8998	9.7026	10.0991	9.3619	9.798	9.8364
885	ATP5MG	ENSG00000167283	ATP5MG	13.0394	12.6684	12.5853	12.4294	12.531	12.3021	12.5001	12.3819	12.1196
886	NAPRT	ENSG00000147813	NAPRT	11.0548	10.9549	11.1279	10.7698	10.6825	10.6772	11.2439	11.1494	10.5037
887	EVA1A	ENSG00000115363	EVA1A	7.7378	7.8692	7.8116	8.1068	7.8573	8.0074	8.4077	8.4328	8.2092
888	UTRN	ENSG00000152818	UTRN	9.1467	9.5258	9.6802	9.5218	9.3654	9.5009	9.3548	9.5977	10.0742
889	LTBP3	ENSG00000168056	LTBP3	8.5068	8.5872	8.5824	8.4721	8.2677	8.6389	8.9685	8.9016	8.1832
890	DOHH	ENSG00000129932	DOHH	9.0368	9.056	9.2706	8.9247	8.6423	8.8732	9.0439	9.0057	8.399
891	ROCK1	ENSG00000067900	ROCK1	9.7418	10.3301	10.3203	10.2244	9.9334	10.1051	9.8844	9.9301	10.5246
892	SDC2	ENSG00000169439	SDC2	8.9648	8.9171	8.6927	8.4462	8.7336	8.6666	9.1461	9.0628	9.2331
893	DIAPH3	ENSG00000139734	DIAPH3	9.2182	9.5992	9.4263	9.8257	9.6074	9.7438	9.0262	9.3084	9.5155
894	TMEM258	ENSG00000134825	TMEM258	11.9394	11.5122	11.4754	11.3661	11.4692	11.1929	11.3944	11.2594	11.0137
895	TYK2	ENSG00000105397	TYK2	9.7337	9.9706	10.1784	9.7997	9.3958	9.7772	10.1464	10.132	9.7304
896	LRRC8E	ENSG00000171017	LRRC8E	8.7458	8.7389	9.3401	9.1637	8.9065	9.3227	9.1515	9.4049	9.2691
897	FAU	ENSG00000149806	FAU	13.8913	13.4886	13.4551	13.2993	13.4004	13.1475	13.375	13.2941	12.9553
898	ACKR3	ENSG00000144476	ACKR3	9.7091	9.2704	9.6121	9.0987	9.5812	9.4777	9.6477	9.7192	9.965
899	KIAA1109	ENSG00000138688	KIAA1109	9.7817	10.3578	10.3976	10.2134	10.065	10.0197	10.0281	10.1541	10.6538
900	RPL36	ENSG00000130255	RPL36	14.1775	13.7284	13.7326	13.561	13.6538	13.4266	13.6536	13.5717	13.2358
901	SAMD9L	ENSG00000177409	SAMD9L	8.7512	9.4202	9.161	8.7752	8.7804	8.7125	8.748	8.6389	8.998
902	SPPL2B	ENSG00000005206	SPPL2B	8.0214	8.3732	8.5052	8.1209	8.1194	8.3386	8.4877	8.7629	8.0092
903	LRRK1	ENSG00000154237	LRRK1	8.0907	8.6408	8.829	8.7543	8.4894	8.7926	8.6587	8.996	8.5917
904	SREBF2	ENSG00000198911	SREBF2	11.972	12.1205	12.6245	12.0153	11.713	12.1739	12.1333	12.3741	12.2332
905	APOL6	ENSG00000221963	APOL6	10.1779	10.4302	10.7949	10.7465	10.5283	10.7456	10.3972	10.4633	11.016
906	TPCN1	ENSG00000186815	TPCN1	9.0324	9.3622	9.5768	9.5926	9.3566	9.7784	9.4287	9.9043	9.4242
907	OST4	ENSG00000228474	OST4	12.6627	12.2999	12.2217	12.0532	12.1465	11.9022	12.1889	12.0297	11.7661
908	RPS9	ENSG00000170889	RPS9	15.0212	14.626	14.6057	14.397	14.524	14.2579	14.5443	14.4738	14.1087
909	TOM1L2	ENSG00000175662	TOM1L2	9.4601	9.7566	10.0669	9.5774	9.2887	9.7438	9.7753	9.9689	9.4352
910	TNK1	ENSG00000174292	TNK1	7.9297	8.0039	8.5784	8.0878	7.8943	8.3386	8.3893	8.5306	8.1898
911	PARD6G	ENSG00000178184	PARD6G	9.6728	9.6203	9.5748	9.3921	9.3276	9.4006	9.8241	9.7033	8.9755
912	TPT1	ENSG00000133112	TPT1	16.5224	16.1165	16.1071	15.8997	16.0051	15.7127	16.0338	15.9783	15.6396
913	RPP21	ENSG00000239865	RPP21	8.4016	7.901	8.0361	7.9097	8.0824	7.6726	8.0104	7.7493	7.5313
914	DLK2	ENSG00000171462	DLK2	8.4219	8.0724	8.602	7.9312	7.7738	7.9899	8.1911	8.1634	7.9906
915	RPS10	ENSG00000124614	RPS10	10.9077	10.5601	10.4721	10.2417	10.4579	10.2067	10.4143	10.2986	10.0045
916	TENM3	ENSG00000218336	TENM3	8.7986	8.9508	9.068	9.1431	9.1298	9.3639	9.157	9.4244	9.6414
917	MEF2D	ENSG00000116604	MEF2D	10.0401	10.3578	10.6055	10.6198	10.3796	10.7273	10.6899	10.8741	10.3457
918	IRF2BPL	ENSG00000119669	IRF2BPL	9.521	9.709	10.2043	9.9012	9.585	10.0484	10.0662	10.2128	9.9506
919	INAVA	ENSG00000163362	INAVA	10.311	10.2947	10.8076	10.532	10.1541	10.6032	10.808	10.8749	10.5629
920	HINT1	ENSG00000169567	HINT1	14.1286	13.7032	13.6736	13.543	13.6486	13.383	13.6116	13.5353	13.19
921	TIMM8B	ENSG00000150779	TIMM8B	11.6309	11.2418	11.2121	11.0991	11.1369	10.9876	11.0635	10.91	10.7061
922	AFAP1	ENSG00000196526	AFAP1	9.6756	9.7909	9.8833	10.2651	10.1194	10.2971	10.2456	10.3543	10.3131
923	COX6A1	ENSG00000111775	COX6A1	13.0372	12.6556	12.5939	12.4667	12.5356	12.2972	12.5086	12.4478	12.1067
924	CCDC88A	ENSG00000115355	CCDC88A	8.3388	9.0131	8.7952	8.7361	8.4022	8.6277	8.3893	8.4567	8.9621
925	UBA52	ENSG00000221983	UBA52	14.6493	14.2296	14.2357	14.0292	14.1299	13.8918	14.1482	14.056	13.7344
926	SNHG5	ENSG00000203875	SNHG5	12.998	12.6764	12.6459	12.3977	12.576	12.2963	12.4621	12.3149	12.1457
927	SELENBP1	ENSG00000143416	SELENBP1	9.698	9.226	9.4972	8.8561	9.1037	9.0788	9.4818	9.3241	9.3087
928	SNHG6	ENSG00000245910	SNHG6	12.1099	11.7962	11.7451	11.6051	11.679	11.4346	11.5123	11.4114	11.2468
929	NDUFAF8	ENSG00000224877	NDUFAF8	11.5056	11.24	11.183	11.0173	11.0978	10.9827	10.9426	10.9004	10.5866
930	TNFSF10	ENSG00000121858	TNFSF10	10.9172	10.8645	10.6832	10.9165	11.1155	10.8912	11.3594	11.2104	11.4526
931	ATP5MC1	ENSG00000159199	ATP5MC1	11.7272	11.3945	11.4593	11.2601	11.2911	11.1479	11.1384	10.9924	10.884
932	SNRPG	ENSG00000143977	SNRPG	11.6689	11.3973	11.2468	11.1658	11.2678	11.0383	11.0103	11.0054	10.8074
933	PWWP2B	ENSG00000171813	PWWP2B	9.2862	9.2033	9.4395	8.9247	9.0473	9.1294	9.3736	9.4556	8.6919
934	TMEM97	ENSG00000109084	TMEM97	10.7731	10.7314	10.6758	10.1858	10.1868	10.2703	10.1546	10.2556	10.3654
935	SETD1A	ENSG00000099381	SETD1A	8.3173	8.4863	8.7677	8.3852	8.323	8.7045	8.651	8.912	8.1332
936	IL17RC	ENSG00000163702	IL17RC	9.9843	9.9914	10.2323	9.6358	9.5055	9.6554	10.1641	10.0761	9.8457
937	ARAP3	ENSG00000120318	ARAP3	8.9877	9.442	9.5985	9.5516	9.163	9.6567	9.5803	9.8036	9.3947
938	SERPINB13	ENSG00000197641	SERPINB13	11.2606	11.0127	11.0592	10.5787	10.8691	10.5395	10.5857	10.6948	10.9587
939	HSPA12A	ENSG00000165868	HSPA12A	8.1241	8.0945	8.1945	8.2203	8.2817	8.2789	8.7444	8.6306	8.6872
940	FAM229B	ENSG00000203778	FAM229B	9.0012	8.5911	8.6594	8.276	8.4403	8.3317	8.4122	8.2315	8.2189
941	TTK	ENSG00000112742	TTK	9.5115	9.8603	9.5649	9.7061	9.5429	9.5433	9.0262	9.1765	9.4269
942	RAB31	ENSG00000168461	RAB31	7.5036	7.6175	7.6773	7.9888	8.0056	7.9811	8.1315	8.1222	8.2157
943	PATZ1	ENSG00000100105	PATZ1	8.4486	8.6852	8.9747	8.8392	8.635	9.0643	9.0615	9.2685	8.8571
944	PPRC1	ENSG00000148840	PPRC1	9.0586	9.3667	9.4547	9.3104	8.9772	9.6732	9.2491	9.6275	9.0312
945	CHST14	ENSG00000169105	CHST14	8.1888	8.3272	8.8323	8.5225	8.3455	8.7125	8.815	8.87	8.7124
946	MMAB	ENSG00000139428	MMAB	11.8635	11.6743	11.6235	11.2495	11.2084	11.1776	11.35	11.3095	11.1712
947	TRAPPC6A	ENSG00000007255	TRAPPC6A	9.5974	9.3087	9.3929	8.8646	9.1089	8.8921	9.4129	9.3058	9.0165
948	ZNF668	ENSG00000167394	ZNF668	8.4286	8.4045	8.785	8.301	7.8882	8.3659	8.6587	8.544	8.3414
949	SC5D	ENSG00000109929	SC5D	11.5008	11.3732	11.2229	10.8059	10.8009	10.8398	11.0489	10.9626	11.1271
950	TMEM131L	ENSG00000121210	TMEM131L	8.6108	9.0333	8.8554	9.0916	8.8543	9.1214	9.0112	9.2218	9.5038
951	OASL	ENSG00000135114	OASL	9.1749	9.3758	9.1153	8.79	8.9452	8.8827	8.8253	8.9258	8.4973
952	ZBTB47	ENSG00000114853	ZBTB47	8.381	8.3178	8.7712	8.3616	7.9771	8.3352	8.4031	8.7744	8.1963
953	SLIRP	ENSG00000119705	SLIRP	11.023	10.9026	10.6832	10.6861	10.7412	10.5069	10.5343	10.3416	10.2354
954	SOX7	ENSG00000171056	SOX7	7.8816	7.9135	8.1684	8.5154	8.2956	8.6136	8.1425	8.4183	8.1366
955	SH3BP2	ENSG00000087266	SH3BP2	8.4419	8.9014	8.7396	8.8335	8.5641	8.8347	8.9991	9.2022	8.4626
956	CUL9	ENSG00000112659	CUL9	8.2507	8.5517	8.8356	8.3092	8.1089	8.5134	8.6701	8.8376	8.492
957	GTPBP6	ENSG00000178605	GTPBP6	9.7685	9.7479	10.1169	9.5341	9.3698	9.5177	9.7753	9.7505	9.286
958	STON2	ENSG00000140022	STON2	11.2426	11.3766	11.4217	10.9958	11.0838	11.0356	11.3606	11.4951	11.7852
959	TCIRG1	ENSG00000110719	TCIRG1	7.842	8.3549	8.2252	7.999	7.8511	8.3178	8.3612	8.2805	7.7239
960	TIMP2	ENSG00000035862	TIMP2	11.519	11.7676	11.7246	11.9838	11.9024	12.053	12.2185	12.3379	11.8835
961	ATP5F1E	ENSG00000124172	ATP5F1E	11.4735	11.1882	11.0478	10.8616	10.9922	10.7463	11.0268	10.8829	10.6112
962	FGFRL1	ENSG00000127418	FGFRL1	8.374	8.6889	8.8554	8.859	8.3544	8.8001	8.9148	8.9763	8.382
963	RPS8	ENSG00000142937	RPS8	15.2859	14.8364	14.871	14.6566	14.7908	14.5166	14.7588	14.699	14.3876
964	PPIA	ENSG00000196262	PPIA	14.158	13.823	13.7677	13.5726	13.6982	13.444	13.631	13.5862	13.2607
965	KIAA0754			7.2695	7.8756	7.6245	7.9681	7.4974	7.9088	7.7542	8.0104	7.9527
966	IRF2BP2	ENSG00000168264	IRF2BP2	9.959	10.3532	10.5141	10.3263	10.1246	10.5559	10.5967	10.7853	10.3376
967	MACF1	ENSG00000127603	MACF1	11.5292	12.1279	12.0857	12.0017	11.8496	12.1085	11.9665	12.136	12.4633
968	OPA3	ENSG00000125741	OPA3	9.0715	9.0644	9.2053	8.7603	8.5717	8.8613	9.2517	9.3293	9.1799
969	PEX6	ENSG00000124587	PEX6	9.6558	9.6069	10.0963	9.6227	9.3208	9.5419	9.9376	9.8903	9.4255
970	RPS24	ENSG00000138326	RPS24	14.5805	14.2592	14.2093	13.9795	14.1077	13.8443	14.0572	13.9959	13.7159
971	TP53I11	ENSG00000175274	TP53I11	7.5413	7.8499	8.059	7.9836	7.6494	8.1117	8.0808	8.2315	7.5967
972	LRCH4	ENSG00000077454	LRCH4	8.9462	9.0275	9.3471	8.9953	8.7026	9.155	9.0816	9.3137	8.5917
973	SPOCK1	ENSG00000152377	SPOCK1	8.5809	8.6743	8.7396	8.68	8.829	8.744	8.8987	9.0814	9.3919
974	TNFRSF10D	ENSG00000173530	TNFRSF10D	9.7658	9.6946	9.787	10.0548	10.2285	10.0347	10.3033	10.3157	10.2996
975	DGCR2	ENSG00000070413	DGCR2	10.8489	10.9251	11.436	10.9919	10.7488	11.2005	11.242	11.4595	11.0361
976	SLCO3A1	ENSG00000176463	SLCO3A1	10.3146	10.3635	10.8681	10.4919	10.3049	10.6887	10.5121	10.6385	11.0288
977	CLSTN3	ENSG00000139182	CLSTN3	8.0035	8.7177	8.6706	8.2969	8.2535	8.5226	8.6237	8.7552	8.4325
978	MAP2K6	ENSG00000108984	MAP2K6	8.8192	8.7248	8.7502	8.5083	8.5134	8.1709	8.1858	8.2425	8.6283
979	ARHGEF18	ENSG00000104880	ARHGEF18	9.4698	9.457	9.768	9.3941	9.0528	9.5758	9.7138	9.9284	9.5591
980	PET100	ENSG00000229833	PET100	10.8514	10.5431	10.3274	10.3171	10.4351	10.1597	10.4755	10.2365	9.9688
981	AHSA2P	ENSG00000173209	AHSA2P	7.9297	8.6066	8.3651	7.9629	8.1089	8.003	7.838	8.2259	7.9097
982	CCDC9B	ENSG00000188549	CCDC9B	9.1908	9.7054	9.656	9.9638	9.5564	9.8598	9.8377	10.037	9.709
983	CCDC80	ENSG00000091986	CCDC80	12.5348	12.4589	12.6405	12.6833	12.8751	12.7803	12.9421	12.9831	13.2679
984	PIK3C2B	ENSG00000133056	PIK3C2B	8.3879	8.5557	8.9747	8.242	8.3676	8.5702	8.137	8.6679	8.3561
985	PCNT	ENSG00000160299	PCNT	8.7405	9.3576	9.4782	9.3588	9	9.4823	9.0585	9.3676	9.1634
986	KRT14	ENSG00000186847	KRT14	16.5487	16.0886	16.2284	15.8326	15.9236	15.7546	16.0998	16.1076	15.7951
987	GLG1	ENSG00000090863	GLG1	10.5107	10.6599	10.7568	10.8347	10.8058	11.0604	10.9418	11.187	11.2867
988	RPL14	ENSG00000188846	RPL14	14.6054	14.2292	14.2248	14.0273	14.1452	13.8966	14.0539	13.961	13.7208
989	FAM83G	ENSG00000188522	FAM83G	8.7882	8.8142	9.0849	8.8047	8.5409	8.9222	8.9777	9.3801	8.6258
990	NDUFB2	ENSG00000090266	NDUFB2	12.0464	11.7512	11.6129	11.5172	11.5869	11.3967	11.5329	11.4193	11.1407
991	UQCR10	ENSG00000184076	UQCR10	12.1031	11.6581	11.6449	11.5105	11.6075	11.4058	11.4898	11.3724	11.2127
992	DHRS3	ENSG00000162496	DHRS3	8.6048	8.5636	8.5584	9.0479	9.0905	8.9873	9.1351	9.1238	9.0128
993	SLC12A4	ENSG00000124067	SLC12A4	10.1436	10.3566	10.5378	10.3394	9.8975	10.368	10.5867	10.7568	10.3625
994	MYADM	ENSG00000179820	MYADM	9.9728	10.0477	10.5327	10.262	9.9201	10.4193	10.2068	10.3795	9.8005
995	MEX3B	ENSG00000183496	MEX3B	7.5536	7.8563	7.8449	7.7795	7.5525	7.6112	8.1697	8.1807	8.0743
996	PLCB3	ENSG00000149782	PLCB3	10.1518	10.2498	10.659	10.1541	9.837	10.3269	10.2431	10.4455	9.9234
997	ADAT2	ENSG00000189007	ADAT2	8.1241	8.1	7.7843	8.0685	8.1604	7.8521	7.3972	7.8963	7.6874
998	FAM171A1	ENSG00000148468	FAM171A1	9.0236	9.1004	9.0366	9.451	9.4361	9.5193	9.5742	9.6169	9.6149
999	LMF2	ENSG00000100258	LMF2	9.8482	9.8891	10.1506	9.7746	9.5717	9.8011	10.2392	10.2295	9.6234
1000	VHL	ENSG00000134086	VHL	9.3046	9.226	9.0538	9.1199	9.101	9.2982	9.7212	9.7231	9.406
1001	RPL19	ENSG00000108298	RPL19	15.3147	14.8703	14.8996	14.7059	14.8035	14.5659	14.795	14.7275	14.4112
1002	ANTXR1	ENSG00000169604	ANTXR1	10.4996	10.7163	10.6065	10.8531	10.8314	10.8847	11.0445	11.1183	11.2874
1003	RPS6KA2	ENSG00000071242	RPS6KA2	8.4084	8.9263	8.8717	9.2539	8.9005	9.1821	9.0202	8.9861	8.7215
1004	NPRL3	ENSG00000103148	NPRL3	8.2507	8.4946	8.7289	8.5471	8.1905	8.7257	8.6355	8.7819	8.1298
1005	THSD4	ENSG00000187720	THSD4	8.3947	8.8438	8.7572	9.0723	8.8605	9.2163	8.8558	9.1823	8.983
1006	MLLT6	ENSG00000275023	MLLT6	9.8102	10.1277	10.3012	9.9415	9.6495	10.0505	10.2211	10.4383	9.9115
1007	TIMM10	ENSG00000134809	TIMM10	10.498	10.2035	10.0851	10.0958	10.122	10.0176	10.0026	9.7447	9.639
1008	PCLAF	ENSG00000166803	PCLAF	11.4011	11.2785	11.1547	11.176	11.2536	11.0446	10.7205	10.7644	10.793
1009	RBX1	ENSG00000100387	RBX1	12.0299	11.8549	11.6383	11.5265	11.6527	11.4257	11.5443	11.4071	11.188
1010	ITGA5	ENSG00000161638	ITGA5	10.7043	10.9228	11.2481	11.1308	10.9335	11.2971	11.2793	11.51	11.3
1011	CREB3L2	ENSG00000182158	CREB3L2	8.374	8.8438	8.678	9.0156	8.8944	9.1879	8.8524	9.0282	9.1331
1012	ST6GALNAC4	ENSG00000136840	ST6GALNAC4	8.783	8.5437	9.0104	8.4975	8.1705	8.3927	8.7659	8.7705	8.6162
1013	SLC8B1	ENSG00000089060	SLC8B1	9.0102	9.2921	9.5608	9.5602	9.1979	9.6359	9.6764	9.7754	9.4919
1014	FAM160B2	ENSG00000158863	FAM160B2	9.1385	9.4026	9.4611	9.2918	9.0636	9.352	9.5455	9.7886	8.9999
1015	HIVEP1	ENSG00000095951	HIVEP1	9.3792	9.6616	9.6218	9.673	9.5887	9.7162	9.7629	9.9284	10.2721
1016	IGSF8	ENSG00000162729	IGSF8	9.8306	9.8127	10.0541	9.692	9.4915	9.7948	10.2237	10.2543	9.7919
1017	FAM173A	ENSG00000103254	FAM173A	9.9774	9.9312	9.9384	9.737	9.5194	9.6019	9.836	9.7848	9.2043
1018	ITGAE	ENSG00000083457	ITGAE	9.5084	9.193	9.0988	9.0602	8.9943	8.8516	9.0351	8.8007	8.6426
1019	PPIH	ENSG00000171960	PPIH	10.6876	10.6051	10.5172	10.3868	10.4995	10.3747	10.2276	10.0496	9.9477
1020	TICAM1			9.8457	9.9312	10.3391	10.067	9.7078	10.1972	10.1789	10.3733	9.7394
1021	TNS4	ENSG00000131746	TNS4	10.7505	10.7927	11.1005	11.1221	11.0148	11.3649	11.2142	11.4847	10.8941
1022	SLC7A1	ENSG00000139514	SLC7A1	10.9397	11.2194	11.6177	11.5074	11.3605	11.7436	11.2774	11.5986	11.5457
1023	CLCF1	ENSG00000175505	CLCF1	7.7592	7.9803	7.7282	8.3255	8.0335	8.1198	8.2174	7.9171	7.5517
1024	NUDT1	ENSG00000106268	NUDT1	10.3679	10.059	9.978	9.9066	10.0718	9.8907	9.6802	9.7251	9.5311
1025	RBBP9	ENSG00000089050	RBBP9	9.2336	9.1461	9.2483	9.3186	9.2864	9.3418	9.1542	9.0722	9.9224
1026	UQCC2	ENSG00000137288	UQCC2	11.7143	11.3025	11.3127	11.1521	11.2327	11.0467	11.1099	11.0532	10.8132
1027	DEPDC1B	ENSG00000035499	DEPDC1B	9.521	9.4697	9.2755	9.5253	9.6314	9.5116	8.9212	9.0814	9.1195
1028	DYNC1H1	ENSG00000197102	DYNC1H1	12.2646	12.698	12.7806	12.8801	12.7096	13.063	12.812	13.0152	13.0576
1029	GCN1	ENSG00000089154	GCN1	10.3904	10.7109	11.0514	10.6948	10.3242	10.8859	10.6992	11.0167	10.6964
1030	MTLN	ENSG00000175701	MTLN	10.8388	10.6204	10.4922	10.314	10.4651	10.282	10.3444	10.1773	9.9942
1031	NME1	ENSG00000239672	NME1	11.7715	11.5184	11.3451	11.369	11.4865	11.2756	11.2004	11.1361	10.908
1032	ROS1	ENSG00000047936	ROS1	10.1918	10.4867	10.4177	10.3712	10.3588	10.3077	10.6333	10.6437	11.0274
1033	EPHA2	ENSG00000142627	EPHA2	9.7947	10.0897	10.4742	10.2778	9.9915	10.5123	10.3492	10.4855	10.16
1034	PNPLA2	ENSG00000177666	PNPLA2	10.4916	10.6811	10.9025	10.8132	10.4855	10.8513	10.9195	11.0445	10.2981
1035	GPAA1	ENSG00000197858	GPAA1	11.6851	11.5326	11.9223	11.3842	11.2115	11.3577	11.7421	11.6575	11.2143
1036	IGFBP6	ENSG00000167779	IGFBP6	10.7888	10.4741	10.56	11.0914	11.1096	11.004	10.7251	10.6058	10.5323
1037	KIAA1549	ENSG00000122778	KIAA1549	7.4386	7.7558	7.7912	8.0242	7.5905	7.9767	8.0751	8.2259	7.7943
1038	RIPK4	ENSG00000183421	RIPK4	11.2913	11.1184	11.7525	11.4084	11.2524	11.5003	11.673	11.7259	11.7943
1039	TOMM7	ENSG00000196683	TOMM7	12.4043	12.0791	12.0054	11.8463	11.9577	11.6597	11.9304	11.7955	11.5556
1040	RAPGEFL1	ENSG00000108352	RAPGEFL1	8.5989	8.4308	8.91	8.1487	8.3094	8.4319	8.4482	8.7319	8.1898
1041	MLLT1	ENSG00000130382	MLLT1	9.5673	9.9235	10.1901	9.7731	9.4854	9.8574	9.8579	10.1483	9.5891
1042	SIDT2	ENSG00000149577	SIDT2	8.1568	8.2306	8.5903	8.1805	8.1805	8.4543	8.7115	8.8007	8.5182
1043	DYRK1B	ENSG00000105204	DYRK1B	8.494	8.4045	8.6443	8.5984	8.6018	8.7362	9.0816	9.1028	8.5311
1044	CTDP1	ENSG00000060069	CTDP1	8.9877	8.9568	9.4395	9.1246	8.7403	9.1993	9.3945	9.4389	8.983
1045	ANTXR2	ENSG00000163297	ANTXR2	9.2143	9.5875	9.4804	9.7672	9.7078	9.7923	9.9217	9.8258	10.0366
1046	COX16	ENSG00000133983	COX16	10.2191	10.0031	9.8125	9.7551	9.8227	9.5656	9.7842	9.4837	9.4489
1047	TRAPPC2B	ENSG00000256060	TRAPPC2B	8.494	8.2989	8.2303	7.9524	7.8194	7.8569	8.0866	7.7723	7.9176
1048	UBTD1	ENSG00000165886	UBTD1	9.1221	8.9897	9.1477	9.0055	8.6956	8.7875	9.431	9.2135	8.7124
1049	FLRT2	ENSG00000185070	FLRT2	10.4723	10.4773	10.576	10.6909	10.6495	10.7332	10.7984	11.0005	11.2275
1050	SLC12A2	ENSG00000064651	SLC12A2	9.3406	9.8954	10.1004	10.0024	9.7182	9.9959	9.7083	9.9335	10.1271
1051	TRIB1	ENSG00000173334	TRIB1	7.6137	7.7348	8.1418	8.1624	8.1349	8.3455	8.0342	8.3227	8.1534
1052	FOSL1	ENSG00000175592	FOSL1	7.9578	7.9135	7.9094	8.0588	7.8943	8.2717	7.5867	8.0424	7.4519
1053	USP19	ENSG00000172046	USP19	9.4666	9.5399	10.0781	9.616	9.3388	9.7772	9.9751	9.9112	9.7405
1054	RPA3	ENSG00000106399	RPA3	10.565	10.3646	10.2622	10.1575	10.2968	10.0672	9.9689	9.925	9.7714
1055	FLVCR1-DT	ENSG00000198468	FLVCR1-DT	8.8445	8.3822	8.501	8.1487	8.2535	8.0542	8.2535	8.0859	8.206
1056	KRT17	ENSG00000128422	KRT17	17.5346	17.081	17.1683	16.9266	17.0252	16.7966	17.1581	17.1804	16.6913
1057	CEP55	ENSG00000138180	CEP55	10.5466	10.7454	10.5172	10.6694	10.7242	10.6873	10.0266	10.2058	10.5004
1058	ZDHHC20	ENSG00000180776	ZDHHC20	11.2235	11.2023	11.3287	11.3387	11.2242	11.2698	10.864	10.8978	11.6961
1059	MICAL3	ENSG00000243156	MICAL3	9.3723	9.9825	9.8849	9.8214	9.7233	10.1062	9.9392	10.0868	9.54
1060	MYL6	ENSG00000092841	MYL6	15.1642	14.8304	14.6972	14.5775	14.6893	14.4535	14.757	14.6905	14.2798
1061	ITPKB	ENSG00000143772	ITPKB	8.7187	8.8208	9.1098	8.9799	8.7672	9.0788	9.3477	9.4341	9.0475
1062	MAP1B	ENSG00000131711	MAP1B	7.3281	8.1271	7.965	8.1894	8.0445	7.9634	7.9614	7.9102	7.9176
1063	FOLR1	ENSG00000110195	FOLR1	10.0379	9.4202	9.6709	9.3226	9.5831	9.4154	9.3453	9.2899	9.2798
1064	ZC3H7B	ENSG00000100403	ZC3H7B	10.7478	11.0076	11.3785	10.9603	10.6093	11.0682	11.1473	11.3108	10.9385
1065	ZNF710	ENSG00000140548	ZNF710	8.6342	8.8008	9.195	8.8729	8.4527	8.9807	9.0644	9.165	8.7769
1066	IGFBP2	ENSG00000115457	IGFBP2	8.8889	8.5396	8.8587	8.68	8.6674	8.7698	8.3565	8.2315	8.2906
1067	SUN2	ENSG00000100242	SUN2	10.7797	10.802	11.1252	10.9465	10.6231	11.0969	11.1548	11.3661	10.7089
1068	HSPE1	ENSG00000115541	HSPE1	11.2848	11.0634	10.9167	10.8845	10.902	10.7115	10.6431	10.6766	10.4645
1069	KIF1C	ENSG00000129250	KIF1C	12.2018	12.1863	12.6044	12.1938	11.8425	12.1101	12.1392	12.2408	11.7421
1070	DISP1	ENSG00000154309	DISP1	7.9578	8.1109	7.825	8.0539	7.8511	8.2499	8.1858	8.2315	8.6283
1071	ARHGAP27	ENSG00000159314	ARHGAP27	9.2259	9.3158	9.4568	9.2814	9.0958	9.2696	9.5661	9.6953	8.8735
1072	PRKDC	ENSG00000253729	PRKDC	12.0404	12.3424	12.4409	12.5626	12.4554	12.6893	12.2449	12.5193	12.8815
1073	SNX18	ENSG00000178996	SNX18	8.4016	8.6181	8.9534	8.4349	8.0878	8.4795	8.5838	8.7319	8.7079
1074	PHLDB1	ENSG00000019144	PHLDB1	10.0158	10.1397	10.4953	10.0875	9.9005	10.2412	10.4503	10.6416	10.3574
1075	CGAS	ENSG00000164430	CGAS	7.7592	7.8499	7.7066	8.2969	8.1089	8.3421	8.323	8.0169	7.9333
1076	UQCRH	ENSG00000173660	UQCRH	12.8873	12.5644	12.5192	12.3471	12.4674	12.2042	12.3426	12.2518	12.0388
1077	MAFK	ENSG00000198517	MAFK	8.9555	9.07	9.3212	9.204	8.7771	9.1744	9.2286	9.337	8.6307
1078	NEDD9	ENSG00000111859	NEDD9	8.974	9.0475	9.1153	9.1408	9.1116	9.2946	9.5097	9.5739	9.6258
1079	ZNF598	ENSG00000167962	ZNF598	9.5178	9.8522	10.018	9.692	9.4256	9.8271	9.8877	10.0227	9.3805
1080	CYP4V2	ENSG00000145476	CYP4V2	7.7908	8.1	8.0128	8.2885	8.2817	8.2681	8.5006	8.5215	8.4733
1081	PPP1R37	ENSG00000104866	PPP1R37	9.7605	9.7427	10.1141	9.574	9.3654	9.6004	9.8696	9.8331	9.356
1082	C19ORF70			11.492	11.1524	11.164	10.9707	11.0398	10.9034	10.9822	10.8207	10.6197
1083	RPL7	ENSG00000147604	RPL7	14.2313	13.8948	13.8321	13.6466	13.7687	13.4826	13.691	13.6491	13.3955
1084	MGAT4B	ENSG00000161013	MGAT4B	11.6331	11.6215	12.0102	11.7406	11.4455	11.7491	12.0534	12.0666	11.441
1085	RNF216	ENSG00000011275	RNF216	9.028	9.3667	9.6063	9.4547	9.3026	9.6498	9.4488	9.7388	9.8228
1086	BST2	ENSG00000130303	BST2	12.4962	12.504	12.3952	12.0399	12.0748	12.0225	12.2788	12.0905	11.7873
1087	ATP2B4	ENSG00000058668	ATP2B4	11.9341	12.0383	12.2038	11.9341	11.9972	12.1751	12.1079	12.3073	12.7153
1088	TRIP11	ENSG00000100815	TRIP11	8.7725	9.4697	9.3563	9.184	9.1089	9.1917	9.1786	9.1028	9.6282
1089	KIAA1211L	ENSG00000196872	KIAA1211L	8.3101	8.5911	8.802	8.595	8.0931	8.6107	8.704	8.8876	8.484
1090	TIPIN	ENSG00000075131	TIPIN	8.353	8.4001	8.1684	8.2969	8.1855	8.2091	7.7827	7.7493	7.9018
1091	FRYL	ENSG00000075539	FRYL	10.5666	10.8499	10.9315	10.8139	10.6576	10.7928	10.6917	10.7384	11.4112
1092	ITPRIP	ENSG00000148841	ITPRIP	8.7351	8.8504	9.4395	9.1339	9.0905	9.352	9.0585	9.3447	9.3502
1093	TACC2	ENSG00000138162	TACC2	8.8445	9.1724	9.2925	9.0772	8.848	9.3891	9.4665	9.5045	9.252
1094	ATP5PO	ENSG00000241837	ATP5PO	12.9875	12.7444	12.6771	12.4289	12.5451	12.3651	12.4014	12.2701	12.2488
1095	NDUFA13	ENSG00000186010	NDUFA13	13.0708	12.8048	12.6666	12.4992	12.5902	12.3838	12.6546	12.4869	12.232
1096	ZNF777	ENSG00000196453	ZNF777	8.2658	8.2797	8.7325	8.5436	8.2102	8.7647	8.6625	8.7932	8.2753
1097	CASP8AP2	ENSG00000118412	CASP8AP2	8.1809	8.9108	8.7781	8.6576	8.4854	8.3108	8.4258	8.3433	8.7192
1098	ERCC6L	ENSG00000186871	ERCC6L	8.1324	8.3036	8.2652	8.0734	8.1705	8.2896	7.5036	8.0104	8.0565
1099	SAMD1	ENSG00000141858	SAMD1	8.3028	8.4652	8.7037	8.5506	8.1655	8.6857	8.7695	8.8735	8.2906
1100	SESN2	ENSG00000130766	SESN2	8.7132	8.9356	9.4438	9.0602	8.9943	9.2256	9.1705	9.3084	8.7638
1101	HTRA1	ENSG00000166033	HTRA1	11.7347	11.5173	12.0204	11.4045	11.4204	11.493	11.8244	11.8818	11.9857
1102	MAZ	ENSG00000103495	MAZ	11.997	11.8817	12.1977	11.8134	11.6355	11.8312	12.1597	12.1583	11.4981
1103	ATP5MC2	ENSG00000135390	ATP5MC2	13.0676	12.7139	12.7912	12.4786	12.539	12.3651	12.5245	12.4481	12.2702
1104	RPL13	ENSG00000167526	RPL13	15.5854	15.1802	15.2056	14.9993	15.1029	14.8722	15.1351	15.0542	14.7047
1105	TLN1	ENSG00000137076	TLN1	11.7748	11.9225	12.2472	11.9059	11.5784	12.1168	12.1015	12.3782	11.9486
1106	H2AFZ	ENSG00000164032	H2AFZ	13.7321	13.4988	13.3869	13.4253	13.5035	13.3138	13.1271	13.1575	12.9166
1107	RFC3	ENSG00000133119	RFC3	9.5914	9.6819	9.474	9.7154	9.7336	9.6303	9.0052	9.3005	9.3296
1108	GTF2H5	ENSG00000272047	GTF2H5	10.7357	10.4909	10.3681	10.1346	10.3477	10.0304	10.1492	10.0017	10.097
1109	SPRY4	ENSG00000187678	SPRY4	7.9392	8.5275	8.3513	8.6414	8.4022	8.6721	8.5303	8.7782	8.5104
1110	TMA7	ENSG00000232112	TMA7	12.2242	11.9252	11.8098	11.7036	11.837	11.5701	11.7017	11.632	11.3563
1111	TMSB4X	ENSG00000205542	TMSB4X	14.5961	14.3015	14.1417	14.1393	14.1577	13.9039	14.2425	14.1806	13.7253
1112	FUT1	ENSG00000174951	FUT1	8.039	8.2406	8.2503	8.4312	8.2535	8.4059	8.1697	8.1459	7.6114
1113	ATP9A	ENSG00000054793	ATP9A	10.1457	10.1503	10.3886	10.5863	10.6158	10.6294	10.6363	10.7345	10.8249
1114	SNHG8	ENSG00000269893	SNHG8	11.9697	11.7323	11.6297	11.4274	11.5798	11.2997	11.473	11.429	11.144
1115	CNTNAP2	ENSG00000174469	CNTNAP2	9.3999	9.5817	9.3816	9.6044	9.6277	9.6387	9.9265	9.8184	10.1322
1116	STARD4	ENSG00000164211	STARD4	11.0859	11.1636	10.9431	10.604	10.4723	10.596	10.6255	10.6396	10.8159
1117	HSF2BP	ENSG00000160207	HSF2BP	8.1809	7.8884	7.8383	8.0142	8.1089	7.9767	8.5006	8.3937	8.4159
1118	GHR	ENSG00000112964	GHR	8.1888	8.0945	8.1789	8.1624	8.2102	8.1117	8.5878	8.2697	8.8048
1119	SLPI	ENSG00000124107	SLPI	14.2968	13.9715	13.8341	13.8159	13.8823	13.6461	13.9065	13.7947	13.3964
1120	FAM167A	ENSG00000154319	FAM167A	8.1809	8.4045	8.4543	8.7052	8.6093	8.8051	8.7444	8.912	8.8674
1121	PPM1H	ENSG00000111110	PPM1H	8.4084	8.6961	8.6175	8.8895	8.5981	8.954	9.1378	9.0906	8.779
1122	SPRR1B	ENSG00000169469	SPRR1B	11.603	11.3342	11.3601	11.5571	11.5612	11.4833	11.7165	11.6023	10.8976
1123	BLM	ENSG00000197299	BLM	8.3317	8.7872	8.4842	8.68	8.6816	8.605	8.0693	8.1979	8.5718
1124	ZXDB	ENSG00000198455	ZXDB	7.465	7.6251	8.0476	7.8713	7.7671	8.1357	7.7827	7.9511	8.2125
1125	FTH1	ENSG00000167996	FTH1	16.3095	15.8376	15.8512	15.8202	15.8953	15.6322	16.0933	16.0282	15.4946
1126	REV3L	ENSG00000009413	REV3L	8.8889	9.4115	9.3793	9.2084	8.8065	9.0048	8.9685	9.0566	9.4625
1127	ISG20	ENSG00000172183	ISG20	9.2676	9.1827	8.9504	9.0055	8.9423	8.9199	9.2794	9.0997	8.4867
1128	BMP1	ENSG00000168487	BMP1	10.6973	10.7145	11.0442	11.1045	10.9467	11.1606	11.2496	11.441	11.157
1129	ATP5MC3	ENSG00000154518	ATP5MC3	13.6892	13.3576	13.3279	13.1609	13.2809	13.0728	13.1051	13.0533	12.8369
1130	DRAM1	ENSG00000136048	DRAM1	10.4428	10.5945	10.4144	10.9259	10.8275	10.8016	11.0657	10.8926	11.0374
1131	RFNG	ENSG00000169733	RFNG	8.1159	8.3084	8.678	8.2927	7.9829	8.3248	8.5798	8.4519	8.0055
1132	LAMB1	ENSG00000091136	LAMB1	10.7612	11.0329	11.0542	11.1435	11.0925	11.3372	11.2265	11.3811	11.6005
1133	SNHG15	ENSG00000232956	SNHG15	9.4956	9.2655	9.3141	9.1885	9.2771	9.1314	9.0874	8.936	8.6616
1134	SLC12A6	ENSG00000140199	SLC12A6	8.6855	8.9956	8.9194	9.0055	8.7738	9.2219	8.8823	9.1178	9.4826
1135	PADI2	ENSG00000117115	PADI2	10.4344	11.035	10.8754	11.08	10.8106	11.0635	11.1329	11.254	10.841
1136	PKN1	ENSG00000123143	PKN1	9.9659	10.0534	10.2132	10.2079	9.8082	10.1011	10.4447	10.348	9.7056
1137	NREP	ENSG00000134986	NREP	10.387	10.0534	10.2056	9.9053	10.0825	9.9357	10.481	10.313	10.586
1138	KIAA1147	ENSG00000257093	KIAA1147	9.1789	9.4549	9.4782	9.8243	9.7096	9.6976	9.7682	9.8512	9.9419
1139	FLNB	ENSG00000136068	FLNB	13.0874	13.3974	13.5801	13.6966	13.4876	13.852	13.5956	13.8828	13.6088
1140	KMO	ENSG00000117009	KMO	8.5194	8.8857	8.3419	8.2676	8.3499	8.2645	8.7659	8.6882	8.755
1141	BAHD1	ENSG00000140320	BAHD1	8.5381	8.7033	8.9225	8.6479	8.3321	8.7951	8.8389	9.1737	8.621
1142	S100A10	ENSG00000197747	S100A10	14.1813	13.8304	13.8637	13.6117	13.7155	13.5498	13.9101	13.888	13.3548
1143	LAMC2	ENSG00000058085	LAMC2	15.5899	15.6146	15.6	15.874	15.856	15.8278	16.145	16.184	16.1363
1144	ASXL2	ENSG00000143970	ASXL2	9.1179	9.3848	9.2508	9.5235	9.3872	9.5389	9.2968	9.5385	9.9611
1145	CNTRL	ENSG00000119397	CNTRL	7.6939	8.4089	8.2151	8.3174	8.2248	8.1671	8.1036	8.0487	8.5414
1146	SOWAHC	ENSG00000198142	SOWAHC	9.1508	9.2969	9.493	9.1569	9.0446	9.4284	9.1998	9.3726	9.8437
1147	RPL8	ENSG00000161016	RPL8	16.0205	15.5972	15.6247	15.4437	15.5421	15.3164	15.5686	15.5441	15.1369
1148	LAMTOR5	ENSG00000134248	LAMTOR5	12.1434	11.7607	11.6883	11.5938	11.6957	11.5023	11.6359	11.5383	11.2417
1149	PSMB9	ENSG00000239836	PSMB9	9.8632	9.8194	9.831	9.3508	9.4129	9.2605	9.7046	9.5182	9.3296
1150	TCTN2	ENSG00000168778	TCTN2	7.5658	7.5866	7.4791	7.8713	7.7403	7.7419	8.2226	7.9844	7.9869
1151	COX6B1	ENSG00000126267	COX6B1	13.0187	12.6421	12.6197	12.4214	12.5499	12.3453	12.4971	12.4076	12.1533
1152	IFI35	ENSG00000068079	IFI35	10.5374	10.528	10.4721	10.0176	10.0771	10.0672	10.361	10.217	9.8996
1153	SHROOM3	ENSG00000138771	SHROOM3	9.0758	9.552	9.6821	9.5654	9.1478	9.7109	9.4969	9.7582	9.5842
1154	TMEM256	ENSG00000205544	TMEM256	10.3362	10.1317	9.9629	9.7339	9.8496	9.6989	9.9329	9.6872	9.5829
1155	KMT2C	ENSG00000055609	KMT2C	8.8192	9.56	9.1153	9.0131	8.9829	9.2587	9.1156	9.3005	9.4813
1156	MFSD3	ENSG00000167700	MFSD3	10.3521	10.2149	10.3874	10.0791	9.8944	9.9151	10.286	10.0162	9.6721
1157	ACVR1	ENSG00000115170	ACVR1	9.3335	9.3087	9.4633	9.2454	9.3632	9.321	9.7629	9.7524	9.8826
1158	GOLGA3	ENSG00000090615	GOLGA3	9.5397	9.9495	9.896	9.9188	9.713	9.938	10.1048	10.2282	9.5116
1159	POLR3G	ENSG00000113356	POLR3G	8.5443	8.4736	8.2652	8.625	8.5174	8.5165	8.0923	7.9308	8.1898
1160	YDJC	ENSG00000161179	YDJC	9.9214	9.7976	9.9915	9.7139	9.613	9.586	9.8778	9.7792	9.1897
1161	EBP	ENSG00000147155	EBP	12.608	12.4669	12.3682	11.9307	11.9595	11.9738	12.2247	12.2374	12.1022
1162	NPM3	ENSG00000107833	NPM3	10.8576	10.5054	10.4964	10.3702	10.3948	10.3051	10.1962	10.1873	10.0275
1163	RIF1	ENSG00000080345	RIF1	9.6813	10.2199	10.0837	10.0151	9.7656	9.9186	9.6124	9.6587	10.2187
1164	ZNF516	ENSG00000101493	ZNF516	8.5257	8.9046	9.107	8.9851	8.4732	9.0808	8.9052	9.1298	8.8957
1165	AKR1C1	ENSG00000187134	AKR1C1	8.64	8.1271	8.2848	8.822	8.8448	8.6721	8.5176	8.3987	8.5051
1166	KRT86	ENSG00000170442	KRT86	9.0012	8.9232	8.8587	9.2876	9.1605	9.1334	8.8856	8.8557	8.4598
1167	TOP2A	ENSG00000131747	TOP2A	12.2174	12.4936	12.3728	12.5109	12.4058	12.3562	11.8016	11.9868	12.3747
1168	TMEM126A	ENSG00000171202	TMEM126A	9.7869	9.7807	9.6466	9.4454	9.537	9.3452	9.2618	9.1088	9.286
1169	CPT1A	ENSG00000110090	CPT1A	9.4303	9.5176	9.6616	9.6391	9.3676	9.7759	9.8189	9.8367	9.1178
1170	LRIG1	ENSG00000144749	LRIG1	7.6486	8.0213	8.1893	8.0192	7.9185	8.1515	8.3326	8.4231	8.2967
1171	SMIM26	ENSG00000232388	SMIM26	10.87	10.5391	10.4188	10.3702	10.4559	10.2402	10.3775	10.1773	10.0293
1172	MRPL11	ENSG00000174547	MRPL11	11.6022	11.3951	11.2995	11.1933	11.3129	11.0923	11.0815	10.8978	10.8581
1173	APC	ENSG00000134982	APC	9.5914	10.0435	9.99	9.6825	9.6603	9.7721	9.5182	9.5739	10.1945
1174	TP53TG1	ENSG00000182165	TP53TG1	10.9607	10.5906	10.569	10.2799	10.4214	10.1685	10.6547	10.4006	10.3146
1175	RPL18	ENSG00000063177	RPL18	14.817	14.4057	14.4043	14.2281	14.3343	14.0891	14.3567	14.2937	13.9595
1176	NDUFA2	ENSG00000131495	NDUFA2	12.4954	12.1603	12.0745	11.9357	12.0494	11.8236	12.0006	11.8721	11.647
1177	SERF2	ENSG00000140264	SERF2	13.5477	13.2323	13.1682	12.9612	13.045	12.8484	13.148	13.0228	12.722
1178	NDUFB3	ENSG00000119013	NDUFB3	11.4282	11.1811	11.0254	10.9707	11.0643	10.8258	10.854	10.7247	10.6638
1179	TNFAIP3	ENSG00000118503	TNFAIP3	11.1421	11.336	11.2204	11.7441	11.5911	11.6717	11.7188	11.7274	11.6932
1180	MAPKBP1	ENSG00000137802	MAPKBP1	9.7445	9.9929	10.2696	9.8286	9.5194	9.9695	9.9797	10.2679	10.0229
1181	FZR1	ENSG00000105325	FZR1	10.1002	10.0306	10.4495	10.1194	9.9005	10.0651	10.3751	10.4538	9.7833
1182	AKT2	ENSG00000105221	AKT2	11.4555	11.2566	11.5983	11.1068	10.9342	11.0335	11.4179	11.2963	10.9375
1183	DLG5	ENSG00000151208	DLG5	10.1878	10.5461	10.8534	10.6149	10.2725	10.7611	10.5927	10.8882	10.561
1184	PAQR4	ENSG00000162073	PAQR4	9.6472	9.7739	9.9825	9.6127	9.2934	9.6105	9.8828	10.0162	9.4746
1185	NME2	ENSG00000243678	NME2	12.1757	11.8054	11.8001	11.63	11.7706	11.4829	11.7008	11.684	11.3142
1186	ITPR2	ENSG00000123104	ITPR2	9.3119	9.7054	9.6949	9.5498	9.6423	9.6595	9.4129	9.7349	10.16
1187	PLEKHM1	ENSG00000225190	PLEKHM1	8.9922	9.1328	9.474	9.0939	8.8944	9.1936	9.3524	9.6525	9.1913
1188	TOMM5	ENSG00000175768	TOMM5	12.0088	11.8192	11.6609	11.5768	11.6816	11.5122	11.441	11.3623	11.2291
1189	UQCR11	ENSG00000127540	UQCR11	12.7808	12.4626	12.3506	12.2308	12.361	12.1141	12.3312	12.2435	11.9189
1190	RHOT2	ENSG00000140983	RHOT2	10.3055	10.2982	10.5449	10.0388	9.902	10.1431	10.4391	10.4202	9.8976
1191	CHST3	ENSG00000122863	CHST3	9.9333	10.1648	10.582	10.3099	10.1142	10.4665	10.4223	10.6787	10.4179
1192	ZC3H4			9.0057	9.2058	9.4972	9.5022	9.2607	9.6331	9.2992	9.5826	8.998
1193	ARFGAP1	ENSG00000101199	ARFGAP1	9.8128	9.8392	10.0697	9.7716	9.4671	9.7936	10.0086	10.1687	9.4998
1194	PEAK1	ENSG00000173517	PEAK1	8.587	9.1221	9.1663	9.1523	9.0663	9.2999	9.1651	9.3396	9.4074
1195	ATP13A4	ENSG00000127249	ATP13A4	7.6601	8.2749	7.9094	8.0242	8.1755	8.0792	8.2737	8.2259	8.4679
1196	KDM5C	ENSG00000126012	KDM5C	10.5311	10.8908	11.2191	10.9958	10.5897	11.0842	10.9449	11.1676	10.9984
1197	ADCY7	ENSG00000121281	ADCY7	8.2658	8.6143	8.8189	8.859	8.4486	8.9563	8.3893	8.7667	8.7594
1198	SORBS2	ENSG00000154556	SORBS2	8.1888	8.1484	8.0759	8.5713	8.5943	8.5496	8.5959	8.4987	8.735
1199	PLOD3	ENSG00000106397	PLOD3	9.895	10.2461	10.3953	10.4412	10.1541	10.6153	10.5248	10.628	10.4365
1200	OSBPL5	ENSG00000021762	OSBPL5	9.5459	9.5094	9.7973	9.3998	9.1529	9.4006	9.5681	9.7388	9.0935
1201	KANK4	ENSG00000132854	KANK4	7.8914	7.6478	8.1364	7.8204	7.9245	8.0246	8.1425	8.3485	8.3502
1202	TP73	ENSG00000078900	TP73	8.039	8.1589	8.6481	8.167	8.0555	8.396	8.5593	8.5617	8.1701
1203	MAML2	ENSG00000184384	MAML2	8.5989	8.777	8.8189	8.9031	8.787	8.9107	9.1184	9.0472	9.4116
1204	TBC1D17	ENSG00000104946	TBC1D17	9.5704	9.5777	9.8125	9.4786	9.4298	9.6429	10.0101	10.1096	9.5779
1205	IFIT3	ENSG00000119917	IFIT3	10.922	11.3441	10.9323	10.6363	10.6948	10.6287	10.7122	10.6695	10.6348
1206	PRDX5	ENSG00000126432	PRDX5	14.334	13.9753	13.9462	13.7431	13.851	13.6192	13.9543	13.8324	13.5123
1207	PRSS8	ENSG00000052344	PRSS8	10.0113	10.153	10.4964	10.1913	9.9671	10.3243	10.552	10.5853	10.0795
1208	SKA3	ENSG00000165480	SKA3	9.0886	9.2033	9.0932	9.2346	9.0609	9.1492	8.5552	8.6882	8.8836
1209	PROSER2	ENSG00000148426	PROSER2	8.9226	9.016	9.3724	9.596	9.3958	9.5208	9.2794	9.1994	9.0202
1210	TTN	ENSG00000155657	TTN	8.1075	8.5437	8.5981	8.2377	8.0168	8.1825	7.8978	8.0674	8.3473
1211	AARS2	ENSG00000124608	AARS2	7.8619	8.1694	8.3834	7.9629	7.5291	7.9226	8.0635	8.1282	8.0458
1212	FAM111B	ENSG00000189057	FAM111B	8.9648	9.56	9.3283	9.4341	9.1246	9.2459	8.9654	8.9529	9.4692
1213	TTC9	ENSG00000133985	TTC9	8.9083	9.1905	9.1043	9.6682	9.3785	9.4901	9.4399	9.5385	9.3192
1214	RPS15	ENSG00000115268	RPS15	13.8879	13.4891	13.4953	13.2972	13.4289	13.1718	13.432	13.3737	13.0457
1215	SPHK1			9.3861	9.4928	9.3816	9.6967	9.4445	9.4397	9.9471	9.8656	9.2582
1216	PELP1	ENSG00000141456	PELP1	9.4135	9.626	10.0253	9.8228	9.5679	9.9639	9.7575	10.0776	9.5272
1217	RPL13A	ENSG00000142541	RPL13A	14.1863	13.8045	13.8661	13.6321	13.7306	13.5046	13.7166	13.579	13.3648
1218	RNASEH2C	ENSG00000172922	RNASEH2C	11.0645	10.78	10.7673	10.6574	10.6009	10.5764	10.5111	10.3994	10.2512
1219	FAM83D	ENSG00000101447	FAM83D	9.5764	9.7721	10.0063	10.0301	9.9005	10.1162	9.4444	9.6504	9.5978
1220	LAMC1	ENSG00000135862	LAMC1	11.7708	11.9708	12.1327	12.2048	12.0761	12.4153	12.2146	12.4213	12.5057
1221	APP	ENSG00000142192	APP	14.2861	14.3866	14.3671	14.5034	14.5123	14.5915	14.8226	14.872	14.9281
1222	MAGT1	ENSG00000102158	MAGT1	9.6443	9.4928	9.0366	9.2084	9.1831	9.2696	9.4969	9.4365	9.7648
1223	ERN1	ENSG00000178607	ERN1	7.2991	7.7765	7.7705	8.0091	7.7738	8.016	8.0104	7.9033	7.5869
1224	COX6C	ENSG00000164919	COX6C	12.8812	12.6241	12.5256	12.3782	12.4743	12.2232	12.4335	12.2862	12.0766
1225	MAML1	ENSG00000161021	MAML1	9.4828	9.7409	10.0851	9.8357	9.6992	10.0641	10.0487	10.2365	9.9525
1226	ITPRIPL2	ENSG00000205730	ITPRIPL2	9.3723	9.7909	9.6447	9.5218	9.3253	9.6868	9.9201	9.8727	9.3057
1227	PTPRK	ENSG00000152894	PTPRK	10.9584	11.0946	11.0599	11.2718	11.1363	11.2966	11.3151	11.4126	11.7513
1228	LOXL1	ENSG00000129038	LOXL1	7.9763	7.7901	7.9951	7.7066	7.6921	7.7367	8.1092	8.3937	7.7551
1229	COL8A1	ENSG00000144810	COL8A1	8.353	8.4438	8.5665	8.6641	8.4403	8.7749	8.7188	8.8841	9.0813
1230	ARFGEF3	ENSG00000112379	ARFGEF3	7.8217	8.1431	8.1841	8.4903	8.4773	8.5012	8.0751	8.4567	8.263
1231	UPF1	ENSG00000005007	UPF1	10.1619	10.2947	10.7374	10.5702	10.2261	10.7313	10.5259	10.8022	10.44
1232	ZNF292	ENSG00000188994	ZNF292	8.5688	8.9926	8.8389	8.6084	8.6167	8.5316	8.4571	8.4134	9.0725
1233	AGFG2	ENSG00000106351	AGFG2	7.9107	8.0835	8.4586	8.1939	7.8943	8.2015	7.9922	8.1922	7.6451
1234	GPT2	ENSG00000166123	GPT2	9.2676	9.418	9.8491	9.8848	9.6939	9.8086	9.5224	9.6148	9.2905
1235	CSTA	ENSG00000121552	CSTA	12.9331	12.5617	12.5557	12.4402	12.5407	12.3063	12.4031	12.3123	12.0834
1236	EEF1B2	ENSG00000114942	EEF1B2	14.1974	13.8708	13.8231	13.6642	13.7981	13.5205	13.6527	13.5892	13.3908
1237	PRDM10	ENSG00000170325	PRDM10	7.4519	7.9442	8.001	8.1021	7.9065	8.1238	8.0979	8.0674	8.2967
1238	VAV2	ENSG00000160293	VAV2	9.7738	9.8668	10.3669	10.0621	9.7985	10.2384	10.0749	10.4165	10.1005
1239	NAA38	ENSG00000183011	NAA38	12.0567	11.7512	11.6225	11.5287	11.5949	11.4566	11.5634	11.4028	11.2171
1240	PFDN5	ENSG00000123349	PFDN5	12.9548	12.6225	12.5407	12.3566	12.4898	12.2399	12.5548	12.3878	12.1587
1241	LENG9	ENSG00000273574	LENG9	7.9392	7.901	8.059	7.8261	7.5678	7.813	8.2787	8.0798	7.5619
1242	LRRC75A-AS1			15.4208	14.9813	15.0345	14.8402	14.9838	14.7276	14.8907	14.8592	14.5739
1243	CSF1R	ENSG00000182578	CSF1R	7.6254	7.4898	7.7138	7.9097	7.8194	8.003	8.0224	8.0736	8.2221
1244	NDST1	ENSG00000070614	NDST1	11.6258	11.8435	12.2274	11.9136	11.6	12.0493	12.0479	12.2697	11.9541
1245	NOP10	ENSG00000182117	NOP10	12.3773	12.0429	11.937	11.9099	11.9357	11.7511	11.8732	11.7804	11.5122
1246	ATP11A	ENSG00000068650	ATP11A	9.2412	9.6672	9.7593	9.8751	9.7216	10.0035	9.665	10.0211	9.8581
1247	HMOX1	ENSG00000100292	HMOX1	9.3442	9.1853	9.2533	9.6276	9.7182	9.68	9.8138	9.7658	9.4557
1248	FLRT3	ENSG00000125848	FLRT3	9.3046	9.114	9.068	8.6705	8.7837	8.731	8.7731	8.7162	9.1466
1249	CTU1	ENSG00000142544	CTU1	8.1075	8.0612	7.9711	7.8088	7.8511	7.9134	8.1911	8.2751	7.4948
1250	IL13RA1	ENSG00000131724	IL13RA1	10.6806	10.8053	10.6382	11.0323	11.1168	11.0404	11.1099	11.2125	11.306
1251	FBXL6	ENSG00000182325	FBXL6	9.0586	9.0867	9.2681	8.884	8.5134	8.9917	9.1406	9.1794	8.7682
1252	SMPD1	ENSG00000166311	SMPD1	8.7777	8.7736	9.1343	9.0331	8.8698	9.1725	9.3333	9.4147	9.2124
1253	ATM	ENSG00000149311	ATM	9.1947	9.4907	9.4568	9.3488	9.0528	9.2367	9.0232	9.1058	9.7282
1254	CPLANE1	ENSG00000197603	CPLANE1	9.1385	9.6964	9.5887	9.3785	9.4486	9.2875	9.1732	9.0997	9.6964
1255	LSM3	ENSG00000170860	LSM3	11.4613	11.2356	11.2044	11.0533	11.1769	10.9898	10.9091	10.7654	10.7521
1256	MDN1	ENSG00000112159	MDN1	9.2714	9.8986	9.8276	9.8834	9.7096	10.0122	9.6438	9.8073	10.0492
1257	TGFB1			9.7472	9.8474	10.1073	9.9066	9.6477	9.9828	10.2622	10.2624	9.6837
1258	PLEKHM2	ENSG00000116786	PLEKHM2	10.2016	10.0828	10.4527	10.17	9.8338	10.1031	10.4907	10.4419	9.9331
1259	CHD9	ENSG00000177200	CHD9	10.2945	10.8418	10.5967	10.5667	10.5085	10.3955	10.3563	10.4785	11.0141
1260	SERPINA1	ENSG00000197249	SERPINA1	11.5753	11.6215	11.6548	11.7599	11.6746	11.7588	12.1631	12.1558	12.0433
1261	E4F1	ENSG00000167967	E4F1	8.3388	8.3595	8.5094	8.2203	7.9065	8.1709	8.5675	8.5922	8.0743
1262	TET3	ENSG00000187605	TET3	8.4286	8.8274	8.6367	8.5781	8.2053	8.7388	8.492	8.9529	8.3934
1263	JUND	ENSG00000130522	JUND	11.2369	11.2456	11.5261	11.2027	10.9118	11.2557	11.5547	11.5433	10.99
1264	CPSF1	ENSG00000071894	CPSF1	9.9705	10.1608	10.2769	10.01	9.7805	10.0683	10.2405	10.4692	9.756
1265	CYP39A1	ENSG00000146233	CYP39A1	8.9178	8.6521	8.7607	8.2548	8.5409	8.386	8.6815	8.6882	8.9811
1266	N4BP2	ENSG00000078177	N4BP2	7.7698	8.2797	8.1147	7.9043	7.9363	8.0117	7.9107	7.8393	8.4999
1267	GMEB2	ENSG00000101216	GMEB2	8.1241	8.0213	8.3788	7.8934	7.876	8.1901	8.4526	8.4231	7.9137
1268	BICC1	ENSG00000122870	BICC1	7.9578	8.2155	8.1893	8.1162	8.385	8.2753	8.4213	8.4802	8.7572
1269	TLL1	ENSG00000038295	TLL1	8.4682	8.3084	8.4059	8.1579	8.3002	8.1037	8.4303	8.0674	8.8281
1270	TNNT2	ENSG00000118194	TNNT2	10.2402	10.0869	10.2843	9.7139	9.957	9.7746	9.9056	9.7601	9.6378
1271	DUSP5	ENSG00000138166	DUSP5	9.1908	9.3758	9.831	9.3328	9.0085	9.4316	9.3899	9.4627	9.1567
1272	SP6	ENSG00000189120	SP6	7.8816	8.0328	8.3089	7.8879	7.537	7.8569	8.1911	8.1979	7.9944
1273	UBA7	ENSG00000182179	UBA7	8.6572	8.5911	8.8223	8.393	8.1246	8.2352	8.7115	8.6597	8.6137
1274	TPBG	ENSG00000146242	TPBG	9.9167	10.059	10.4656	10.3917	10.2127	10.5069	10.5311	10.5657	10.4971
1275	ANLN	ENSG00000011426	ANLN	12.2604	12.4803	12.3031	12.3556	12.2539	12.2465	11.7243	11.9102	12.1904
1276	TRMT11	ENSG00000066651	TRMT11	8.9321	9.1113	8.9626	9.1818	9.0473	8.8732	8.5176	8.5485	8.7877
1277	SMAD7	ENSG00000101665	SMAD7	7.6019	7.6847	7.9951	8.0441	7.6638	8.1357	8.0519	8.2259	8.1127
1278	MMP24OS	ENSG00000126005	MMP24OS	9.9543	9.7531	9.9476	9.6077	9.5698	9.6331	10.034	9.9181	9.331
1279	TAPBP	ENSG00000112493	TAPBP	11.2148	11.5921	11.6731	11.5666	11.3665	11.7094	11.795	11.9287	11.3369
1280	SFRP1	ENSG00000104332	SFRP1	9.6472	9.643	10.2597	9.8723	9.8605	10.1839	9.9455	10.0195	10.2267
1281	LSM7	ENSG00000130332	LSM7	11.4298	11.1798	11.0684	10.9778	11.0501	10.9144	10.9876	10.8643	10.5754
1282	SNX33	ENSG00000173548	SNX33	9.5673	9.5298	10.0809	9.8113	9.5545	9.9414	9.9533	10.1171	9.9792
1283	SAMD9	ENSG00000205413	SAMD9	10.6218	11.2785	10.912	10.8333	10.6121	10.6833	10.703	10.6132	11.0528
1284	SLC39A13	ENSG00000165915	SLC39A13	9.6529	9.5115	9.6275	9.3448	9.0984	9.3588	9.7736	9.762	9.2951
1285	NOL6	ENSG00000165271	NOL6	9.6472	9.7144	10.2708	9.82	9.4995	10.0186	9.7377	9.9788	9.7124
1286	BRD4	ENSG00000141867	BRD4	9.245	9.7339	9.4654	9.436	9.2887	9.7797	9.6477	9.7447	9.1832
1287	MBD3	ENSG00000071655	MBD3	11.6272	11.4763	11.6591	11.3113	11.1259	11.2671	11.5547	11.4476	10.9744
1288	ZBTB4	ENSG00000174282	ZBTB4	10.1898	10.4497	10.7348	10.2513	10.0744	10.4062	10.5489	10.7519	10.3776
1289	SYT14	ENSG00000143469	SYT14	8.6629	9.07	8.6891	9.1705	8.9095	8.9037	9.2567	9.0628	9.3132
1290	MGST3	ENSG00000143198	MGST3	12.8738	12.5369	12.4615	12.2882	12.4036	12.199	12.4312	12.2647	12.0671
1291	CEP68	ENSG00000011523	CEP68	8.5131	8.4567	8.5259	8.7812	8.7771	8.8395	8.934	9.025	9.0988
1292	MGLL	ENSG00000074416	MGLL	9.9613	10.2633	10.2398	10.6979	10.35	10.5625	10.4777	10.5821	10.1921
1293	NFKBIZ	ENSG00000144802	NFKBIZ	8.4219	8.595	8.2945	8.9851	8.7705	8.8322	8.9148	8.8628	8.7124
1294	MARCKS	ENSG00000277443	MARCKS	11.9862	12.1205	12.4115	12.4759	12.361	12.5811	12.4971	12.6118	12.6942
1295	CTSV	ENSG00000136943	CTSV	13.2831	13.4346	13.1656	12.8386	12.8522	12.8034	13.2738	13.2291	13.2382
1296	TRIM28	ENSG00000130726	TRIM28	11.7238	11.6934	12.0881	11.7005	11.4875	11.8519	11.9823	12.1237	11.5184
1297	PRR34-AS1	ENSG00000241990	PRR34-AS1	8.4617	8.3178	8.0186	8.1068	8.1036	8.0542	8.0519	7.7799	7.7194
1298	ELMSAN1	ENSG00000156030	ELMSAN1	8.6342	9.1802	9.1794	8.9004	8.8605	9.1783	9.0202	9.3241	8.7506
1299	GABRP	ENSG00000094755	GABRP	8.0302	8.1271	8.1202	8.3215	8.5253	8.4059	8.4258	8.2912	8.7747
1300	SOX4	ENSG00000124766	SOX4	12.0653	12.3203	12.3109	12.6877	12.5531	12.639	12.7449	12.7077	12.6051
1301	CCZ1P-OR7E38P			10.0113	9.8441	9.6913	9.6407	9.7589	9.7268	9.4265	9.4556	9.2613
1302	HSD17B7	ENSG00000132196	HSD17B7	10.1878	10.0938	9.9071	9.5943	9.635	9.5404	9.6321	9.7505	9.6814
1303	CENPI	ENSG00000102384	CENPI	8.2201	8.3822	8.0186	8.0926	8.0335	8.05	7.688	7.6941	7.8324
1304	PGLYRP4	ENSG00000163218	PGLYRP4	7.8619	8.0213	7.8775	8.1068	8.0056	7.7779	8.5344	8.2643	8.0313
1305	COL6A1	ENSG00000142156	COL6A1	8.6108	8.7872	9.0045	8.8105	8.4773	8.6445	9.0644	9.1851	8.7439
1306	TRIM47			10.7317	10.7498	10.9811	10.7646	10.6495	10.8958	11.2004	11.2209	10.5754
1307	ARID5B	ENSG00000150347	ARID5B	9.2862	9.226	9.3212	8.9565	9.1298	9.1609	9.2311	9.4556	9.7757
1308	COQ8B	ENSG00000123815	COQ8B	9.1096	8.9325	9.354	8.8701	8.6495	8.731	9.2363	9.1208	8.9774
1309	USF3	ENSG00000176542	USF3	8.5688	9.0728	9.0595	8.7422	8.6781	8.8444	8.6663	8.8593	9.2722
1310	MAST4	ENSG00000069020	MAST4	9.5366	10.0133	9.8784	10.1913	10.1233	10.2882	10.0011	10.1873	10.2131
1311	ETFRF1	ENSG00000205707	ETFRF1	8.8743	8.8697	8.6252	8.2676	8.4361	8.3143	8.4833	8.307	8.6015
1312	PRRC2C	ENSG00000117523	PRRC2C	10.807	11.5562	11.2299	11.1955	11.1057	11.3594	11.1944	11.3661	11.5374
1313	COX17	ENSG00000138495	COX17	10.8773	10.7278	10.5265	10.5486	10.566	10.3939	10.5447	10.3104	10.083
1314	ZBED1	ENSG00000214717	ZBED1	10.2835	10.3463	10.8269	10.4846	10.3106	10.5735	10.6226	10.8272	10.8571
1315	RBM47	ENSG00000163694	RBM47	8.3671	8.6925	8.6891	9.0553	9	9.0285	8.7371	8.8664	9.0348
1316	MRPL21	ENSG00000197345	MRPL21	11.4365	11.1358	11.1857	10.9674	11.0691	10.8859	10.892	10.7844	10.6784
1317	ATP5MF	ENSG00000241468	ATP5MF	12.3501	11.873	11.9144	11.8195	11.8382	11.6883	11.8347	11.7288	11.4925
1318	MACC1	ENSG00000183742	MACC1	9.3442	9.6616	9.5985	9.8723	9.5214	9.7948	9.4037	9.3163	9.9419
1319	SNRPE	ENSG00000182004	SNRPE	12.2053	11.9919	11.8621	11.8083	11.8997	11.6808	11.6829	11.5769	11.4389
1320	ASH1L	ENSG00000116539	ASH1L	10.4328	10.7576	10.7042	10.6846	10.6359	10.7411	10.6363	10.7844	11.2878
1321	THSD1	ENSG00000136114	THSD1	9.4924	9.4527	9.5608	9.83	9.8929	10.0068	9.9201	9.9233	10.0618
1322	IFI27L2	ENSG00000119632	IFI27L2	11.8917	11.5887	11.5282	11.3611	11.4784	11.2137	11.5747	11.3648	11.1108
1323	PPL	ENSG00000118898	PPL	11.7708	11.9444	12.4826	11.9912	11.7685	12.1758	11.9112	12.2228	12.0056
1324	ERBB2	ENSG00000141736	ERBB2	10.0704	10.2947	10.7024	10.4071	10.105	10.5873	10.4929	10.6878	10.4081
1325	FMNL1	ENSG00000184922	FMNL1	8.7934	9.0475	9.2558	9.175	9.0085	9.3639	9.2869	9.4508	8.8344
1326	FKBP5	ENSG00000096060	FKBP5	11.7648	11.5003	11.9105	11.3452	11.5593	11.53	11.2388	11.4296	11.8558
1327	MDK	ENSG00000110492	MDK	8.3879	8.6997	8.3373	8.7603	8.787	8.7595	9.0759	8.7552	8.4999
1328	MAPK7	ENSG00000166484	MAPK7	8.0125	8.1271	8.2896	8.1715	8.0112	8.2536	8.4746	8.4895	7.777
1329	AP2A1	ENSG00000196961	AP2A1	11.1764	11.2175	11.7016	11.3482	10.9758	11.3526	11.3898	11.5937	11.1082
1330	ERMP1	ENSG00000099219	ERMP1	10.3415	10.3838	10.6016	10.7905	10.7879	10.9265	10.6265	10.7806	11.0229
1331	PGBD5	ENSG00000177614	PGBD5	9.6615	9.8177	10.0655	10.262	9.8944	10.2829	10.1909	10.2679	9.8856
1332	ZNF574	ENSG00000105732	ZNF574	8.0564	8.2003	8.5981	8.1303	7.8943	8.3248	8.3518	8.5529	8.1434
1333	UGT1A6	ENSG00000167165	UGT1A6	8.2733	7.8103	7.9528	7.7616	7.8511	7.8278	8.2226	8.2092	8.3356
1334	EMG1	ENSG00000126749	EMG1	11.2681	11.0429	10.9261	10.8893	10.9438	10.7916	10.7551	10.6228	10.4905
1335	TGM2	ENSG00000198959	TGM2	7.7378	7.7348	8.0815	8.2377	7.954	8.2352	8.1697	8.4036	8.1568
1336	TXN	ENSG00000136810	TXN	13.6974	13.4349	13.2846	13.2461	13.3331	13.0922	13.2305	13.1471	12.8729
1337	TMEM141	ENSG00000244187	TMEM141	11.4984	11.1933	11.1541	10.9778	11.0092	10.8847	11.0401	10.8571	10.7072
1338	MCRIP2	ENSG00000172366	MCRIP2	10.2383	10.1344	10.1426	9.83	9.8433	9.68	9.9024	9.8331	9.5388
1339	RHOD	ENSG00000173156	RHOD	13.5754	13.2648	13.3466	12.9602	13.0046	12.9073	13.0996	13.0993	12.8853
1340	APCDD1	ENSG00000154856	APCDD1	12.2227	12.0218	12.2649	11.6629	11.8231	11.8633	12.2298	12.2623	12.2243
1341	ARRDC2	ENSG00000105643	ARRDC2	7.9202	8.1642	8.4059	8.4647	8.2535	8.4607	8.5716	8.6094	8.1298
1342	GSTO2	ENSG00000065621	GSTO2	10.2114	9.9601	9.8343	9.6489	9.7903	9.6989	9.6399	9.5629	9.4448
1343	MYO9B	ENSG00000099331	MYO9B	10.1002	10.3242	10.6933	10.5249	10.158	10.6379	10.5468	10.7345	10.379
1344	C1ORF122	ENSG00000197982	C1orf122	10.9338	10.7671	10.8818	10.594	10.3991	10.4079	10.7809	10.6004	10.289
1345	ATG9A	ENSG00000198925	ATG9A	10.0335	10.0492	10.6142	10.3089	9.9526	10.3914	10.4369	10.4971	10.3124
1346	MED12	ENSG00000184634	MED12	9.1138	9.3803	9.3996	9.5253	9.2512	9.6161	9.6915	9.8584	9.5654
1347	PRRC2B	ENSG00000130723	PRRC2B	11.0285	11.4084	11.6182	11.4684	11.361	11.6778	11.5598	11.827	11.3833
1348	NDUFS5	ENSG00000168653	NDUFS5	13.1847	12.8618	12.7333	12.6961	12.7768	12.5504	12.7242	12.6017	12.353
1349	LPIN3	ENSG00000132793	LPIN3	7.6714	8.3225	8.2403	7.8879	7.7538	8.1317	7.8912	8.175	7.8777
1350	KCNG1	ENSG00000026559	KCNG1	9.1096	9.4463	9.6024	9.3588	9.1298	9.3554	9.7212	9.7427	9.3947
1351	GSE1	ENSG00000131149	GSE1	8.1967	8.9294	8.7986	8.6832	8.4444	8.7283	8.7152	8.8376	8.4999
1352	DNAH14	ENSG00000185842	DNAH14	8.4812	8.4567	8.2353	8.1303	8.0555	8.0996	7.7897	7.9975	7.9411
1353	CYB561A3	ENSG00000162144	CYB561A3	11.717	11.5076	11.832	11.7723	11.7079	11.6778	12.1573	12.0522	12.1512
1354	HEATR3	ENSG00000155393	HEATR3	9.0147	8.7248	8.5341	8.7812	8.6781	8.8298	8.5798	8.3485	8.3058
1355	KRT81	ENSG00000205426	KRT81	15.485	15.2764	15.1333	15.4756	15.5188	15.335	15.3084	15.2533	14.777
1356	JMY	ENSG00000152409	JMY	7.9297	8.4045	8.6098	8.4499	8.4692	8.6556	8.5091	8.6882	8.6015
1357	NRARP	ENSG00000198435	NRARP	9.3896	9.2992	9.8142	9.2216	9.0717	9.4429	9.5783	9.6504	9.3428
1358	MED25	ENSG00000104973	MED25	8.9321	9.226	9.4307	9.3726	9.1529	9.4604	9.3899	9.7093	9.1246
1359	IL7R	ENSG00000168685	IL7R	8.3947	8.6066	8.131	8.4647	8.244	8.3178	8.7262	8.7002	8.7616
1360	SLC25A10	ENSG00000183048	SLC25A10	9.3046	9.2033	9.3861	9.1929	8.8448	9.0664	9.2156	9.1504	8.6616
1361	CLSPN	ENSG00000092853	CLSPN	8.5749	9.1853	8.9131	9.2411	9.0252	9.0931	8.6815	8.7857	9.0384
1362	FOXC1	ENSG00000054598	FOXC1	8.2807	8.2554	8.6631	8.5747	8.1905	8.6136	8.6315	8.8841	8.4571
1363	SCARB1	ENSG00000073060	SCARB1	10.1538	10.1984	10.6905	10.1621	9.8837	10.3864	10.0949	10.3945	10.3049
1364	CDH1	ENSG00000039068	CDH1	12.5518	12.7962	12.8377	12.9357	12.8958	13.1426	12.9912	13.1944	13.2942
1365	MAU2	ENSG00000129933	MAU2	8.9368	9.2184	9.614	9.3706	9.122	9.4556	9.4219	9.6421	9.3976
1366	IRX2	ENSG00000170561	IRX2	9.6586	9.8077	10.0781	9.5757	9.3026	9.7307	9.7467	9.9887	9.6402
1367	PODXL	ENSG00000128567	PODXL	8.8192	8.9956	9.0988	9.3348	9.1194	9.4509	9.3595	9.4953	9.3472
1368	RNF123	ENSG00000164068	RNF123	9.3964	9.407	9.7732	9.3687	9.0418	9.3349	9.5904	9.6812	9.2252
1369	ZNF618	ENSG00000157657	ZNF618	9.0715	9.2557	9.6503	9.5825	9.2393	9.609	9.3689	9.6566	9.6872
1370	NDUFB7	ENSG00000099795	NDUFB7	12.3198	12.096	11.9756	11.8589	11.9178	11.7687	11.8666	11.7386	11.5174
1371	SUCLG1	ENSG00000163541	SUCLG1	12.0583	11.8142	11.783	11.5849	11.7105	11.536	11.4543	11.3979	11.3653
1372	SCAF4	ENSG00000156304	SCAF4	8.1809	8.777	8.7712	8.8105	8.737	8.9222	8.7588	8.9729	8.6663
1373	ROCK2	ENSG00000134318	ROCK2	9.6414	10.2899	10.3784	10.1495	9.9657	10.0024	9.9153	9.9804	10.2488
1374	CDT1	ENSG00000167513	CDT1	8.8192	8.7424	9.3747	9.0651	8.7164	9.1053	8.956	9.0597	8.6895
1375	CBLB	ENSG00000114423	CBLB	8.1075	8.3178	8.2099	8.2927	8.4527	8.4351	8.5675	8.5705	8.8653
1376	NKTR	ENSG00000114857	NKTR	9.3119	9.87	9.7058	9.6127	9.4319	9.417	9.1972	9.2899	9.6941
1377	VPS18	ENSG00000104142	VPS18	9.8828	10.0104	10.3566	10.067	9.6904	10.0431	10.3118	10.348	9.9678
1378	SLC27A5	ENSG00000083807	SLC27A5	8.5194	8.3595	8.3326	7.8934	8.0555	8.0246	8.0866	7.9171	7.9137
1379	NOMO1	ENSG00000103512	NOMO1	9.1947	9.4845	9.5304	9.7123	9.6405	9.8357	9.7859	9.8017	9.938
1380	CXCL8	ENSG00000169429	CXCL8	12.5645	12.8794	12.3178	13.0386	12.7743	12.7808	12.8671	12.7015	12.4543
1381	SMG1	ENSG00000157106	SMG1	10.469	11.0279	11.0138	10.8566	10.7887	10.9351	10.7215	11.0013	11.2717
1382	S100A14	ENSG00000189334	S100A14	15.2666	14.9078	14.9465	14.7184	14.8575	14.6235	14.7517	14.7087	14.471
1383	GPRC5C	ENSG00000170412	GPRC5C	9.4731	9.221	9.7095	9.436	9.372	9.5025	9.8942	9.7716	9.7994
1384	GSTA4	ENSG00000170899	GSTA4	9.3191	8.9629	8.9534	8.5713	8.8944	8.5525	8.8823	8.9016	8.9273
1385	CDK18	ENSG00000117266	CDK18	9.3406	9.556	9.7435	9.5411	9.2297	9.5846	9.9072	9.8147	9.3776
1386	ZFP36			8.8841	8.9508	9.107	9.2062	8.9569	9.3158	9.1624	9.2522	8.5892
1387	CKS1B	ENSG00000173207	CKS1B	11.3926	11.2023	11.0748	11.0866	11.1433	11.0142	10.883	10.774	10.6509
1388	FUOM	ENSG00000148803	FUOM	9.7499	9.5718	9.4153	9.3647	9.5035	9.2911	9.3357	9.2792	8.9332
1389	IL27RA	ENSG00000104998	IL27RA	8.5257	8.3732	8.7073	8.699	8.5564	8.7492	8.7977	9.0503	9.0493
1390	HIP1R	ENSG00000130787	HIP1R	9.1179	9.2459	9.5325	9.2772	8.9275	9.2875	9.5537	9.602	9.1433
1391	NIPBL	ENSG00000164190	NIPBL	9.8656	10.4357	10.2498	10.3058	10.135	10.2721	10.1299	10.2086	10.6912
1392	SS18L2	ENSG00000008324	SS18L2	10.0202	9.691	9.5325	9.4398	9.5273	9.4381	9.4219	9.2685	9.3102
1393	SMC2	ENSG00000136824	SMC2	10.4444	10.929	10.643	10.6526	10.4935	10.538	10.1641	10.292	10.6842
1394	FKRP	ENSG00000181027	FKRP	8.0478	8.0724	8.1893	7.8204	7.7935	8.1709	8.207	8.4802	7.8282
1395	CYP51A1	ENSG00000001630	CYP51A1	12.466	12.4973	12.3882	11.9447	11.9242	11.95	12.0906	12.147	12.1978
1396	FAM222B	ENSG00000173065	FAM222B	7.7804	8.1217	8.0069	8.0441	7.7935	8.2789	8.1315	8.3485	7.7012
1397	PLOD1	ENSG00000083444	PLOD1	10.3451	10.4389	10.7232	10.7026	10.5341	10.8681	10.7949	11.0021	10.9409
1398	KIRREL1	ENSG00000183853	KIRREL1	10.7953	11.0257	11.2374	11.2506	11.1472	11.4045	11.2812	11.5259	11.4533
1399	KIAA0355	ENSG00000166398	KIAA0355	8.5688	8.7319	8.5705	9.0577	8.9482	9.089	9.0759	9.066	9.104
1400	SMTN	ENSG00000183963	SMTN	9.8306	10.0548	10.3473	10.2545	9.8227	10.3182	10.1478	10.3932	9.9036
1401	TRADD	ENSG00000102871	TRADD	10.0854	10.0633	10.2348	9.8485	9.7968	9.6989	10.2041	10.1246	9.6258
1402	CWF19L2	ENSG00000152404	CWF19L2	7.9202	8.595	8.4059	8.2506	8.2004	8.0833	8.1858	8.0424	8.5286
1403	RPL4	ENSG00000174444	RPL4	15.9953	15.6192	15.6423	15.4356	15.5702	15.3241	15.487	15.439	15.2026
1404	SPRR2E	ENSG00000203785	SPRR2E	9.3227	9.457	9.1689	9.5671	9.2224	9.205	9.6223	9.5739	8.9583
1405	CA2	ENSG00000104267	CA2	12.1041	11.752	11.8403	11.7044	11.857	11.7565	11.4443	11.3559	11.5962
1406	JUP	ENSG00000173801	JUP	13.5682	13.5916	14.0199	13.7006	13.3929	13.8081	13.8664	14.0298	13.5089
1407	EDC4	ENSG00000038358	EDC4	9.3512	9.6165	9.972	9.6505	9.3231	9.8135	9.8411	9.8494	9.5817
1408	GTF3C1	ENSG00000077235	GTF3C1	10.0379	10.3077	10.7276	10.5276	10.306	10.69	10.4447	10.6837	10.4227
1409	NAT14	ENSG00000090971	NAT14	9.0715	9.0672	9.2706	9.1011	8.8033	9.0747	9.4014	9.1908	8.6592
1410	ELOB	ENSG00000103363	ELOB	13.0087	12.6819	12.6492	12.4358	12.5003	12.3861	12.5967	12.4088	12.2289
1411	SLC2A12	ENSG00000146411	SLC2A12	10.1839	10.4028	10.1305	10.4347	10.3095	10.3553	10.7076	10.5766	10.7978
1412	MINOS1			11.8947	11.6521	11.5541	11.4429	11.5055	11.2917	11.4465	11.2389	11.1595
1413	MIEF2	ENSG00000177427	MIEF2	8.3317	8.3595	8.5218	8.3813	8.14	8.3793	8.6471	8.6882	7.9831
1414	NOTCH2	ENSG00000134250	NOTCH2	10.0704	10.5641	10.3829	10.5196	10.4631	10.7701	10.5571	10.8032	10.7112
1415	SEC61G	ENSG00000132432	SEC61G	11.4888	11.3037	11.132	11.089	11.1943	10.9127	11.0148	10.9255	10.7405
1416	PBK	ENSG00000168078	PBK	10.1957	10.273	9.9322	10.2503	10.2783	10.1282	9.7413	9.7212	9.9194
1417	HES4	ENSG00000188290	HES4	10.7875	10.6299	10.6841	10.4403	10.3937	10.4807	10.7914	10.7816	10.1348
1418	SETD2	ENSG00000181555	SETD2	9.2714	9.7739	9.6709	9.7139	9.6621	9.7162	9.7377	9.9147	10.1143
1419	UBR4	ENSG00000127481	UBR4	10.5907	11.1184	11.0291	11.0533	10.9958	11.2756	11.0894	11.4108	11.1394
1420	CRYBG3	ENSG00000080200	CRYBG3	8.9131	9.3848	9.4063	9.1292	9.069	9.0622	8.9498	9.0057	9.5388
1421	CALHM2	ENSG00000138172	CALHM2	8.5929	8.5316	8.6854	8.7482	8.5981	8.7336	9.226	9.0282	8.735
1422	ZNF687	ENSG00000143373	ZNF687	9.4403	9.5797	9.9399	9.6666	9.3094	9.68	9.77	10.0275	9.6521
1423	H19	ENSG00000130600	H19	10.1457	9.6837	10.4177	10.3454	10.2139	10.2721	10.0146	10.1081	9.9506
1424	BRF1	ENSG00000185024	BRF1	8.6629	8.6257	8.9867	8.5713	8.2392	8.6021	8.8253	8.912	8.5388
1425	FBXO46	ENSG00000177051	FBXO46	8.2583	8.3595	8.6927	8.4045	8.0168	8.5316	8.4348	8.6679	8.1601
1426	KCNN4	ENSG00000104783	KCNN4	9.3827	9.7721	9.7784	10.0657	9.8543	10.0672	10.0026	10.096	9.8704
1427	ZHX2	ENSG00000178764	ZHX2	8.4016	8.5234	8.5382	8.7176	8.7302	8.9895	9.0142	8.7397	8.9868
1428	PCK2	ENSG00000100889	PCK2	10.0769	10.1477	10.4646	10.5337	10.5184	10.5499	10.0662	10.1439	10.0573
1429	ARHGEF1	ENSG00000076928	ARHGEF1	10.5233	10.6394	10.8509	10.4919	10.2212	10.611	10.8498	10.8926	10.4338
1430	ST3GAL2	ENSG00000157350	ST3GAL2	8.3317	8.4308	8.7918	8.4236	8.1705	8.4416	8.7077	8.7591	8.7528
1431	AMBRA1	ENSG00000110497	AMBRA1	9.1138	9.2752	9.6931	9.4804	9.2677	9.6373	9.4399	9.6546	9.756
1432	MCM10	ENSG00000065328	MCM10	8.7934	8.9956	8.8717	9.0987	8.9858	9.2696	8.5386	8.7895	9.165
1433	MYBBP1A	ENSG00000132382	MYBBP1A	9.6122	9.7807	10.1182	9.8414	9.4935	9.985	9.7664	9.9705	9.4759
1434	KCTD13	ENSG00000174943	KCTD13	8.2658	8.3595	8.2603	8.6151	8.2956	8.5466	8.5048	8.4472	7.8614
1435	BAMBI	ENSG00000095739	BAMBI	10.3451	10.5013	10.4397	10.8368	10.7018	10.8906	10.9684	10.8969	10.6819
1436	DIP2A	ENSG00000160305	DIP2A	8.6342	8.9748	9.2681	8.8757	8.6816	9.1334	8.6432	8.9828	9.0147
1437	RPS6KA4	ENSG00000162302	RPS6KA4	11.3473	11.2603	11.5696	11.1686	10.8753	11.0473	11.2579	11.3193	10.9001
1438	PTGFRN	ENSG00000134247	PTGFRN	12.1109	12.2496	12.4623	12.5643	12.485	12.7175	12.5607	12.7622	12.7493
1439	ATP8B2	ENSG00000143515	ATP8B2	9.2564	9.4527	9.7488	9.8214	9.8114	9.8502	9.7806	9.9488	9.5553
1440	EMP3	ENSG00000142227	EMP3	11.603	11.2425	11.2777	10.9609	10.9497	10.9191	11.1473	11.0625	10.9558
1441	PPP6R1	ENSG00000105063	PPP6R1	10.0068	10.1424	10.3784	10.1507	9.9111	10.3182	10.302	10.627	10.0165
1442	CHRNA5	ENSG00000169684	CHRNA5	8.1888	8.0556	7.8449	8.301	8.461	8.396	7.8781	7.9444	8.1127
1443	FXYD3	ENSG00000089356	FXYD3	14.4448	14.0209	14.055	13.8636	13.9445	13.7265	14.0306	13.9531	13.6748
1444	MRTFB	ENSG00000186260	MRTFB	9.4502	9.6928	9.7663	9.7612	9.6259	9.8634	9.6064	9.9352	10.2235
1445	EGR1	ENSG00000120738	EGR1	9.9023	10.1397	10.2659	10.0584	10.1194	10.5046	10.3868	10.4844	9.9438
1446	FAM234A	ENSG00000167930	FAM234A	9.895	9.8457	10.283	10.0351	9.7722	10.1381	10.2934	10.3932	9.9204
1447	DSP	ENSG00000096696	DSP	14.6773	14.9266	15.1076	14.8299	14.7999	14.9626	14.948	15.1123	15.4412
1448	TFCP2L1	ENSG00000115112	TFCP2L1	8.6048	8.8175	9.0595	9.0772	9.0528	9.205	8.5919	8.7201	8.9506
1449	SNHG3	ENSG00000242125	SNHG3	9.7499	9.801	9.6672	9.5288	9.5641	9.5567	9.4106	9.4556	9.0457
1450	KLF13	ENSG00000169926	KLF13	10.707	10.8262	11.253	10.9817	10.7497	11.1276	11.1616	11.3348	10.973
1451	SLC29A3	ENSG00000198246	SLC29A3	7.5036	7.4038	7.7705	7.9681	7.9125	7.8617	7.8978	7.9975	8.0458
1452	TRMT112	ENSG00000173113	TRMT112	12.9195	12.5809	12.5372	12.4147	12.4741	12.295	12.4709	12.3891	12.0993
1453	SLC43A3	ENSG00000134802	SLC43A3	10.3818	10.4625	10.6467	11.0097	10.8566	11.0335	10.6255	10.7266	10.7259
1454	PRSS23	ENSG00000150687	PRSS23	8.6048	8.5275	8.5341	8.3616	8.5292	8.5104	8.8423	8.8982	9.0366
1455	TESK1	ENSG00000107140	TESK1	8.9368	8.8761	9.118	8.8076	8.4935	8.7951	9.0845	9.0503	8.5516
1456	DGKD	ENSG00000077044	DGKD	8.2278	8.5275	8.7431	8.7391	8.323	8.7749	8.4833	8.8266	8.3619
1457	MINK1	ENSG00000141503	MINK1	10.9916	11.1251	11.4754	11.1062	10.8472	11.2707	11.2522	11.5225	11.0311
1458	USP36	ENSG00000055483	USP36	9.0191	9.4137	9.5768	9.5129	9.398	9.7083	9.2968	9.6525	9.2011
1459	RNF39	ENSG00000204618	RNF39	8.3459	8.5029	8.7607	8.4007	8.0824	8.467	8.6118	8.8045	8.3791
1460	COX8A	ENSG00000176340	COX8A	13.0075	12.5755	12.6542	12.4816	12.5526	12.3645	12.4552	12.4057	12.2169
1461	APOLD1	ENSG00000178878	APOLD1	7.7269	8.1055	7.8967	8.1303	8.4108	8.2499	8.2936	8.2535	8.3502
1462	RBAK	ENSG00000146587	RBAK	8.1075	8.6779	8.7109	8.7361	8.5906	8.5555	8.4303	8.307	8.766
1463	PRR5	ENSG00000186654	PRR5	8.5004	8.1537	8.6291	8.301	7.9829	8.075	8.4571	8.3937	8.0989
1464	BCL6	ENSG00000113916	BCL6	8.0214	7.817	8.0128	7.9785	8.1036	8.0416	8.4393	8.4036	8.3905
1465	EP300	ENSG00000100393	EP300	7.6371	8.3822	8.0871	8.0973	7.9185	8.1436	8.0866	8.3227	7.9488
1466	IFT140	ENSG00000187535	IFT140	7.8619	8.0499	8.3136	8.216	7.7804	8.2499	8.4746	8.2315	8.2536
1467	NDUFS3	ENSG00000213619	NDUFS3	11.7734	11.4852	11.4539	11.2786	11.3072	11.2066	11.2388	11.1899	10.9979
1468	HHAT	ENSG00000054392	HHAT	8.3601	8.4308	8.6291	8.6895	8.6167	8.7544	8.7977	8.9326	9.0547
1469	TBL3	ENSG00000183751	TBL3	9.4535	9.4907	9.8142	9.3568	9.1579	9.3841	9.5985	9.6421	9.1331
1470	LMNB2	ENSG00000176619	LMNB2	11.6625	11.7101	12.2456	11.9832	11.7005	12.0222	11.5281	11.8228	11.736
1471	HERC1	ENSG00000103657	HERC1	9.7764	10.0979	10.0949	10.1734	10.1116	10.2766	10.0443	10.1365	10.6161
1472	FANCA	ENSG00000187741	FANCA	7.8319	8.2554	8.1997	8.4045	8.0931	8.4826	7.8447	8.1576	8.0779
1473	ELF3	ENSG00000163435	ELF3	11.976	12.0853	12.0625	12.4692	12.3899	12.4637	12.4942	12.4082	12.0095
1474	RNASE4	ENSG00000258818	RNASE4	8.1967	7.9564	8.0186	7.8824	8.2864	8.1117	8.5511	7.9511	8.3561
1475	MTHFD2	ENSG00000065911	MTHFD2	12.0464	12.0922	12.0472	12.314	12.4026	12.2532	11.795	11.8388	11.8314
1476	TMEM63A	ENSG00000196187	TMEM63A	9.1096	9.4026	9.4611	9.4473	9.0141	9.4572	9.5965	9.731	9.4297
1477	CYBC1	ENSG00000178927	CYBC1	9.3512	9.3553	9.6371	9.3247	9.0169	9.3017	9.6877	9.602	9.1832
1478	SOX9	ENSG00000125398	SOX9	10.1497	10.7437	10.56	10.5107	10.3455	10.8392	10.5937	10.8087	10.5604
1479	CHAC2	ENSG00000143942	CHAC2	8.3947	7.9381	7.9891	8.1894	8.244	8.0374	7.688	7.832	7.8857
1480	P3H1	ENSG00000117385	P3H1	8.8889	9.0361	9.0932	9.0231	8.9886	9.2623	9.3736	9.5318	9.4004
1481	ATP5F1C	ENSG00000165629	ATP5F1C	13.1165	12.9415	12.8096	12.7125	12.8025	12.5961	12.5959	12.4935	12.4241
1482	DPCD	ENSG00000166171	DPCD	9.393	9.2484	9.1098	9.0156	8.9685	8.8347	9.0902	8.8156	8.6919
1483	ALG14	ENSG00000172339	ALG14	9.6586	9.5359	9.5528	9.3647	9.613	9.3622	9.1651	9.0154	9.2204
1484	FPGT	ENSG00000254685	FPGT	9.1221	9.2109	8.8256	8.7663	8.9035	8.7466	8.5757	8.5485	8.8344
1485	MLLT11	ENSG00000213190	MLLT11	9.4403	9.3825	9.2206	9.8443	9.8574	9.7886	9.4839	9.5452	9.5168
1486	DAG1	ENSG00000173402	DAG1	11.2662	11.4768	11.6745	11.6308	11.5273	11.9158	11.7184	11.9683	11.7973
1487	RRP12	ENSG00000052749	RRP12	9.1221	9.3712	9.7922	9.4877	9.2248	9.6105	9.2719	9.5717	9.6366
1488	NDUFB8	ENSG00000166136	NDUFB8	12.3211	12.1315	11.979	11.943	12.0007	11.7824	11.8583	11.7719	11.561
1489	REEP1	ENSG00000068615	REEP1	8.0214	7.6327	7.5456	7.8546	8.1655	7.9318	7.8175	7.5769	8.0458
1490	DMAC1	ENSG00000137038	DMAC1	11.2001	10.9974	10.8427	10.7297	10.7993	10.5895	10.8157	10.6375	10.4624
1491	LOC105369340			8.8445	8.7459	8.4757	8.3891	8.4319	8.2753	8.5838	8.2315	8.2316
1492	PCGF2	ENSG00000277258	PCGF2	8.4876	8.1109	8.2503	8.5296	8.3893	8.4351	8.6548	8.6679	8.053
1493	VPS13C	ENSG00000129003	VPS13C	10.0597	10.5601	10.5069	10.3454	10.1529	10.1441	10.0086	10.2015	10.5829
1494	THBS1	ENSG00000137801	THBS1	13.4114	13.7469	13.6517	13.9903	13.7631	14.0584	13.8591	14.1032	13.9627
1495	NDUFB6	ENSG00000165264	NDUFB6	11.3753	11.0932	11.0094	10.9219	11.012	10.8078	10.7914	10.7038	10.6744
1496	SF3B5	ENSG00000169976	SF3B5	12.5909	12.3064	12.2472	12.0699	12.169	12.0039	12.1208	11.9815	11.829
1497	ENC1	ENSG00000171617	ENC1	9.7091	10.0435	9.9134	10.1621	10.0785	10.1906	10.3008	10.3907	10.3588
1498	ANKRD11	ENSG00000167522	ANKRD11	9.7632	10.323	10.2094	10.2449	10.0555	10.3772	10.2507	10.5245	10.0582
1499	SGPP2	ENSG00000163082	SGPP2	10.7678	10.939	11.1706	11.2917	11.1725	11.2988	11.4342	11.3585	11.3833
1500	CDK1	ENSG00000170312	CDK1	11.2021	11.2797	10.9774	11.2236	11.2441	11.1919	10.7011	10.7806	10.8921
1501	RPL7A	ENSG00000148303	RPL7A	15.2187	14.7902	14.8592	14.6541	14.7539	14.5359	14.7734	14.7152	14.4374
1502	DUSP4	ENSG00000120875	DUSP4	9.8507	10.1674	10.3965	10.5753	10.3117	10.5484	10.2198	10.3833	10.4024
1503	CACTIN	ENSG00000105298	CACTIN	8.5505	8.5029	8.9897	8.6447	8.291	8.6277	8.7077	8.7895	8.3207
1504	HSD17B1	ENSG00000108786	HSD17B1	9.7632	9.5379	9.5728	9.175	9.2818	9.2163	9.535	9.1533	9.2236
1505	AURKB	ENSG00000178999	AURKB	9.5824	9.3576	9.459	9.7716	9.6441	9.7069	9.1732	9.3625	9.1799
1506	S100A8	ENSG00000143546	S100A8	13.2671	12.9936	12.8408	13.0846	12.9648	12.7248	13.1828	12.9847	12.5654
1507	ORAI3	ENSG00000175938	ORAI3	8.7242	8.6333	9.0045	8.5225	8.5134	8.7799	9.073	9.0752	8.8323
1508	RAD51C	ENSG00000108384	RAD51C	9.9567	10.0206	9.8524	9.8414	9.9408	9.767	9.4444	9.446	9.5779
1509	MED31	ENSG00000108590	MED31	8.9555	8.7736	8.5981	8.4499	8.4692	8.3726	8.5091	8.4519	8.2157
1510	EXOC6	ENSG00000138190	EXOC6	8.64	8.5111	8.2151	8.416	8.3936	8.4351	7.9676	8.0674	8.4813
1511	HAS3	ENSG00000103044	HAS3	9.6925	9.9312	9.9537	10.4129	10.1259	10.2467	10.2015	10.2198	9.9331
1512	B2M	ENSG00000166710	B2M	15.18	14.9768	14.8153	14.6624	14.765	14.5216	14.8354	14.7369	14.4646
1513	WWC3	ENSG00000047644	WWC3	8.1075	8.7105	8.6405	8.6151	8.323	8.6884	8.5552	8.8266	8.492
1514	MYSM1	ENSG00000162601	MYSM1	9.1629	9.3205	9.3951	9.2172	9.0391	8.9337	8.6928	9.0154	9.2706
1515	LDLR	ENSG00000130164	LDLR	11.6316	11.7817	11.9853	11.5427	11.3747	11.7203	11.6792	12.0786	11.88
1516	ZNF787	ENSG00000142409	ZNF787	10.1898	9.9142	10.272	9.9161	9.7387	9.8526	10.1883	10.1021	9.6426
1517	PLK3	ENSG00000173846	PLK3	8.4617	8.7494	8.8652	8.895	8.7164	8.9014	8.9808	9.1823	8.5567
1518	NSDHL	ENSG00000147383	NSDHL	11.3375	11.1882	11.1915	10.7359	10.7293	10.7897	10.8871	10.9543	11.0003
1519	PGAP3	ENSG00000161395	PGAP3	7.9107	7.932	8.2048	7.8602	7.5602	7.7625	8.2122	8.1459	8.0779
1520	IGHMBP2	ENSG00000132740	IGHMBP2	7.6486	8.0328	8.2603	8.1983	7.8573	8.1977	8.1036	8.2589	7.824
1521	DDX58	ENSG00000107201	DDX58	10.5092	10.8829	10.5296	10.3574	10.2453	10.264	10.3348	10.1585	10.2775
1522	BOLA3	ENSG00000163170	BOLA3	10.3164	10.0017	9.9674	9.9322	9.9686	9.8466	9.7285	9.6442	9.5953
1523	OSMR	ENSG00000145623	OSMR	10.8601	10.9221	10.9002	11.2932	11.2011	11.3282	11.2471	11.3173	11.4604
1524	PDZD8	ENSG00000165650	PDZD8	9.2639	9.5639	9.7364	9.5654	9.4875	9.6935	9.4709	9.6463	10.0582
1525	SLF1	ENSG00000133302	SLF1	8.3459	8.2003	8.1737	8.2885	8.1452	8.1436	7.6499	7.8465	8.1264
1526	CSRNP1	ENSG00000144655	CSRNP1	8.0125	7.9381	8.3788	7.8824	7.6129	8.0074	8.1964	8.1922	7.9793
1527	RPL6	ENSG00000089009	RPL6	14.6555	14.3236	14.326	14.1308	14.2273	14.0161	14.144	14.1185	13.8921
1528	TGM1	ENSG00000092295	TGM1	11.9199	11.5397	11.9684	11.8424	11.9301	11.8832	11.4609	11.506	11.4965
1529	MAP3K9	ENSG00000006432	MAP3K9	8.1568	8.6104	8.7431	8.7482	8.4444	8.7698	8.38	8.7475	8.4075
1530	NCAPH	ENSG00000121152	NCAPH	9.097	9.3345	9.2358	9.626	9.4955	9.6868	9.0585	9.2846	9.4255
1531	SLC27A4	ENSG00000167114	SLC27A4	9.1669	9.2969	9.7364	9.7092	9.4794	9.7911	9.5033	9.762	9.5233
1532	LZTR1	ENSG00000099949	LZTR1	8.9922	8.9719	9.3377	8.9539	8.7026	8.9268	9.1128	9.395	8.8937
1533	RNF181	ENSG00000168894	RNF181	11.5432	11.2804	11.1204	11.0198	11.0751	10.9396	11.1029	10.9981	10.7692
1534	HSPB1	ENSG00000106211	HSPB1	15.8408	15.3614	15.4706	15.2502	15.3703	15.1871	15.4624	15.4589	15.0735
1535	SUFU	ENSG00000107882	SUFU	8.1888	8.3084	8.678	8.4867	8.3893	8.731	8.7152	8.7932	8.3561
1536	MAN2B1	ENSG00000104774	MAN2B1	11.2483	11.2579	11.6036	11.1056	10.9613	11.166	11.5276	11.5505	11.2973
1537	KIAA0556	ENSG00000047578	KIAA0556	8.6108	8.8041	9.0988	9.0504	9.0197	9.2623	9.0527	9.3267	9.1143
1538	MAN2A2	ENSG00000196547	MAN2A2	7.59	8.1378	8.1893	7.9259	7.6709	8.1357	7.9552	8.1518	7.8736
1539	MAGI3	ENSG00000081026	MAGI3	7.6714	8.1798	8.1997	8.1115	8.0335	8.1901	7.9171	8.0549	8.4653
1540	DOP1B	ENSG00000142197	DOP1B	8.2123	8.4265	8.6669	8.7633	8.7095	8.8779	8.4213	8.8007	8.513
1541	SLC23A2	ENSG00000089057	SLC23A2	9.2104	9.407	9.5035	9.5688	9.4589	9.781	9.6858	9.8727	9.8186
1542	MOGS	ENSG00000115275	MOGS	9.028	9.3158	9.493	9.2624	8.9656	9.4901	9.4774	9.5869	9.2124
1543	WDFY3	ENSG00000163625	WDFY3	9.9119	10.2947	10.2498	10.3692	10.3411	10.425	10.3821	10.5086	10.7287
1544	TTC7A	ENSG00000068724	TTC7A	9.2676	9.4224	9.6747	9.2835	9.0771	9.2893	9.5475	9.7505	9.2905
1545	KITLG	ENSG00000049130	KITLG	9.3618	9.3461	9.2681	8.9354	9.0851	8.9268	8.9654	9.0967	9.5362
1546	GPR176	ENSG00000166073	GPR176	7.7485	7.932	8.2652	8.0142	8.0112	8.1709	8.3422	8.2805	8.4131
1547	XRRA1	ENSG00000166435	XRRA1	7.5413	7.9442	7.965	8.049	8.0609	8.1709	7.98	8.1979	8.3088
1548	ODF3B	ENSG00000177989	ODF3B	7.9671	7.8884	8.0646	7.7616	7.598	7.793	8.0519	8.0612	7.4519
1549	MRPS21	ENSG00000266472	MRPS21	12.3581	12.1205	11.9631	11.8181	11.979	11.7269	11.9304	11.8067	11.6341
1550	MBNL3	ENSG00000076770	MBNL3	9.4828	9.5875	9.4761	9.4075	9.256	9.2804	8.9212	9.0967	9.5116
1551	MRTFA	ENSG00000196588	MRTFA	9.9023	10.1061	10.457	10.3464	10.1465	10.5191	10.3775	10.5679	10.2155
1552	FSCN1	ENSG00000075618	FSCN1	12.6072	12.4916	12.7537	12.568	12.3006	12.5995	12.742	12.8084	12.1472
1553	TRIB2	ENSG00000071575	TRIB2	7.8619	8.0724	8.1092	8.3616	8.2344	8.3455	8.4703	8.5033	8.4626
1554	MRPL20	ENSG00000242485	MRPL20	11.8404	11.6921	11.5043	11.4666	11.5414	11.3654	11.3606	11.2897	11.1091
1555	MRPL27	ENSG00000108826	MRPL27	11.5229	11.336	11.1494	11.0866	11.1605	11.0239	11.0043	10.9643	10.7757
1556	IL1A	ENSG00000115008	IL1A	12.3742	12.436	12.1555	12.7485	12.6275	12.5554	12.2217	12.2092	12.1732
1557	SLC25A1	ENSG00000100075	SLC25A1	12.015	11.8629	12.0916	11.5696	11.4414	11.5764	11.7339	11.7889	11.6136
1558	PLK4	ENSG00000142731	PLK4	9.1262	9.2606	9.0045	9.2603	9.2748	9.155	8.6039	8.8947	9.0511
1559	STIL	ENSG00000123473	STIL	9.3861	9.6653	9.4846	9.7061	9.6728	9.7708	9.1488	9.2604	9.6258
1560	EML3	ENSG00000149499	EML3	9.3618	9.5934	9.8671	9.3941	9.1529	9.4886	9.7064	9.671	9.3876
1561	ANXA2P2	ENSG00000231991	ANXA2P2	10.2055	9.9825	9.8944	9.7761	9.8636	9.6976	9.836	10.21	9.5541
1562	KLK10	ENSG00000129451	KLK10	12.8741	13.2496	13.1843	13.3536	13.1734	13.4186	13.4822	13.581	13.0907
1563	BDP1	ENSG00000145734	BDP1	9.1054	9.6127	9.5284	9.3063	9.1756	9.2069	9.0644	9.1592	9.599
1564	SLC9A8	ENSG00000197818	SLC9A8	8.3028	8.5437	8.7325	8.7422	8.635	8.9719	8.9084	8.9729	8.7483
1565	ERH	ENSG00000100632	ERH	12.4342	12.2134	12.0906	12.0077	12.123	11.9401	11.9521	11.8569	11.6808
1566	DSCC1	ENSG00000136982	DSCC1	8.7296	8.8142	8.3466	9.0553	8.8098	8.8468	8.4258	8.6597	8.6733
1567	SHCBP1	ENSG00000171241	SHCBP1	9.552	9.7427	9.6672	9.8957	9.848	9.7911	9.1839	9.5091	9.6209
1568	CC2D1A	ENSG00000132024	CC2D1A	9.6586	9.7321	10.1678	9.9402	9.6674	10.1202	9.9565	10.2044	9.7637
1569	AURKA	ENSG00000087586	AURKA	10.4948	10.416	10.4943	10.6518	10.6323	10.6082	9.9813	10.2516	10.3221
1570	TSHZ1	ENSG00000179981	TSHZ1	7.7698	8.1642	8.2553	8.3695	8.2583	8.5043	8.479	8.3382	8.2845
1571	C8ORF59	ENSG00000176731	C8orf59	10.6464	10.4367	10.2222	10.0791	10.2631	10.0599	10.1327	9.9705	10.0447
1572	LOC100996842			8.587	8.4438	8.4193	8.1209	8.2053	8.3248	8.5634	8.175	7.9372
1573	ABCA12	ENSG00000144452	ABCA12	10.6904	10.8916	11.0247	10.8643	10.9088	10.8633	10.5947	10.7305	11.3406
1574	XXYLT1	ENSG00000173950	XXYLT1	8.64	8.8307	9.1976	9.082	8.9627	9.1511	8.9716	9.188	9.3545
1575	RAD51AP1	ENSG00000111247	RAD51AP1	8.7672	9.0189	8.6059	8.7083	8.7505	8.7951	8.2936	8.3987	8.6663
1576	SRF	ENSG00000112658	SRF	10.7249	10.6243	11.0628	10.619	10.3366	10.5909	10.6983	10.7806	10.3754
1577	NCKIPSD	ENSG00000213672	NCKIPSD	8.2278	8.4089	8.8323	8.461	8.0168	8.3283	8.4258	8.4328	8.3705
1578	ZNF608	ENSG00000168916	ZNF608	8.8841	8.8601	9.0133	8.7752	8.9005	8.9983	9.038	9.2766	9.4544
1579	HIST3H2A	ENSG00000181218	HIST3H2A	9.9095	9.5659	9.6784	9.3627	9.5154	9.2911	9.5434	9.3396	9.2172
1580	GABARAPL1	ENSG00000139112	GABARAPL1	10.7221	10.4972	10.5987	10.9016	11.0078	10.7815	11.1204	11.0485	11.0077
1581	PHIP	ENSG00000146247	PHIP	10.3539	10.734	10.7033	10.3859	10.3621	10.3086	10.4402	10.242	10.8447
1582	PTRHD1	ENSG00000184924	PTRHD1	10.2345	9.987	9.8752	9.6407	9.8401	9.6841	9.7664	9.669	9.509
1583	CHST15	ENSG00000182022	CHST15	10.3236	10.3054	10.4451	10.655	10.6432	10.7815	10.7279	10.7364	10.9399
1584	BUB1	ENSG00000169679	BUB1	10.506	10.5601	10.3806	10.5998	10.585	10.5282	9.9344	10.2323	10.3697
1585	2020-03-09			8.1241	7.9564	8.275	7.8989	7.9363	8.0542	8.4703	8.2965	7.824
1586	UPP1	ENSG00000183696	UPP1	9.9797	10.0321	10.0326	10.4552	10.3588	10.2775	10.0531	9.9984	9.7659
1587	MTSS1	ENSG00000170873	MTSS1	9.3299	9.3735	9.4525	9.3448	9.4507	9.5831	9.7629	9.7886	9.9076
1588	ALOX15B	ENSG00000179593	ALOX15B	10.8822	10.8491	11.1272	11.5025	11.2103	11.4257	11.2024	11.2478	11.1545
1589	CHCHD1	ENSG00000172586	CHCHD1	11.2157	10.9878	10.8834	10.8074	10.9118	10.6894	10.7844	10.6592	10.4591
1590	SPTSSB	ENSG00000196542	SPTSSB	8.2807	8.1378	7.8903	7.6165	7.7335	7.7209	7.9426	7.7415	7.9603
1591	TLN2	ENSG00000171914	TLN2	8.1487	8.3549	8.4193	8.6832	8.5679	8.7414	8.6355	8.8376	8.6569
1592	DHFR	ENSG00000228716	DHFR	9.7843	9.925	9.799	10.0313	10.0528	10.0111	9.3922	9.6442	9.7237
1593	NCOA7	ENSG00000111912	NCOA7	12.6249	12.6028	12.3819	12.9791	12.895	12.792	12.5211	12.3996	12.4708
1594	CRAMP1	ENSG00000007545	CRAMP1	8.1649	8.5676	8.6443	8.5541	8.3185	8.7151	8.7225	8.8735	8.6064
1595	MRPS33	ENSG00000090263	MRPS33	10.9995	10.7047	10.5997	10.6273	10.6074	10.472	10.5025	10.3325	10.2667
1596	FSTL3	ENSG00000070404	FSTL3	11.4727	11.3406	11.6046	11.2734	11.175	11.2342	11.5883	11.5731	10.9825
1597	SAC3D1	ENSG00000168061	SAC3D1	9.5115	9.353	9.6484	9.2624	9.1529	9.2367	9.562	9.5519	9.0147
1598	MET	ENSG00000105976	MET	10.8312	11.1805	11.0334	11.3113	11.2375	11.3717	11.1636	11.2749	11.6008
1599	COPS9	ENSG00000172428	COPS9	11.5768	11.2882	11.2095	11.1115	11.2066	10.9588	11.1778	11.0765	10.8058
1600	SNX8	ENSG00000106266	SNX8	8.8038	8.6669	8.9194	8.6544	8.4935	8.7362	8.9019	9.0057	8.3326
1601	MRPL52	ENSG00000172590	MRPL52	11.1349	10.9166	10.8294	10.7861	10.8033	10.6365	10.7242	10.482	10.4365
1602	GAPDH	ENSG00000111640	GAPDH	16.5063	16.0853	16.161	16.0107	16.0656	15.9039	15.9655	15.9818	15.7129
1603	CAVIN3	ENSG00000170955	CAVIN3	11.6037	11.5686	11.644	11.3102	11.1656	11.139	11.566	11.4034	11.1125
1604	CENPK	ENSG00000123219	CENPK	8.2954	8.5234	7.9711	8.3891	8.2864	8.2203	7.9983	7.9645	7.9372
1605	ATP5PF	ENSG00000154723	ATP5PF	12.1398	11.8104	11.7843	11.6879	11.7944	11.5734	11.5675	11.5083	11.4213
1606	TAOK2	ENSG00000149930	TAOK2	9.6034	9.7756	9.9885	9.6618	9.4108	9.8024	9.9201	10.0776	9.5792
1607	BORCS6	ENSG00000196544	BORCS6	8.974	8.834	9.0793	8.6737	8.5793	8.6136	9.041	9.0154	8.5567
1608	XDH	ENSG00000158125	XDH	10.0158	10.3714	10.2794	10.5581	10.2922	10.476	10.5164	10.6878	10.6738
1609	SUSD6	ENSG00000100647	SUSD6	10.4609	10.6984	10.7906	10.8762	10.8017	10.9749	11.0193	11.2167	10.9549
1610	RAB40C	ENSG00000197562	RAB40C	9.4502	9.3229	9.656	9.2062	9.1401	9.2087	9.5884	9.6296	9.1314
1611	CALML3	ENSG00000178363	CALML3	9.7391	9.3392	9.4417	9.882	9.9438	9.9583	9.7877	9.6317	9.7169
1612	NOMO2	ENSG00000185164	NOMO2	7.8319	8.0039	8.1472	8.3255	8.1905	8.4764	8.3084	8.3888	8.4517
1613	UBXN11	ENSG00000158062	UBXN11	8.0035	8.2105	8.1092	8.3774	8.1246	8.3489	8.4746	8.3687	7.8028
1614	RAN	ENSG00000132341	RAN	14.4275	14.1793	14.1151	14.029	14.091	13.9088	13.8889	13.8407	13.7036
1615	GAS1	ENSG00000180447	GAS1	8.1649	8.2306	8.5584	8.1715	8.0056	8.3489	8.6158	8.5395	8.1734
1616	FAM214A	ENSG00000047346	FAM214A	8.1159	8.5316	8.5094	8.5678	8.3676	8.5614	8.5552	8.7895	8.8448
1617	HRH1	ENSG00000196639	HRH1	8.0907	8.2603	8.1684	8.4939	8.3544	8.4701	8.4526	8.6555	8.7395
1618	YAE1	ENSG00000241127	YAE1	8.7458	8.8175	8.4842	8.3813	8.537	8.2932	8.5218	8.1341	8.3648
1619	LRR1	ENSG00000165501	LRR1	9.8357	9.7909	9.4972	9.6857	9.5887	9.626	9.2819	9.2712	9.3281
1620	MOCS3	ENSG00000124217	MOCS3	8.1649	8.2845	8.8488	8.6576	8.4235	8.5585	8.3518	8.6179	8.6283
1621	UQCRB	ENSG00000156467	UQCRB	12.82	12.5987	12.4534	12.3226	12.4447	12.1579	12.3841	12.2582	12.1533
1622	CSPP1	ENSG00000104218	CSPP1	7.6601	8.2356	8.1256	7.9733	7.8129	7.8521	7.8978	7.6283	8.1501
1623	PDPR	ENSG00000090857	PDPR	9.7817	9.9126	9.9353	10.0125	10.061	10.2384	10.1816	10.3025	10.4563
1624	IL17RA	ENSG00000177663	IL17RA	9.0629	9.2825	9.4676	9.2194	8.9334	9.307	9.383	9.6669	9.2829
1625	SH3BP1	ENSG00000100092	SH3BP1	8.1729	8.3131	8.4757	8.5781	8.244	8.6361	8.5675	8.6841	8.1093
1626	RNF213			10.7208	11.2912	11.2481	11.1192	11.046	11.3975	11.1851	11.4374	11.2405
1627	CCNA2	ENSG00000145386	CCNA2	11.0806	11.1727	10.9946	11.3025	11.2928	11.3019	10.7224	10.8445	10.9258
1628	WDR7	ENSG00000091157	WDR7	8.6629	8.9263	9.0424	9.1246	9.2004	9.2219	8.99	9.0409	9.4283
1629	MFAP3L	ENSG00000198948	MFAP3L	8.1568	8.3036	8.0927	8.4349	8.5331	8.3557	8.3326	8.5749	8.7834
1630	ZBTB7B	ENSG00000160685	ZBTB7B	10.9291	10.8204	11.2898	10.8354	10.5689	10.9144	11.0613	11.119	10.7499
1631	MT1E	ENSG00000169715	MT1E	11.4605	11.2554	11.1594	11.2274	11.3427	11.1582	11.0208	10.9907	10.7343
1632	C6ORF132	ENSG00000188112	C6orf132	9.7999	9.9691	10.0077	9.9335	9.7488	10.0089	9.9658	10.2128	9.4516
1633	ABCE1	ENSG00000164163	ABCE1	11.9223	11.9186	11.8001	11.7384	11.7763	11.7051	11.3392	11.3547	11.7374
1634	SYTL1	ENSG00000142765	SYTL1	9.9613	9.7197	10.1141	9.5498	9.4975	9.5374	9.9265	9.7658	9.6686
1635	IQSEC2	ENSG00000124313	IQSEC2	8.0125	8.2845	8.2403	8.185	8.1194	8.2536	8.4833	8.5879	7.9018
1636	BLOC1S1	ENSG00000135441	BLOC1S1	10.0445	9.8293	9.7275	9.5394	9.7147	9.4901	9.7267	9.4195	9.3848
1637	NFKB2	ENSG00000077150	NFKB2	10.5967	10.7688	10.9501	10.8475	10.4955	10.9121	10.9606	11.1508	10.5897
1638	TFRC	ENSG00000072274	TFRC	13.1894	13.153	12.9895	12.728	12.7484	12.6569	12.6228	12.725	12.9504
1639	GPRC5A	ENSG00000013588	GPRC5A	11.2737	11.309	11.3756	11.7708	11.5793	11.8573	11.7161	11.7165	11.6523
1640	CSE1L	ENSG00000124207	CSE1L	12.7978	12.884	12.6796	12.6274	12.6366	12.5901	12.2401	12.2868	12.492
1641	PCSK6	ENSG00000140479	PCSK6	8.5505	8.6632	8.8488	9.0455	8.9185	9.1174	8.9961	9.2302	8.9056
1642	LAMTOR4	ENSG00000188186	LAMTOR4	11.4872	11.2306	11.1667	10.9091	11.0623	10.9236	11.1569	10.9551	10.7746
1643	CIT	ENSG00000122966	CIT	8.4747	8.7494	8.602	8.8618	8.7639	8.9314	8.2886	8.9086	8.7725
1644	TMEM45A	ENSG00000181458	TMEM45A	11.1844	11.1425	11.0035	10.6518	10.7919	10.6948	10.6624	10.6685	10.7527
1645	TMEM181	ENSG00000146433	TMEM181	9.8102	10.1074	10.0767	10.3384	10.2678	10.3638	10.3324	10.3858	10.5226
1646	STEAP3	ENSG00000115107	STEAP3	10.3835	10.4762	10.8721	10.5573	10.46	10.7391	10.6785	10.9899	10.8693
1647	ORMDL2	ENSG00000123353	ORMDL2	11.508	11.2548	11.134	10.9958	10.9628	10.9815	10.9606	10.916	10.7962
1648	AQP3	ENSG00000165272	AQP3	10.4948	10.121	10.581	10.5178	10.7747	10.6812	10.302	10.2226	10.4826
1649	MIR22HG	ENSG00000186594	MIR22HG	10.4428	10.3509	10.3473	10.1768	10.3037	10.2613	10.7667	10.6777	10.6941
1650	GANAB	ENSG00000089597	GANAB	12.3341	12.384	12.6488	12.6772	12.6298	12.855	12.7138	12.9161	12.9358
1651	FYCO1	ENSG00000163820	FYCO1	9.6813	9.9111	10.0697	10.0778	10.0266	10.282	10.0749	10.3209	10.3538
1652	GALNT6	ENSG00000139629	GALNT6	10.2075	10.4432	10.3818	10.6306	10.7061	10.6614	10.6643	10.8714	10.8085
1653	TLE1	ENSG00000196781	TLE1	9.1589	9.474	9.7575	9.5341	9.4235	9.7056	9.6764	9.8798	9.5336
1654	NBEAL1	ENSG00000144426	NBEAL1	8.2881	8.8568	8.6175	8.5261	8.5564	8.4826	8.2433	8.5215	8.8592
1655	VNN1	ENSG00000112299	VNN1	9.1426	9.4026	9.0765	9.6276	9.4023	9.3588	9.7485	9.534	9.413
1656	NFAT5	ENSG00000102908	NFAT5	9.4828	10.0406	9.8944	9.7967	9.6204	9.6595	9.431	9.4317	9.7604
1657	RELB	ENSG00000104856	RELB	9.9356	9.9571	10.2733	9.9742	9.7026	9.9882	10.2897	10.3287	9.8856
1658	RABEP2	ENSG00000177548	RABEP2	9.0147	8.9046	9.2632	8.9953	8.7403	8.885	9.2794	9.2107	8.717
1659	NSD1	ENSG00000165671	NSD1	11.1893	11.4487	11.436	11.573	11.5482	11.6541	11.4839	11.6241	11.9824
1660	PKP1	ENSG00000081277	PKP1	10.4428	10.2073	10.4656	9.9909	9.957	10.0431	10.4514	10.4407	10.3101
1661	GNS	ENSG00000135677	GNS	10.6579	10.7323	10.8269	10.9681	10.9482	10.986	11.0986	11.1698	11.3295
1662	RPL3	ENSG00000100316	RPL3	16.2611	15.8474	15.9141	15.7307	15.8418	15.6049	15.8185	15.7815	15.5023
1663	SULT2B1	ENSG00000088002	SULT2B1	9.4067	9.2409	9.2583	9.2281	9.1655	9.2929	9.0902	9.0377	8.6686
1664	GRB7	ENSG00000141738	GRB7	8.1487	8.4438	8.4499	8.5644	8.2535	8.5555	8.7942	8.7744	8.5388
1665	POLR2G	ENSG00000168002	POLR2G	11.6418	11.4524	11.3073	11.2404	11.2992	11.1852	11.263	11.0971	10.884
1666	C20ORF27	ENSG00000101220	C20orf27	9.8853	9.7268	10.1305	9.6698	9.5115	9.57	9.7824	9.7231	9.4158
1667	BRCA1	ENSG00000012048	BRCA1	9.0499	9.5258	9.3861	9.6127	9.5351	9.5329	9.0788	9.2631	9.5388
1668	PAQR5	ENSG00000137819	PAQR5	8.0737	7.9135	8.3466	8.2802	8.2392	8.5496	8.1751	8.175	8.5743
1669	DHX37	ENSG00000150990	DHX37	9.222	9.0839	9.6522	9.4247	9.0197	9.4808	9.3642	9.5629	9.2814
1670	ZBTB41	ENSG00000177888	ZBTB41	9.3827	9.669	9.3793	9.1907	9.1478	9.0454	9.1378	9.0752	9.4932
1671	FPGS	ENSG00000136877	FPGS	11.4968	11.3794	11.686	11.3041	11.0691	11.2169	11.5939	11.4823	11.1207
1672	MKNK2	ENSG00000099875	MKNK2	10.3973	10.3451	10.6133	10.314	10.0838	10.4658	10.4402	10.6437	10.0174
1673	POP5	ENSG00000167272	POP5	10.223	9.9204	9.7239	9.6873	9.7656	9.6512	9.665	9.6127	9.4945
1674	DPM3	ENSG00000179085	DPM3	9.7255	9.4676	9.3747	9.3042	9.372	9.2293	9.4687	9.1178	9.0054
1675	ATP7A	ENSG00000165240	ATP7A	8.2954	8.7319	8.6252	8.3891	8.6423	8.5165	8.479	8.4848	9.0147
1676	SLC37A4	ENSG00000137700	SLC37A4	8.4152	8.4779	8.8749	8.5678	8.244	8.4059	8.8219	8.676	8.7305
1677	SLC9A7	ENSG00000065923	SLC9A7	8.3173	8.7702	8.9319	8.9825	8.6816	9.0285	8.8856	8.797	8.8112
1678	CTSA	ENSG00000064601	CTSA	11.2157	11.155	11.2703	11.4753	11.4387	11.5876	11.69	11.6891	11.6781
1679	ABHD2	ENSG00000140526	ABHD2	10.3218	10.3301	10.392	10.5143	10.5065	10.6799	10.494	10.6448	10.9984
1680	ERC1	ENSG00000082805	ERC1	10.8249	11.0243	11.1347	11.2554	11.1731	11.2966	11.1343	11.3167	11.5891
1681	FGFR2	ENSG00000066468	FGFR2	9.4892	9.5359	9.6294	9.7506	9.829	9.8813	9.8942	10.0449	10.09
1682	PSMG4	ENSG00000180822	PSMG4	9.3896	9.3803	9.1316	9.1105	9.193	9.1609	9.1072	8.9763	8.6849
1683	NCAPG	ENSG00000109805	NCAPG	10.2927	10.4127	10.2818	10.3741	10.2725	10.2467	9.7557	9.9521	10.2123
1684	EEA1	ENSG00000102189	EEA1	9.3792	9.9541	9.5649	9.5619	9.4298	9.3554	9.4332	9.3575	9.8005
1685	GADD45GIP1	ENSG00000179271	GADD45GIP1	12.1469	11.9523	11.8329	11.773	11.8547	11.7124	11.7303	11.6533	11.3783
1686	SGSM2	ENSG00000141258	SGSM2	8.5989	8.9046	9.0821	8.733	8.4773	8.8175	9.0052	9.0186	8.6331
1687	CCDC57	ENSG00000176155	CCDC57	8.6572	8.5833	8.3041	8.2377	8.2677	8.1863	8.2687	8.4614	7.968
1688	CYCS	ENSG00000172115	CYCS	12.8741	12.77	12.5959	12.5514	12.5658	12.4668	12.3381	12.2518	12.2914
1689	ORC3	ENSG00000135336	ORC3	10.0747	10.0855	9.8622	9.8971	9.8017	9.7606	9.4444	9.5782	9.7044
1690	SEC14L2	ENSG00000100003	SEC14L2	11.1205	10.9458	10.9804	11.4583	11.4553	11.4872	11.377	11.401	11.2729
1691	CYTH1	ENSG00000108669	CYTH1	10.7194	10.7454	10.8575	11.0422	11.0391	11.0635	11.3004	11.2843	11.1335
1692	RACK1	ENSG00000204628	RACK1	15.8552	15.3916	15.5235	15.2978	15.384	15.2059	15.3602	15.3297	15.1156
1693	ZFP36L2	ENSG00000152518	ZFP36L2	10.8737	11.2936	11.2506	11.159	10.926	11.3603	11.377	11.5094	11.1039
1694	GNB4	ENSG00000114450	GNB4	9.9238	10.2827	10.3	10.1229	9.9245	10.0786	9.7377	9.8566	10.3101
1695	CCDC69	ENSG00000198624	CCDC69	9.1426	9.0894	8.9807	9.5235	9.3785	9.3088	9.6005	9.4556	9.4407
1696	COX14	ENSG00000178449	COX14	10.8413	10.5641	10.4077	10.3574	10.2945	10.2412	10.458	10.2706	10.1237
1697	S100A11	ENSG00000163191	S100A11	14.8013	14.422	14.4452	14.3096	14.3796	14.2032	14.4995	14.4812	14.0412
1698	ERAP1	ENSG00000164307	ERAP1	9.9023	10.0075	10.1439	10.0778	10.0253	10.145	10.1949	10.224	10.6461
1699	ZC3H13	ENSG00000123200	ZC3H13	10.2441	10.7859	10.7051	10.6987	10.538	10.6469	10.6842	10.5864	11.037
1700	CCDC85B	ENSG00000175602	CCDC85B	10.4739	10.3394	10.5398	10.0839	10.0555	10.1122	10.2797	10.2128	9.8836
1701	CYP26B1	ENSG00000003137	CYP26B1	7.9297	7.9744	8.4193	7.9939	7.6276	8.0331	8.0342	8.1807	8.0954
1702	AMOTL2	ENSG00000114019	AMOTL2	10.816	10.9298	11.4266	11.0484	10.8574	11.23	11.0342	11.3127	11.2034
1703	SMYD4	ENSG00000186532	SMYD4	7.7485	8.1217	8.1789	8.176	8.2724	8.3625	8.3374	8.4567	8.382
1704	THOC6	ENSG00000131652	THOC6	9.1829	8.7633	9.1207	8.5781	8.6886	8.6164	8.9308	8.87	8.8027
1705	SLC5A6	ENSG00000138074	SLC5A6	8.8545	8.9171	9.4019	9.2172	9.0141	9.4365	9.1759	9.3498	9.2567
1706	SLC3A2	ENSG00000168003	SLC3A2	12.985	12.8636	13.3264	13.4004	13.3739	13.4957	13.068	13.2159	13.1419
1707	KYNU	ENSG00000115919	KYNU	11.8137	11.9287	11.6661	12.2975	12.2218	12.0647	12.2577	12.0542	12.0922
1708	SLC30A1	ENSG00000170385	SLC30A1	9.621	9.7635	10.1318	9.7864	9.6332	9.886	9.5245	9.7349	10.1074
1709	ZNF609	ENSG00000180357	ZNF609	9.5824	9.8522	9.6635	10.097	9.9526	10.1302	10.0384	10.1945	10.0201
1710	RFTN1	ENSG00000131378	RFTN1	9.0057	9.1724	9.0849	9.3785	9.263	9.4332	9.6084	9.5227	9.5064
1711	FBXO31	ENSG00000103264	FBXO31	8.8394	9.0839	9.3377	9.1316	8.6956	9.0622	9.213	9.3163	9.011
1712	CHD6	ENSG00000124177	CHD6	9.9911	10.1569	10.034	10.1745	10.1655	10.2301	10.2959	10.382	10.6969
1713	FAM193B	ENSG00000146067	FAM193B	8.2123	8.7494	8.6098	8.4084	8.3544	8.6136	8.7115	8.7201	8.2505
1714	PLK1	ENSG00000166851	PLK1	10.387	10.3691	10.5967	10.7034	10.4743	10.7495	10.0949	10.4202	10.2519
1715	FAM98C	ENSG00000130244	FAM98C	9.1012	8.9356	9.2607	8.8505	8.6386	8.731	9.0082	8.7782	8.6616
1716	PBX1	ENSG00000185630	PBX1	9.7391	9.8954	9.9384	9.9703	10.1781	10.0662	10.1019	10.1987	10.4658
1717	HS6ST1	ENSG00000136720	HS6ST1	8.7934	8.7389	9.182	8.8701	8.8354	9.0475	9.0902	9.3926	8.9774
1718	CIP2A	ENSG00000163507	CIP2A	9.3548	9.5817	9.3447	9.451	9.4651	9.4154	8.9212	9.0566	9.4088
1719	E2F2	ENSG00000007968	E2F2	8.5131	8.7872	8.9381	8.8163	8.7505	9.1194	8.7837	8.8806	8.4215
1720	NEK2	ENSG00000117650	NEK2	9.9047	9.9914	9.8376	10.138	10.1388	10.1772	9.5579	9.7013	9.9477
1721	ZNF593	ENSG00000142684	ZNF593	10.8687	10.5974	10.5898	10.571	10.6268	10.5077	10.5917	10.2692	10.1483
1722	SNRPD1	ENSG00000167088	SNRPD1	11.4936	11.3007	11.207	11.2241	11.2736	11.1674	10.9622	10.8589	10.8916
1723	NKX2-5	ENSG00000183072	NKX2-5	9.2601	8.9748	9.4329	8.9979	8.7837	8.9291	9.0022	8.936	8.7963
1724	TACC1	ENSG00000147526	TACC1	10.0357	10.3827	10.2523	10.6215	10.5085	10.6224	10.4041	10.5875	10.6802
1725	SFN	ENSG00000175793	SFN	15.8592	15.466	15.5403	15.2816	15.3438	15.249	15.5608	15.5008	15.1644
1726	TRAPPC9	ENSG00000167632	TRAPPC9	9.1868	9.3712	9.7853	9.616	9.4065	9.6429	9.5599	9.8422	9.4338
1727	ZBTB7A	ENSG00000178951	ZBTB7A	10.4109	10.6061	10.8194	10.6338	10.3186	10.8362	10.814	10.9576	10.7124
1728	MARF1	ENSG00000166783	MARF1	10.2211	10.3748	10.3874	10.4746	10.3872	10.5713	10.6285	10.6664	10.9287
1729	MAP7D1	ENSG00000116871	MAP7D1	12.1249	12.2007	12.4863	12.4263	12.1008	12.4874	12.3994	12.5811	11.9893
1730	KIF18A	ENSG00000121621	KIF18A	8.039	8.3131	8.275	8.1624	8.1089	8.1198	7.6955	7.8681	8.3207
1731	KLF10	ENSG00000155090	KLF10	10.3218	10.2694	10.3496	10.5232	10.663	10.6887	10.554	10.7247	10.8906
1732	ZNF518A	ENSG00000177853	ZNF518A	7.9392	8.4567	8.1364	8.3215	7.9363	8.05	8.1911	7.9308	8.427
1733	RHOBTB2	ENSG00000008853	RHOBTB2	9.3299	9.5659	9.978	9.5705	9.3588	9.7708	9.5681	9.8166	9.6149
1734	FBXW9	ENSG00000132004	FBXW9	8.4219	8.4177	8.8455	8.2885	8.0984	8.3283	8.3985	8.5215	8.2348
1735	PRIM1	ENSG00000198056	PRIM1	9.0191	9.0475	9.0163	8.9953	8.8511	8.8827	8.5593	8.4661	8.8344
1736	FGF2	ENSG00000138685	FGF2	8.1075	8.5029	8.2453	8.6414	8.3979	8.5436	8.0577	8.2912	8.1298
1737	NPM1	ENSG00000181163	NPM1	15.1411	14.9511	14.8457	14.7435	14.8406	14.6324	14.65	14.6092	14.4403
1738	ITGA1	ENSG00000213949	ITGA1	8.2807	8.3504	8.3743	8.2969	8.461	8.5043	8.0283	8.2965	8.8027
1739	EIF4EBP1	ENSG00000187840	EIF4EBP1	10.9113	10.8262	10.8665	11.1737	11.1725	11.14	10.843	10.8281	10.5375
1740	CHCHD2	ENSG00000106153	CHCHD2	13.2501	12.9017	12.8696	12.8239	12.8855	12.7281	12.7888	12.7307	12.455
1741	ZZEF1	ENSG00000074755	ZZEF1	9.4168	9.87	9.99	9.8903	9.8975	10.1519	9.9518	10.1005	9.8896
1742	HMGA1	ENSG00000137309	HMGA1	11.7866	11.5789	11.9105	11.9477	11.7887	11.9738	11.6369	11.6309	11.3284
1743	MALAT1	ENSG00000251562	MALAT1	9.7685	9.9706	9.7558	9.5022	9.3163	9.5773	9.7521	9.3751	9.6185
1744	BACE1	ENSG00000186318	BACE1	9.3583	9.407	9.6784	9.6698	9.5055	9.7898	9.8613	9.8709	9.9224
1745	ZNF385A	ENSG00000161642	ZNF385A	8.8495	8.8175	9.0163	8.9774	8.8511	8.9917	9.1759	9.1737	8.4946
1746	COMMD6	ENSG00000188243	COMMD6	11.7989	11.4941	11.3416	11.2596	11.3764	11.1756	11.3308	11.2403	11.0772
1747	GSN	ENSG00000148180	GSN	12.0909	12.1052	12.5873	12.2746	12.0885	12.287	12.3847	12.4573	12.6329
1748	ADIRF	ENSG00000148671	ADIRF	12.5822	12.3108	12.1657	12.2376	12.206	12.0462	12.2041	12.1352	11.8002
1749	UBC	ENSG00000150991	UBC	14.3327	13.9352	13.9453	13.7651	13.9022	13.6678	13.9671	13.9065	13.6163
1750	NOP16	ENSG00000048162	NOP16	11.4654	11.1746	11.1732	11.0884	11.0931	11.0821	10.9075	10.9534	10.7118
1751	LSR	ENSG00000105699	LSR	11.5229	11.7538	11.9559	11.9082	11.7285	12.048	12.0716	12.189	11.7623
1752	PSMB3	ENSG00000275903	PSMB3	12.6484	12.3937	12.3103	12.2265	12.2818	12.1271	12.2327	12.1049	11.8948
1753	PGP	ENSG00000184207	PGP	10.1739	10.1034	10.3143	9.9664	9.8338	9.8694	9.8975	9.8991	9.6088
1754	ANXA2	ENSG00000182718	ANXA2	16.2948	15.9893	15.8974	15.811	15.9241	15.6853	15.9298	15.903	15.5408
1755	CEP250	ENSG00000126001	CEP250	8.5194	8.7804	9.0308	9.0699	8.876	9.1334	8.8184	9.1737	9.0312
1756	TBC1D8B	ENSG00000133138	TBC1D8B	8.0035	8.1746	8.1256	7.9785	8.028	7.9409	7.7756	7.6616	8.3619
1757	YPEL3	ENSG00000090238	YPEL3	9.7579	9.7054	9.826	9.7909	9.787	9.7948	10.336	10.132	9.8249
1758	FLCN	ENSG00000154803	FLCN	8.2807	8.3867	8.8554	8.7603	8.5831	8.6584	8.8491	8.8448	8.7215
1759	PSD3	ENSG00000156011	PSD3	9.2676	9.4866	9.4697	9.7461	9.6204	9.6004	9.636	9.6566	10.0256
1760	ENDOV	ENSG00000173818	ENDOV	8.3173	7.9381	8.0759	7.6363	7.7335	7.8712	8.1425	7.9712	7.8695
1761	CCDC167	ENSG00000198937	CCDC167	9.8076	9.4506	9.3471	9.3186	9.4382	9.22	9.3188	9.1621	9.0953
1762	SLC26A2	ENSG00000155850	SLC26A2	10.3073	10.4171	10.6171	10.481	10.4129	10.4705	10.0849	10.1916	10.7719
1763	SMARCA4	ENSG00000127616	SMARCA4	10.7599	11.0192	11.214	11.2452	11.0542	11.439	11.1764	11.3886	11.0361
1764	MAST2	ENSG00000086015	MAST2	9.1344	9.4506	9.6691	9.5722	9.1955	9.5729	9.3783	9.729	9.3072
1765	APBA3	ENSG00000011132	APBA3	8.9922	8.7283	9.0192	8.6217	8.6313	8.5525	9.0172	8.9763	8.5617
1766	HERC2	ENSG00000128731	HERC2	9.7525	10.2337	10.3	10.1541	10.0623	10.412	10.2068	10.4455	10.1031
1767	MZT2B	ENSG00000152082	MZT2B	12.2823	11.9093	11.8883	11.7933	11.9077	11.7417	11.908	11.7714	11.4955
1768	DANCR	ENSG00000226950	DANCR	11.7569	11.3342	11.42	11.3547	11.4272	11.2635	11.1751	11.1242	11.059
1769	KTN1	ENSG00000126777	KTN1	11.8977	12.3522	12.2302	12.0017	11.8648	11.8689	11.8991	11.891	12.3347
1770	TECPR2	ENSG00000196663	TECPR2	8.4812	8.6852	9.051	8.8392	8.5487	8.885	8.8691	9.0282	9.0036
1771	RABL6	ENSG00000196642	RABL6	11.3848	11.3272	11.6464	11.2601	11.0232	11.3316	11.3892	11.4494	10.973
1772	MGAT5	ENSG00000152127	MGAT5	9.7738	9.945	9.9629	10.1403	10.1655	10.2402	10.1587	10.292	10.4672
1773	DDIAS	ENSG00000165490	DDIAS	7.9297	8.089	7.871	8.2885	8.14	8.0874	7.5786	7.9102	7.8407
1774	SERPINB10	ENSG00000242550	SERPINB10	9.0928	8.9014	9.051	8.6084	8.8322	8.5316	8.9466	8.7705	9.1143
1775	ARHGAP31	ENSG00000031081	ARHGAP31	8.9967	9.1776	9.3307	9.4491	9.3829	9.4509	9.4731	9.5318	9.7147
1776	USP18	ENSG00000184979	USP18	8.9368	9.2582	8.9656	8.8729	8.7336	8.7388	8.7659	8.6882	8.5363
1777	SIPA1L1	ENSG00000197555	SIPA1L1	9.5366	9.7583	9.7203	9.9454	9.97	10.0827	9.9736	9.9804	10.2275
1778	PSMA6	ENSG00000100902	PSMA6	12.8655	12.5853	12.4968	12.3928	12.4885	12.285	12.3774	12.3093	12.144
1779	EMC1	ENSG00000127463	EMC1	9.3227	9.6203	9.6691	9.7123	9.5075	9.9426	9.7964	9.9655	9.8322
1780	HELLS	ENSG00000119969	HELLS	9.1908	9.3322	9.0279	9.1316	9.0931	9.1706	8.6471	8.8156	9.0017
1781	PCYOX1	ENSG00000116005	PCYOX1	10.718	10.7637	10.7699	10.8573	10.9327	10.9537	11.0178	11.0903	11.3844
1782	RPL17	ENSG00000265681	RPL17	11.3926	11.1524	11.0971	11.0335	11.1044	10.9098	10.8311	10.7768	10.7609
1783	HIVEP2	ENSG00000010818	HIVEP2	9.9167	10.1674	10.2298	10.246	10.158	10.1568	10.2934	10.3196	10.6975
1784	SLC5A1	ENSG00000100170	SLC5A1	8.8938	9.2508	8.9807	8.8729	8.9185	8.8874	9.2567	9.3776	9.286
1785	CCNA1	ENSG00000133101	CCNA1	8.5809	8.4265	8.1789	8.5644	8.7026	8.6079	8.2017	8.2858	8.1832
1786	MORC2	ENSG00000133422	MORC2	8.9462	9.2582	9.2852	9.3588	9.3544	9.6105	9.5097	9.6084	9.4598
1787	MRPS14	ENSG00000120333	MRPS14	10.8859	10.6553	10.6142	10.4328	10.5448	10.2558	10.4832	10.3682	10.2323
1788	NUDT18	ENSG00000275074	NUDT18	8.8293	8.5437	8.8941	8.3133	8.4403	8.4351	8.8423	8.676	8.5592
1789	TLR5	ENSG00000187554	TLR5	8.1809	7.9922	8.0128	7.8489	7.8129	7.7314	8.0283	8.1042	8.4103
1790	DCXR	ENSG00000169738	DCXR	10.6085	10.3474	10.4043	10.2002	10.2911	10.1896	10.1062	10.0792	9.8986
1791	S100A9	ENSG00000163220	S100A9	14.244	13.9512	13.8523	14.1593	14.0433	13.8342	14.1992	14.0189	13.5957
1792	PHACTR4	ENSG00000204138	PHACTR4	8.7242	8.9263	8.5744	8.5366	8.5602	8.6473	8.9084	8.9796	8.3791
1793	C2ORF76	ENSG00000186132	C2orf76	8.3947	8.1589	8.0245	7.7972	8	7.8712	8.0401	7.9511	7.6874
1794	EVA1B	ENSG00000142694	EVA1B	9.8306	9.691	9.6728	9.5164	9.2771	9.3723	9.8893	9.6913	9.4638
1795	DDX11	ENSG00000013573	DDX11	8.1888	8.1952	8.7253	8.4045	8.1297	8.5376	8.323	8.5922	8.2599
1796	TGOLN2	ENSG00000152291	TGOLN2	10.5802	10.8129	10.7365	10.9759	10.8737	11.0604	11.0193	11.1287	11.2417
1797	NDRG1	ENSG00000104419	NDRG1	13.7241	13.4373	13.6726	13.8021	13.8201	13.7615	14.0924	14.0168	14.0341
1798	C19ORF53	ENSG00000104979	C19orf53	12.0099	11.5402	11.5811	11.4349	11.5292	11.4168	11.5787	11.4046	11.2725
1799	OTUD1	ENSG00000165312	OTUD1	8.2355	8.2603	8.678	8.4122	8.4235	8.8322	8.5344	8.6922	8.6521
1800	TCOF1	ENSG00000070814	TCOF1	10.8956	11.0156	11.185	11.3992	11.2969	11.5217	10.966	11.2389	11.1241
1801	RFX7	ENSG00000181827	RFX7	8.974	9.3392	9.2901	9.0231	8.9065	8.9719	8.8954	9.233	9.4366
1802	ZNRD1	ENSG00000066379	ZNRD1	9.9567	9.8522	9.6821	9.5893	9.6816	9.5918	9.6124	9.4244	9.2675
1803	PDF	ENSG00000258429	PDF	8.1649	8.0156	8.2303	7.7066	7.8698	7.9679	7.6344	7.9975	7.7329
1804	DMXL2	ENSG00000104093	DMXL2	8.8792	9.353	9.2333	9.1773	8.8944	9.022	9.1072	9.1908	9.5116
1805	NEK1	ENSG00000137601	NEK1	7.8816	8.3225	8.1945	8.0539	8.0335	7.9987	8.0342	7.8609	8.492
1806	PPARA	ENSG00000186951	PPARA	9.0102	9.0867	8.9927	9.2172	9.0825	9.2274	9.2893	9.4365	9.6124
1807	ARMC7	ENSG00000125449	ARMC7	8.1809	8.2206	8.3466	8.3656	8.3676	8.2462	8.4615	8.6094	7.8736
1808	CEP350	ENSG00000135837	CEP350	10.2326	10.7029	10.6142	10.5821	10.4965	10.425	10.342	10.3957	10.9105
1809	CDC42EP1	ENSG00000128283	CDC42EP1	11.6155	11.7525	12.0113	11.8939	11.577	11.8516	11.9272	12.0305	11.443
1810	AARD	ENSG00000205002	AARD	8.5989	8.8825	8.7	8.3417	8.3002	8.4543	8.8625	8.5792	8.6283
1811	KCNK5	ENSG00000164626	KCNK5	7.6486	7.7136	8.059	7.9312	7.6349	8.0915	7.8715	8.2204	7.9527
1812	UHRF1BP1	ENSG00000065060	UHRF1BP1	9.0499	9.4907	9.3377	9.6194	9.5233	9.7373	9.4444	9.6084	9.6497
1813	TMEM238	ENSG00000233493	TMEM238	8.6799	8.2504	8.4237	8.2116	8.05	8.3003	8.6118	8.5079	8.2505
1814	ERBB3	ENSG00000065361	ERBB3	9.8306	9.9855	10.0354	10.1734	10.1246	10.2945	10.3324	10.3733	10.4618
1815	SLC27A3	ENSG00000143554	SLC27A3	9.3299	9.4048	9.7382	9.2128	9.1375	9.4187	9.6764	9.6275	9.4475
1816	TRRAP	ENSG00000196367	TRRAP	9.5335	9.7824	9.7853	9.8779	9.837	10.202	9.9797	10.1672	9.8457
1817	IL6R	ENSG00000160712	IL6R	8.7882	8.6889	8.8813	8.4387	8.7095	8.6164	8.9685	8.9189	9.1212
1818	GAK	ENSG00000178950	GAK	9.9797	10.0993	10.4624	10.2725	10.0487	10.3697	10.276	10.4982	9.9544
1819	CDC25C	ENSG00000158402	CDC25C	9.5115	9.3848	9.213	9.3528	9.4915	9.3656	9.0172	9.0089	9.0147
1820	MIR205HG	ENSG00000230937	MIR205HG	14.2738	13.8736	13.9673	13.7166	13.8602	13.6661	14.187	14.1129	13.9597
1821	ATP6V1B1	ENSG00000116039	ATP6V1B1	8.4016	7.8499	8.3136	7.8489	7.9363	7.9987	8.0751	7.9778	8.2661
1822	ABTB1	ENSG00000114626	ABTB1	9.3827	9.2409	9.5119	9.2709	9.22	9.3314	9.7912	9.6832	9.5704
1823	ABRAXAS1	ENSG00000163322	ABRAXAS1	8.0737	8.1484	8.131	7.7313	7.9245	7.8807	7.7614	7.7647	8.3088
1824	DOCK9	ENSG00000088387	DOCK9	10.1639	10.4507	10.5439	10.5804	10.46	10.5573	10.5674	10.6685	10.9419
1825	DAD1	ENSG00000129562	DAD1	12.4862	12.1905	12.1263	12.0049	12.1171	11.8802	11.9923	11.9291	11.7908
1826	XPC	ENSG00000154767	XPC	9.9167	9.9343	10.0512	9.9716	10.0418	10.0745	10.2672	10.2853	10.5394
1827	SETD9	ENSG00000155542	SETD9	8.6686	8.27	8.1472	8.0878	8.291	8.1554	8.1204	7.9308	8.2997
1828	VEGFC	ENSG00000150630	VEGFC	8.2658	8.2845	8.0186	8.3215	8.1349	8.2315	8.6777	8.5215	8.4946
1829	RARRES1	ENSG00000118849	RARRES1	8.64	8.8793	8.6291	9.2172	9.069	9.1254	8.9498	8.8628	8.7963
1830	LDHB	ENSG00000111716	LDHB	14.5337	14.3884	14.2718	14.1741	14.263	14.052	14.0226	13.964	13.9275
1831	NTF4	ENSG00000225950	NTF4	8.4876	8.1431	8.0927	7.8989	7.9304	7.9943	8.0693	8.2092	7.7857
1832	SF3A2	ENSG00000104897	SF3A2	9.938	9.987	10.1318	10.1723	10.0528	10.3217	10.3143	10.4202	9.7909
1833	PELI3	ENSG00000174516	PELI3	7.7908	7.7136	8.1684	7.719	7.6276	7.559	8.0283	7.9712	7.6734
1834	ATP5IF1	ENSG00000130770	ATP5IF1	12.2357	11.9823	11.9223	11.767	11.8811	11.6638	11.7998	11.744	11.52
1835	CRCP	ENSG00000241258	CRCP	9.3827	9.3507	9.9071	9.6027	9.2607	9.6949	9.4422	9.6771	9.6149
1836	DDHD1	ENSG00000100523	DDHD1	8.039	8.4481	8.5094	8.561	8.3632	8.6333	8.2174	8.1922	8.5793
1837	GMIP	ENSG00000089639	GMIP	8.4551	8.7283	9.0652	8.7573	8.5015	8.8684	8.7942	9.0025	8.6663
1838	KIDINS220	ENSG00000134313	KIDINS220	10.7015	10.8377	10.9826	10.9299	10.9372	10.9396	10.8764	10.9784	11.4529
1839	MED26	ENSG00000105085	MED26	8.0651	7.882	8.4014	8.2203	8.1246	8.4448	8.3084	8.5351	8.1931
1840	NACA	ENSG00000196531	NACA	14.359	14.155	14.0418	13.8691	14.0008	13.7828	13.8695	13.8027	13.7227
1841	BUB1B	ENSG00000156970	BUB1B	9.7895	9.9157	9.8142	10.005	10.0266	9.9772	9.3876	9.6484	9.9026
1842	ZDHHC23	ENSG00000184307	ZDHHC23	8.2881	8.4652	8.3697	8.7723	8.6459	8.7698	8.4703	8.6389	8.8957
1843	LIMCH1	ENSG00000064042	LIMCH1	9.2412	9.3299	9.4285	9.419	9.5429	9.5359	9.3188	9.4953	9.9438
1844	PNRC1	ENSG00000146278	PNRC1	10.49	10.4072	10.5172	10.4023	10.4682	10.4838	11.002	10.8115	10.6632
1845	TMEM265	ENSG00000281991	TMEM265	11.5881	11.359	11.2204	11.1453	11.2707	11.0446	11.3956	11.2278	10.8856
1846	GJA5	ENSG00000265107	GJA5	9.0456	9.4484	9.3424	9.2496	9.3433	9.3383	9.4555	9.6504	9.7271
1847	CENPM	ENSG00000100162	CENPM	8.9694	8.7033	8.9473	8.6576	8.713	8.8298	8.2936	8.6221	8.6015
1848	TXNDC17	ENSG00000129235	TXNDC17	12.0049	11.8021	11.6647	11.6312	11.7509	11.4853	11.5994	11.4823	11.3075
1849	KLHL24	ENSG00000114796	KLHL24	9.8877	9.8716	9.7767	9.9677	10.0514	9.9583	10.2971	10.1759	10.3797
1850	ABHD4	ENSG00000100439	ABHD4	9.9403	9.6579	9.754	9.6505	9.6441	9.7347	10.1776	10.0807	9.9989
1851	KIAA1143	ENSG00000163807	KIAA1143	9.6643	9.6449	9.9322	9.7612	9.7739	9.7425	9.3405	9.3776	9.8826
1852	NDUFB9	ENSG00000147684	NDUFB9	12.8961	12.5548	12.5875	12.4602	12.5103	12.3735	12.4023	12.2748	12.1945
1853	SLFN5	ENSG00000166750	SLFN5	11.2186	11.5994	11.4376	11.7771	11.6612	11.7177	11.7344	11.6779	11.9162
1854	HNRNPA1P33	ENSG00000213412	HNRNPA1P33	9.2065	9.226	9.2333	9.3627	9.5962	9.4268	9.4533	9.5182	9.8312
1855	PER3	ENSG00000049246	PER3	8.6515	8.7702	8.7502	8.519	8.4108	8.6192	8.8856	8.8007	9.0988
1856	WFDC21P	ENSG00000261040	WFDC21P	11.1734	10.8556	10.7142	10.7802	10.8082	10.6273	10.8805	10.7286	10.4199
1857	HES2	ENSG00000069812	HES2	11.9014	11.979	12.2725	12.3453	12.2154	12.3714	12.3847	12.4558	12.4799
1858	SNRK	ENSG00000163788	SNRK	7.842	7.9503	8.001	8.0292	8.1655	8.2053	8.233	8.2425	8.5286
1859	ZNF367	ENSG00000165244	ZNF367	7.8619	8.2105	8.1202	8.2334	8.0663	8.396	7.8037	8.0981	8.3734
1860	LYAR	ENSG00000145220	LYAR	9.4763	9.7268	9.5345	9.692	9.5622	9.6609	9.2893	9.1298	9.3251
1861	NUDT14	ENSG00000183828	NUDT14	9.8357	9.5836	9.747	9.3488	9.3477	9.2875	9.7771	9.6421	9.522
1862	DNMT1	ENSG00000130816	DNMT1	10.4007	10.7029	10.8501	10.9887	10.8457	11.0682	10.6176	10.9272	10.8063
1863	CUEDC1	ENSG00000180891	CUEDC1	9.0012	9.2033	9.2901	9.0868	8.8605	9.1013	9.2643	9.3498	8.7439
1864	TNPO2	ENSG00000105576	TNPO2	10.2036	10.4961	10.8093	10.599	10.3265	10.6372	10.4972	10.7654	10.3538
1865	TSPO	ENSG00000100300	TSPO	13.3918	13.1651	13.2899	12.9637	12.9906	12.8961	13.0711	13.0188	12.7232
1866	OAS1	ENSG00000089127	OAS1	10.7478	10.8491	10.8444	10.4727	10.4044	10.4767	10.6097	10.4844	10.269
1867	MAFB	ENSG00000204103	MAFB	9.5582	9.3735	9.978	9.3726	9.4298	9.5744	9.6242	9.7231	9.7919
1868	DNA2	ENSG00000138346	DNA2	8.2123	8.5989	8.1997	8.4425	8.3499	8.4543	7.9042	8.2148	8.18
1869	UBE2C	ENSG00000175063	UBE2C	11.2369	11.0221	10.9938	11.1331	11.1535	11.1621	10.7587	10.8272	10.6568
1870	UBN1	ENSG00000118900	UBN1	9.5304	9.8343	10.1087	9.9612	9.7199	10.0734	9.9689	10.1787	9.9066
1871	TRIO	ENSG00000038382	TRIO	10.6593	11.0358	11.104	11.1749	10.9758	11.3242	11.0584	11.338	11.1445
1872	NIN	ENSG00000100503	NIN	10.1699	10.5541	10.6477	10.508	10.4465	10.4587	10.3833	10.4645	10.9194
1873	MRPL54	ENSG00000183617	MRPL54	11.0341	10.7367	10.6609	10.604	10.7053	10.5529	10.6908	10.4844	10.2882
1874	BLVRB	ENSG00000090013	BLVRB	12.3071	11.8762	12.0497	11.8285	11.9758	11.7514	11.8629	11.7239	11.6248
1875	ITGA2	ENSG00000164171	ITGA2	11.3943	11.427	11.3682	11.6613	11.5935	11.6371	11.6335	11.6039	12.0433
1876	AMDHD2	ENSG00000162066	AMDHD2	7.9945	8.1109	8.0646	7.7313	7.678	7.813	7.9299	8.0612	7.5261
1877	DHRS13	ENSG00000167536	DHRS13	8.039	8.0556	8.4059	8.0685	7.8129	8.2789	8.2122	8.3485	7.8898
1878	NDUFAF4	ENSG00000123545	NDUFAF4	9.5551	9.4866	9.3724	9.3165	9.3676	9.2367	9.0788	8.9927	9.0184
1879	CCNF	ENSG00000162063	CCNF	8.7725	8.8825	9.1715	9.1974	8.7471	9.1531	8.6548	8.9796	8.8302
1880	ALDH3A1	ENSG00000108602	ALDH3A1	11.6163	10.929	11.4679	11.4794	11.5224	11.4209	11.4757	11.2458	11.3277
1881	RHBDD3	ENSG00000100263	RHBDD3	7.9671	7.9442	8.2453	8.1021	7.8636	8.1158	8.3893	8.0487	7.7103
1882	STARD5	ENSG00000172345	STARD5	9.0629	8.9629	8.9986	8.8533	8.8974	8.744	9.4106	9.2357	8.9506
1883	EIF2B3	ENSG00000070785	EIF2B3	10.3887	10.4182	10.2056	10.0958	10.1491	10.0474	9.9297	9.8313	9.9361
1884	PTPN21			8.381	8.892	8.7884	8.8134	8.6886	8.9107	9.0112	9.0722	8.8796
1885	SEC61B	ENSG00000106803	SEC61B	12.3053	11.9797	11.9231	11.8253	11.9412	11.7449	11.8359	11.7541	11.576
1886	SRP14	ENSG00000140319	SRP14	13.4051	13.1059	13.038	12.9029	13.0138	12.7937	12.9801	12.8808	12.7041
1887	HIKESHI	ENSG00000149196	HIKESHI	10.865	10.6664	10.6248	10.4515	10.6286	10.4021	10.4313	10.1873	10.3538
1888	HDAC6	ENSG00000094631	HDAC6	9.1179	9.2533	9.6466	9.1862	8.9627	9.3571	9.3357	9.3498	9.4945
1889	NEURL4	ENSG00000215041	NEURL4	7.7592	7.9624	8.1631	7.9151	7.6349	8.0709	8.0979	8.2148	7.7551
1890	MANEA	ENSG00000172469	MANEA	8.6686	8.7598	8.4412	8.3891	8.3544	8.3421	8.1148	8.3123	8.6162
1891	PARM1	ENSG00000169116	PARM1	7.6827	7.6175	7.7565	7.7003	7.4894	7.8278	7.9738	7.9909	8.123
1892	EXT1	ENSG00000182197	EXT1	11.7279	11.6925	11.6911	11.9631	11.9148	12.0126	12.125	12.1496	12.2123
1893	TNFAIP8L3	ENSG00000183578	TNFAIP8L3	8.0822	8.0556	7.9157	7.9097	7.7869	7.9226	8.4168	8.3017	8.1196
1894	ZRANB3	ENSG00000121988	ZRANB3	8.1406	8.1642	8.0476	8.0292	8.05	7.9767	7.7104	7.5769	8.1196
1895	SLC27A2	ENSG00000140284	SLC27A2	8.6742	8.6143	8.4193	8.7021	8.7267	8.7595	8.2837	8.2425	8.382
1896	DBF4	ENSG00000006634	DBF4	8.8394	8.8601	8.7572	8.8673	8.8354	8.8298	8.4258	8.3331	8.8112
1897	PPA2	ENSG00000138777	PPA2	12.1791	12.0522	11.8779	11.7988	11.9152	11.7021	11.7556	11.614	11.5546
1898	RAP1GAP2	ENSG00000132359	RAP1GAP2	8.4617	8.6446	8.9068	8.5781	8.3275	8.8298	8.5006	8.6962	8.3444
1899	ABR	ENSG00000159842	ABR	10.7015	10.9351	11.0677	11.1911	11.0071	11.2882	11.2291	11.3642	11.1004
1900	MANSC1	ENSG00000111261	MANSC1	8.2431	8.2105	8.1202	8.5506	8.3676	8.605	8.3132	8.4987	8.7215
1901	B4GAT1	ENSG00000174684	B4GAT1	7.8012	7.817	8.1945	7.8261	7.7335	7.876	8.1036	8.307	8.0458
1902	SDHAF3	ENSG00000196636	SDHAF3	8.5381	8.2797	8.001	8.176	8.3321	8.1671	8.0979	7.8752	7.9944
1903	NISCH	ENSG00000010322	NISCH	9.624	9.8668	9.754	9.4713	9.4465	9.6868	9.9088	9.9538	9.4434
1904	RPL5	ENSG00000122406	RPL5	15.0364	14.6891	14.7066	14.5498	14.6755	14.4341	14.5879	14.4903	14.339
1905	TACC3	ENSG00000013810	TACC3	10.3973	10.4825	10.574	10.7713	10.7009	10.9277	10.3106	10.5513	10.3862
1906	SERPINB2	ENSG00000197632	SERPINB2	14.3552	14.2467	14.0016	14.143	14.0651	13.955	13.9209	13.8262	13.7172
1907	NCOA1	ENSG00000084676	NCOA1	8.9831	9.1167	8.8878	8.9902	8.954	9.1334	9.1998	9.2979	9.5311
1908	AP3D1	ENSG00000065000	AP3D1	10.8249	11.1445	11.4167	11.2154	10.9482	11.3565	11.1958	11.4046	11.1168
1909	SLC47A2	ENSG00000180638	SLC47A2	8.6515	8.2003	8.6443	8.2203	8.415	8.1748	8.6663	8.4708	8.5337
1910	ZNF580	ENSG00000213015	ZNF580	8.9555	8.9171	9.068	8.9167	8.7572	8.8803	9.1945	9.2495	8.6089
1911	TNRC6B	ENSG00000100354	TNRC6B	9.6728	9.9646	9.9056	9.8069	9.8098	10.0452	9.7964	10.0017	10.3661
1912	SLK	ENSG00000065613	SLK	11.4037	11.8605	11.9014	11.6986	11.5593	11.5701	11.3724	11.4565	11.8204
1913	SH2D3A	ENSG00000125731	SH2D3A	9.9262	9.8077	10.1533	9.8113	9.5351	9.7399	10.1492	10.0354	9.9563
1914	C1ORF159	ENSG00000131591	C1orf159	8.1159	8.1324	8.2993	7.8204	7.7471	8.0626	8.2737	8.14	7.8324
1915	SEM1	ENSG00000127922	SEM1	11.7163	11.5341	11.3898	11.2765	11.3372	11.1405	11.2737	11.1698	11.0825
1916	SLC25A23	ENSG00000125648	SLC25A23	11.3187	11.2755	11.3785	11.2044	11.0738	11.2258	11.2743	11.3842	10.7355
1917	USP20	ENSG00000136878	USP20	7.9485	8.0386	8.3231	7.9785	7.7869	8.2645	8.1964	8.3987	8.0092
1918	FAM83F	ENSG00000133477	FAM83F	8.2807	8.1589	8.5504	7.9097	7.9481	8.1436	8.3278	8.1979	8.0203
1919	LNPEP	ENSG00000113441	LNPEP	9.0057	9.268	9.3307	9.3165	9.168	9.3227	8.99	9.0906	9.6354
1920	SPARC	ENSG00000113140	SPARC	12.8036	12.8238	12.8911	12.9124	12.9105	12.9824	13.2536	13.2556	13.3127
1921	LRCH3	ENSG00000186001	LRCH3	8.7351	9.039	8.9626	8.699	8.635	8.7774	9.1678	8.9796	8.5867
1922	MRPL36	ENSG00000171421	MRPL36	10.8172	10.5044	10.4901	10.409	10.539	10.4021	10.3252	10.2529	10.1013
1923	GEMIN6	ENSG00000152147	GEMIN6	9.4436	9.2484	9.118	9.1996	9.1426	9.087	8.879	8.8841	8.826
1924	PFKL	ENSG00000141959	PFKL	11.4054	11.3567	11.7774	11.3407	11.0892	11.3548	11.5192	11.5388	11.1961
1925	PIK3R1	ENSG00000145675	PIK3R1	9.9285	10.0758	10.2272	9.9295	10.0169	10.0568	9.9137	10.0792	10.5515
1926	ESD	ENSG00000139684	ESD	12.2013	12.0458	12.0043	11.8014	11.8975	11.724	11.6252	11.6193	11.7427
1927	S100A16	ENSG00000188643	S100A16	15.3275	14.9972	14.9641	14.833	14.9075	14.7489	14.8959	14.8469	14.5922
1928	CRELD1	ENSG00000163703	CRELD1	8.6166	8.6333	8.6481	8.6737	8.7771	8.7976	9.0291	9.2078	8.8385
1929	RAD50	ENSG00000113522	RAD50	10.7966	11.3319	11.2524	11.2247	10.9722	11.1221	10.9891	11.0029	11.421
1930	PXK	ENSG00000168297	PXK	8.64	8.3732	8.6631	8.8533	9.0391	8.8897	8.7801	8.8303	8.9679
1931	TMEM44	ENSG00000145014	TMEM44	8.5004	8.6961	8.5625	8.8812	8.6567	8.8589	9.0644	9.0377	8.8856
1932	TP53INP1	ENSG00000164938	TP53INP1	9.7391	9.7108	9.6691	9.4676	9.6851	9.5817	10.0041	9.9589	10.0564
1933	DYNLL1	ENSG00000088986	DYNLL1	13.4478	13.1417	13.0965	12.9328	13.0164	12.8502	12.9615	12.8912	12.7725
1934	PTPN14	ENSG00000152104	PTPN14	12.3651	12.6577	12.962	12.6881	12.5608	12.8209	12.6012	12.8628	12.9676
1935	PGBD1	ENSG00000137338	PGBD1	8.1075	7.7489	7.7282	7.9836	8.0112	8.1786	8.1911	8.0612	8.3356
1936	CRYBG2	ENSG00000176092	CRYBG2	8.5989	8.5794	8.5177	8.519	8.4022	8.6584	8.2985	8.6179	8.0276
1937	EXT2	ENSG00000151348	EXT2	11.6525	11.5562	11.6924	11.8395	11.8679	11.9299	12.0373	12.0483	12.151
1938	CDH3	ENSG00000062038	CDH3	13.3429	13.2885	13.4049	13.5401	13.5195	13.6962	13.7538	13.8651	13.7179
1939	SLC46A3	ENSG00000139508	SLC46A3	9.0456	9.1672	9.025	9.2303	9.3208	9.2478	9.5455	9.4603	9.5629
1940	B4GALT5	ENSG00000158470	B4GALT5	11.6703	11.8398	11.8111	12.1617	12.1697	12.2636	12.0362	12.1072	11.886
1941	GRINA	ENSG00000178719	GRINA	11.7252	11.7132	11.9726	11.813	11.5991	11.8926	12.0902	12.1319	11.5872
1942	ING3	ENSG00000071243	ING3	8.6342	8.5872	8.3041	8.2844	8.3275	8.2645	8.0043	8.1979	8.14
1943	FAXDC2	ENSG00000170271	FAXDC2	9.0586	8.8274	8.9837	8.946	8.9714	8.9382	9.2414	9.2357	9.4625
1944	WDR6	ENSG00000178252	WDR6	11.2578	11.2707	11.753	11.3036	11.0918	11.4225	11.4331	11.5889	11.5294
1945	MME	ENSG00000196549	MME	7.8914	7.901	7.8515	7.9785	8.039	8.0074	7.3787	7.7337	7.9018
1946	NDUFAF2	ENSG00000164182	NDUFAF2	10.0532	9.8077	9.7505	9.7953	9.9005	9.6814	9.4265	9.5045	9.5541
1947	SLC35C1	ENSG00000181830	SLC35C1	8.8394	9.039	9.1423	9.3247	9.101	9.34	9.309	9.5182	9.155
1948	JMJD4	ENSG00000081692	JMJD4	9.6327	9.4676	9.6691	9.3368	9.1756	9.3245	9.4969	9.465	9.0618
1949	EIF3E	ENSG00000104408	EIF3E	14.2528	14.0913	14.0091	13.7897	13.8966	13.6856	13.7612	13.6867	13.7348
1950	RBM15B	ENSG00000259956	RBM15B	10.8638	10.791	11.3245	10.8595	10.6369	10.9185	11.0592	11.0773	11.0541
1951	ZER1	ENSG00000160445	ZER1	9.393	9.5278	9.8442	9.7582	9.4527	9.7541	9.7212	10.0178	9.5916
1952	PHLDA3	ENSG00000174307	PHLDA3	13.9424	13.7641	14.0477	13.6367	13.5484	13.6171	14.0355	14.0171	13.694
1953	SF3B6	ENSG00000115128	SF3B6	12.0835	11.9007	11.7967	11.6812	11.7539	11.5811	11.6024	11.5151	11.4519
1954	UBE2T	ENSG00000077152	UBE2T	10.9077	10.7083	10.56	10.7305	10.6852	10.6103	10.4063	10.4055	10.2644
1955	FAM126B	ENSG00000155744	FAM126B	8.494	8.6408	8.5584	8.5331	8.461	8.5073	8.0751	8.3017	8.7747
1956	SAMD4B	ENSG00000179134	SAMD4B	9.4601	9.5934	9.896	9.6857	9.4445	9.8574	9.8051	9.9655	9.4998
1957	NCOA6	ENSG00000198646	NCOA6	8.6225	9.0014	8.7746	8.8867	8.7903	9.0412	9.0701	9.3058	8.9351
1958	MAP3K4	ENSG00000085511	MAP3K4	9.2899	9.7	9.639	9.8127	9.8258	9.767	9.7467	9.7133	10.042
1959	EEF1D	ENSG00000104529	EEF1D	14.8071	14.5296	14.5318	14.3232	14.425	14.2253	14.4364	14.3443	14.1195
1960	BCL11A	ENSG00000119866	BCL11A	8.1729	7.9863	8.4014	8.0734	8.1655	8.1554	8.526	8.517	8.4159
1961	EPG5	ENSG00000152223	EPG5	9.7036	9.7531	9.975	9.982	10.0127	10.0817	9.8343	10.0512	10.3704
1962	ATR	ENSG00000175054	ATR	10.0854	10.3669	10.1141	10.1206	10.0418	9.9628	9.6877	9.8349	10.1978
1963	FKBP8	ENSG00000105701	FKBP8	12.8864	12.7084	12.9765	12.5104	12.4161	12.4476	12.8084	12.7226	12.5515
1964	IL4R	ENSG00000077238	IL4R	10.8376	10.9313	11.0385	11.2339	11.1478	11.312	11.329	11.4565	11.1211
1965	MRPL53	ENSG00000204822	MRPL53	11.1421	10.8499	10.897	10.6798	10.7755	10.6393	10.7415	10.6196	10.4379
1966	HAX1	ENSG00000143575	HAX1	12.8673	12.5669	12.5539	12.5057	12.5918	12.4115	12.4029	12.3227	12.1541
1967	C9ORF16	ENSG00000171159	C9orf16	11.3105	11.0849	11.115	10.8425	10.9156	10.7732	11.0765	10.8908	10.6668
1968	UGGT1	ENSG00000136731	UGGT1	10.3784	10.7349	10.6248	10.8189	10.6992	10.8941	10.7141	10.8758	11.0948
1969	LIPG	ENSG00000101670	LIPG	10.2554	10.4454	10.3942	10.6822	10.5045	10.7095	10.645	10.7616	10.879
1970	ASPSCR1	ENSG00000169696	ASPSCR1	8.4353	8.2893	8.6405	8.1894	8.0771	8.1632	8.5511	8.2912	8.1023
1971	ZNF532	ENSG00000074657	ZNF532	10.3073	10.5249	10.384	10.5178	10.625	10.5654	10.7306	10.8616	10.8911
1972	FKBP10	ENSG00000141756	FKBP10	10.3853	10.4378	10.8632	10.8824	10.6834	10.8988	10.647	10.8399	10.879
1973	NDUFA6	ENSG00000184983	NDUFA6	11.7833	11.5301	11.4217	11.3346	11.3676	11.2314	11.2954	11.2244	11.1048
1974	RCCD1	ENSG00000166965	RCCD1	8.4812	8.6143	9.0595	8.6184	8.4486	8.7072	8.5838	8.7082	8.3791
1975	SNX29	ENSG00000048471	SNX29	8.2355	8.3911	8.4757	8.6051	8.4773	8.6361	8.7152	8.7705	8.8674
1976	NEMF	ENSG00000165525	NEMF	9.8804	10.2572	10.1412	9.8834	9.8274	9.8283	9.9281	9.7172	10.2582
1977	VAC14	ENSG00000103043	VAC14	9.2336	9.2825	9.6967	9.4247	9.2724	9.6062	9.5455	9.7867	9.3791
1978	WDTC1	ENSG00000142784	WDTC1	10.4311	10.5178	10.8161	10.6264	10.4733	10.7834	10.8464	10.934	10.4165
1979	FASTK	ENSG00000164896	FASTK	10.2554	10.1855	10.3356	9.9188	9.8683	9.8836	10.2546	10.1888	9.8406
1980	LHFPL6	ENSG00000183722	LHFPL6	8.4486	8.7667	8.4884	8.625	8.8194	8.7178	8.8253	8.9394	9.0564
1981	FNDC3B	ENSG00000075420	FNDC3B	10.5044	10.6459	10.6896	10.9518	10.8009	10.8812	10.9115	10.9237	11.1802
1982	GPX1	ENSG00000233276	GPX1	14.3712	14.0511	14.0326	13.9508	13.9891	13.8247	14.0928	13.9996	13.6355
1983	ODC1	ENSG00000115758	ODC1	12.6616	12.5344	12.5096	12.4209	12.3739	12.3144	12.1919	12.1477	12.0552
1984	KLC2	ENSG00000174996	KLC2	10.1957	10.2386	10.5203	10.4828	10.1881	10.5092	10.5004	10.5907	10.0311
1985	LGALS3BP	ENSG00000108679	LGALS3BP	11.4808	11.6581	12.0302	11.6572	11.4636	11.8885	11.7502	11.9637	11.7822
1986	OGFR	ENSG00000060491	OGFR	9.8681	9.8764	10.2107	10.0024	9.7096	9.9312	10.1341	10.1658	9.6438
1987	TRAIP	ENSG00000183763	TRAIP	7.8319	7.8036	7.7912	8.083	8.314	8.2091	7.7542	7.9578	7.9294
1988	AHCTF1	ENSG00000153207	AHCTF1	10.4771	10.9018	10.8526	10.8762	10.7672	10.7853	10.5755	10.7471	11.1707
1989	BRD1	ENSG00000100425	BRD1	9.0412	9.2655	9.4676	9.4584	9.256	9.5329	9.4399	9.731	9.2905
1990	C3ORF58			8.1159	8.1271	8.5824	8.416	8.1089	8.448	8.1148	8.1341	8.4999
1991	DGLUCY	ENSG00000133943	DGLUCY	8.3245	8.3956	8.7467	8.7176	8.6167	8.6639	8.7298	8.8841	8.9136
1992	TRMT10A	ENSG00000145331	TRMT10A	8.4812	8.3641	8.2403	8.3174	8.341	8.1939	8.0635	7.8099	8.1332
1993	PDSS1	ENSG00000148459	PDSS1	8.9131	8.8504	8.8223	8.7782	8.8322	8.785	8.4393	8.4134	8.476
1994	RECQL5	ENSG00000108469	RECQL5	7.9945	8.1484	8.4714	8.2927	8.2248	8.4383	8.2122	8.6179	8.1023
1995	KAT6B	ENSG00000156650	KAT6B	8.4682	8.777	8.7815	8.8673	8.7771	8.7825	8.7977	8.9394	9.2283
1996	MED22	ENSG00000148297	MED22	9.7146	9.7875	10.1757	9.7686	9.5583	9.9093	9.6915	9.9572	9.5591
1997	INHBA	ENSG00000122641	INHBA	11.5064	11.8233	11.5348	11.7471	11.5169	11.5543	11.9447	11.8769	12.0005
1998	YPEL2	ENSG00000175155	YPEL2	8.1241	8.089	8.0759	8.2548	8.1452	8.0792	8.5469	8.3987	8.5516
[truncated: 7,646 more rows]
