# Supplementary material for: Epstein-Barr virus LMP1 manipulates the content and functions of extracellular vesicles to enhance metastatic potential of recipient cells
Source: PLoS Pathog. 2020 Dec 31;16(12):e1009023. doi: 10.1371/journal.ppat.1009023 (PMC7774862; doi:10.1371/journal.ppat.1009023)
Supplement: S4 Data — (XLSX) [file ppat.1009023.s011.xlsx]

## Sheet: LMP1-HK1 enriched pathways
S4 Data: KEGG Pathway analysis output
Pathway	Direction	Pathways	statistic	nGenes	adj.Pval	Genes
Ribosome	Down	Ribosome	-6.7113	120	4.1e-08	MRPL28 MRPL3 RPL35 MRPL10 RPL22L1 FAU MRPL21 RPL13A RPL36 MRPL13 MRPL18 MRPL15 MRPL22 RPSA RPL10A MRPS16 MRPS18C RPS27L MRPL2 MRPL4 MRPS7 MRPS2 RPL26L1 RSL24D1 MRPL30 MRPL27 MRPL35 MRPS17 MRPS21 MRPL16 MRPL20 MRPS18A MRPS10 RPL3 RPL4 RPL5 RPL6 RPL7 RPL8 RPL9 RPL10 RPL11 RPL12 RPL13 RPL15 RPL17 RPL18 RPL18A RPL19 RPL22 RPL23A MRPL23 RPL24 RPL26 RPL27 RPL30 RPL27A RPL28 RPL29 RPL31 RPL32 RPL34 RPL3…
Spliceosome	Down	Spliceosome	-6.4177	118	7.9e-08	PQBP1 ALYREF SF3B4 SMNDC1 BCAS2 SF3A1 PPIE PPIH CHERP SLU7 PRPF8 USP39 SRSF10 TXNL4A TCERG1 SRSF8 SF3A3 SF3B2 SNRNP27 LSM6 DDX42 U2AF2 HNRNPA1L2 CCDC12 ZMAT2 DDX5 DHX8 DHX15 HNRNPA3 PUF60 NCBP2 SNW1 ACIN1 SNRNP200 U2SURP SF3B3 SF3B1 LSM5 PRPF6 PRPF40B SYF2 PRPF31 LSM3 RBMX PRPF19 TRA2A HNRNPA1 HNRNPC HNRNPK HNRNPU HSPA2 HSPA8 MAGOH HNRNPM NCBP1 SNU13 RBMXL1 PCBP1 CRNKL1 CDC40 CWC15 SF3B6 PPIL1 LS…
Oxidative phosphorylation	Down	Oxidative phosphorylation	-5.8599	98	1.1e-06	COX17 TCIRG1 ATP5PD ATP5MG UQCR11 NDUFA11 COX4I1 COX5B COX6A1 COX6B1 COX6C COX7A2 COX7B COX7C COX8A COX10 COX11 COX15 CYC1 ATP6V0E2 ATP6V0A2 PPA2 UQCRQ UQCR10 NDUFS7 NDUFA1 NDUFA2 NDUFA4 NDUFA5 NDUFA7 NDUFA8 NDUFA9 NDUFA10 NDUFAB1 NDUFB1 NDUFB2 NDUFB3 NDUFB4 NDUFB5 NDUFB6 NDUFB7 NDUFB8 NDUFB9 NDUFB10 NDUFC1 NDUFC2 NDUFS1 NDUFS2 NDUFS3 NDUFV1 NDUFS4 NDUFS5 NDUFS6 NDUFS8 NDUFV2 NDUFV3 ATP5F1A ATP5F…
Cell cycle	Down	Cell cycle	-5.7613	106	1.1e-06	CDK4 CDK6 CDKN1A CDKN1B STAG1 CDKN2C ANAPC10 MAD2L2 STAG2 DBF4 YWHAQ CHEK1 CHEK2 CREBBP GADD45A E2F2 E2F3 E2F4 EP300 ORC6 ORC3 CDC26 ABL1 ANAPC13 SFN GSK3B ANAPC2 ANAPC4 HDAC1 HDAC2 MAD2L1 SMAD2 SMAD3 SMAD4 MCM2 MCM3 MCM4 MCM5 MCM6 MCM7 MDM2 MYC GADD45B ATM ORC1 ORC2 ORC4 ORC5 PCNA FZR1 ANAPC5 ANAPC7 ANAPC11 PLK1 ATR PRKDC RAD21 RB1 RBL1 RBL2 CCND1 ANAPC1 SKP1 SKP2 BUB1 BUB1B TFDP1 TFDP2 TGFB2 TP…
Parkinson disease	Down	Parkinson disease	-5.5434	103	2.7e-06	PPIF ATP5PD UQCR11 PARK7 UBE2J2 NDUFA11 COX4I1 COX5B COX6A1 COX6B1 COX6C COX7A2 COX7B COX7C COX8A CYC1 UQCRQ HTRA2 GNAI1 GNAI2 GNAI3 GNAL GPR37 SLC25A4 SLC25A5 SLC25A6 UQCR10 APAF1 NDUFS7 NDUFA1 NDUFA2 NDUFA4 NDUFA5 NDUFA7 NDUFA8 NDUFA9 NDUFA10 NDUFAB1 NDUFB1 NDUFB2 NDUFB3 NDUFB4 NDUFB5 NDUFB6 NDUFB7 NDUFB8 NDUFB9 NDUFB10 NDUFC1 NDUFC2 NDUFS1 NDUFS2 NDUFS3 NDUFV1 NDUFS4 NDUFS5 NDUFS6 NDUFS8 NDUFV…
Huntington disease	Down	Huntington disease	-5.5063	136	2.7e-06	PPIF DNAL4 ATP5PD CREB3 DCTN2 UQCR11 AP2M1 AP2S1 CLTA CLTB CLTC NDUFA11 DNAH14 COX4I1 COX5B COX6A1 COX6B1 COX6C COX7A2 COX7B COX7C COX8A CREB1 CREBBP CREB3L4 CYC1 AP2A1 AP2A2 AP2B1 DCTN1 EP300 RCOR1 SIN3A UQCRQ BBC3 GNAQ SLC25A4 SLC25A5 SLC25A6 UQCR10 HTT HDAC1 HDAC2 HIP1 APAF1 NDUFS7 NDUFA1 NDUFA2 NDUFA4 NDUFA5 NDUFA7 NDUFA8 NDUFA9 NDUFA10 NDUFAB1 NDUFB1 NDUFB2 NDUFB3 NDUFB4 NDUFB5 NDUFB6 NDUFB7…
Ribosome biogenesis in eukaryotes	Down	Ribosome biogenesis in eukaryotes	-5.2483	66	1.5e-05	MPHOSPH10 POP7 EMG1 NXF1 NOP56 RPP30 RPP38 TBL3 POP4 RPP40 UTP14A WDR3 POP1 WDR36 RPP25L CSNK2A1 CSNK2A2 CSNK2B DKC1 FBL XRN2 WDR43 MDN1 GTPBP4 REXO2 GNL3 RRP7A NOB1 DROSHA NXT1 GNL2 EIF6 SNU13 NVL NMD3 FCF1 UTP18 SBDS POP5 NOP58 GAR1 XRN1 GNL3L HEATR1 RBM28 NAT10 IMP3 LSG1 NOP10 NHP2 RIOK2 UTP6 NXT2 REXO1 PWP2 RAN NOL6 TCOF1 XPO1 EFL1 RIOK1 WDR75 UTP15 UTP4 IMP4 UTP14C
RNA transport	Down	RNA transport	-4.9087	132	3e-05	SNUPN ALYREF EIF1 POP7 SRRM1 SAP18 EIF1B PRMT5 TACC3 NXF1 RPP30 RPP38 PAIP1 NUP50 POP4 RPP40 RNPS1 POP1 NUPL2 STRAP DDX20 XPOT CLNS1A NUP35 RPP25L EEF1A1 EIF1AX EIF2S1 EIF2B1 EIF2S3 EIF4A2 EIF4B EIF4E EIF4EBP1 EIF4EBP2 EIF4G1 EIF4G2 EIF5 CASC3 NCBP2 ACIN1 NUP205 CYFIP1 NUP210 NUP160 FMR1 NUP188 NUP62 GEMIN5 UPF2 PABPC1 CYFIP2 NXT1 NUP43 EIF3E KPNB1 MAGOH NCBP1 NUP88 NUP98 GEMIN4 NMD3 TRNT1 POP5 P…
DNA replication	Down	DNA replication	-4.7604	31	0.00019	POLD3 DNA2 FEN1 POLA2 RNASEH1 LIG1 MCM2 MCM3 MCM4 MCM5 MCM6 MCM7 PCNA POLE3 POLA1 POLD1 POLD2 POLE PRIM1 PRIM2 POLE4 POLD4 RFC1 RFC2 RFC3 RFC4 RFC5 RPA1 RPA2 RPA3 RNASEH2B
Thermogenesis	Down	Thermogenesis	-4.6629	168	7.3e-05	COX17 ATP5PD CREB3 ATP5MG FRS2 ADCY3 UQCR11 ADCY6 ADCY7 MGLL ADCY9 COX20 SLC25A29 NDUFA11 COX4I1 COX5B COX6A1 COX6B1 COX6C COX7A2 COX7B COX7C COX8A COX10 COX11 COX15 CPT1A CPT2 NDUFAF6 CREB1 ATF2 MAPK14 CREB3L4 CYC1 ACSL1 ACSL3 ACSL4 KDM1A MTOR NDUFAF3 UQCRQ GNAS COX18 GRB2 COA3 NDUFAF4 UQCR10 HRAS NDUFS7 KRAS COA6 MAP3K5 NDUFA1 NDUFA2 NDUFA4 NDUFA5 NDUFA7 NDUFA8 NDUFA9 NDUFA10 NDUFAB1 NDUFB1 NDU…
Alzheimer disease	Down	Alzheimer disease	-3.9617	128	0.0012	ADAM10 CDK5 RTN3 ATP5PD UQCR11 NDUFA11 COX4I1 COX5B COX6A1 COX6B1 COX6C COX7A2 COX7B COX7C COX8A CYC1 ERN1 ATF6 NCSTN BACE1 BACE2 GAPDH UQCRQ GNAQ GSK3B UQCR10 HSD17B10 APAF1 IDE APOE APP FAS IL1B ITPR2 ITPR3 NDUFS7 LRP1 MME NDUFA1 NDUFA2 NDUFA4 NDUFA5 NDUFA7 NDUFA8 NDUFA9 NDUFA10 NDUFAB1 NDUFB1 NDUFB2 NDUFB3 NDUFB4 NDUFB5 NDUFB6 NDUFB7 NDUFB8 NDUFB9 NDUFB10 NDUFC1 NDUFC2 NDUFS1 NDUFS2 NDUFS3 NDU…
Carbon metabolism	Down	Carbon metabolism	-3.9535	78	0.0014	SDSL ADH5 CPS1 CS DLAT DLD DLST ECHS1 EHHADH ENO1 ESD ALDOA FH RPIA ALDOC G6PD GAPDH TKFC PHGDH HIBCH GCSH GLUD1 GOT1 GOT2 PGP PSAT1 HADHA HK1 HK2 ACADM IDH1 IDH2 IDH3A IDH3B IDH3G ACAT1 ACAT2 MDH1 MDH2 ME1 ME2 ALDH6A1 MTHFR ACO1 OGDH ACO2 PC PCCA PCCB PDHA1 PDHB PFKL PFKM PFKP PGAM1 PGD PGK1 PKM ACSS2 PRPS1 PRPS2 PSPH RPE SDHA SDHB SDHC SDHD SHMT1 SHMT2 TALDO1 TKT TPI1 ADPGK CAT GPT2 SUCLG2 SUCL…
Oocyte meiosis	Down	Oocyte meiosis	-3.7817	84	0.0024	CDK2 ANAPC10 MAD2L2 ADCY3 YWHAQ ADCY6 ADCY7 ADCY9 CPEB2 FBXW11 CDC26 ANAPC13 FBXO5 ANAPC2 ANAPC4 IGF1R ITPR2 ITPR3 MAD2L1 ANAPC5 ANAPC7 ANAPC11 CALML5 PLK1 PPP1CA PPP1CB PPP1CC PPP2CA PPP2CB PPP2R1A PPP2R1B PPP2R5A PPP2R5B PPP2R5C PPP2R5D PPP2R5E PPP3CA PPP3CB PPP3CC PPP3R1 PRKACA PRKACB MAPK1 MAPK3 MAP2K1 RPS6KA1 RPS6KA2 RPS6KA3 MAPK12 ANAPC1 SKP1 AURKA BUB1 YWHAB YWHAG YWHAH YWHAZ CALM1 CPEB4 C…
Proteasome	Down	Proteasome	-3.7586	37	0.0049	PSMD14 ADRM1 PSME4 POMP PSMA1 PSMA2 PSMA3 PSMA4 PSMA5 PSMA6 PSMA7 PSMB1 PSMB2 PSMB4 PSMB5 PSMB6 PSMB7 PSMB10 PSMC1 PSMC2 PSMC3 PSMC4 PSMC5 PSMC6 PSMD1 PSMD2 PSMD3 PSMD4 PSMD7 PSMD8 PSMD11 PSMD12 PSMD13 PSME1 PSME2 SEM1 PSMF1
Aminoacyl-tRNA biosynthesis	Down	Aminoacyl-tRNA biosynthesis	-3.5068	38	0.0075	WARS2 FARS2 MTFMT TARSL2 EARS2 AARS DARS EPRS FARSA LARS2 HARS2 PARS2 GARS GATC HARS IARS KARS MARS NARS YARS2 SEPSECS LARS GATB SARS2 DARS2 QRSL1 IARS2 RARS2 AARS2 QARS RARS SARS TARS WARS CARS2 NARS2 TARS2 YARS
Biosynthesis of amino acids	Down	Biosynthesis of amino acids	-3.4281	48	0.008	SDSL CPS1 CS ENO1 ALDOA RPIA ALDOC GAPDH PHGDH MAT2B GLUL GOT1 GOT2 PYCR2 PSAT1 IDH1 IDH2 IDH3A IDH3B IDH3G ARG2 MAT1A MAT2A ASL ASS1 MTR ACO1 ACO2 PC PFKL PFKM PFKP PGAM1 PGK1 PKM PRPS1 PRPS2 PSPH PYCR1 ALDH18A1 BCAT2 RPE SHMT1 SHMT2 TALDO1 TKT TPI1 GPT2
Cysteine and methionine metabolism	Down	Cysteine and methionine metabolism	-2.993	28	0.038	AHCYL1 SDSL DNMT1 AHCY AHCYL2 AMD1 GCLC GCLM MAT2B GOT1 GOT2 GSS LDHA LDHB MAT1A MAT2A MDH1 MDH2 MPST MTR APIP KYAT3 ENOPH1 BCAT2 SMS SRM TST MRI1
RNA polymerase	Down	RNA polymerase	-2.8767	26	0.045	POLR3G POLR3C POLR3A POLR3H TWISTNB POLR1A POLR1D POLR3K POLR2A POLR2B POLR2C POLR2D POLR2E POLR2F POLR2G POLR2H POLR2I POLR2J POLR2K POLR2L POLR3B POLR3E POLR1E POLR3D POLR1B POLR3GL
RNA degradation	Down	RNA degradation	-2.8602	59	0.04	MPHOSPH6 C1D TOB2 TENT4A LSM6 EXOSC8 DIS3L NUDT16 DDX6 DCP2 DHX36 ENO1 PATL1 XRN2 DIS3 EXOSC7 CNOT1 EXOSC2 MTREX EDC4 LSM5 CNOT6L PAN3 CNOT10 PABPC1 LSM1 LSM3 DCPS CNOT7 HSPA9 HSPD1 CNOT2 CNOT4 PARN EXOSC3 EXOSC1 LSM7 LSM8 PFKL PFKM PFKP EXOSC9 EXOSC10 XRN1 EXOSC4 DCP1A EXOSC5 CNOT6 TENT4B BTG1 BTG2 EDC3 WDR61 ZCCHC7 PNPT1 PABPC4 CNOT9 CNOT8 TTC37
ECM-receptor interaction	Up	ECM-receptor interaction	5.2628	40	9.5e-05	COL1A1 COL1A2 COL4A1 COL4A2 COL4A5 COL4A6 COL6A1 COL6A2 DAG1 FN1 LAMA1 HMMR HSPG2 TNC ITGA6 ITGA1 ITGA2 ITGA3 ITGA5 ITGAV ITGB1 ITGB3 ITGB4 ITGB5 ITGB6 ITGB8 AGRN LAMA3 LAMA5 LAMB1 LAMB2 LAMB3 LAMC1 LAMC2 SDC1 SDC4 THBS1 THBS3 CD44 CD47
Focal adhesion	Up	Focal adhesion	5.2124	129	5.4e-05	PAK4 MYL12B MYL9 VAV3 MYL12A COL1A1 COL1A2 COL4A1 COL4A2 COL4A5 COL4A6 COL6A1 COL6A2 CRK CRKL CTNNB1 DIAPH1 DOCK1 EGFR ELK1 ERBB2 AKT1 AKT2 FLNA FLNB FN1 PIP5K1C FYN LAMA1 GRB2 RAPGEF1 ARHGAP35 GSK3B HRAS BIRC2 BIRC3 XIAP TNC IGF1R ILK ITGA6 ITGA1 ITGA2 ITGA3 ITGA5 ITGAV ITGB1 ITGB3 ITGB4 ITGB5 ITGB6 ITGB8 JUN RHOA LAMA3 LAMA5 LAMB1 LAMB2 LAMB3 LAMC1 LAMC2 ARHGAP5 MET MYL2 MYLK PPP1R12A PPP1R12B …
Axon guidance	Up	Axon guidance	4.3531	109	0.00098	CDK5 PAK4 SEMA3A MYL12B MYL9 SEMA4F SEMA4D SEMA4B SEMA3C MYL12A CFL1 CFL2 DPYSL2 EFNA1 EFNA3 EFNA4 EFNA5 EFNB1 EFNB2 EFNB3 EPHA2 EPHA1 EPHA4 EPHB2 EPHB3 EPHB4 UNC5B ABLIM3 ARHGEF12 SRGAP2 PLXNB2 ABL1 FYN GNAI1 GNAI2 GNAI3 GSK3B RHOD HRAS ILK ITGB1 KRAS RHOA L1CAM ABLIM1 LIMK1 LIMK2 MET NCK1 NEO1 NFATC3 NRAS PAK1 PAK2 PAK3 PDK1 PIK3CA PIK3CB PIK3CD PIK3R1 PIK3R2 PLCG1 PLCG2 PLXNA1 PLXNA2 PLXNB1 WN…
Human papillomavirus infection	Up	Human papillomavirus infection	4.0837	213	0.0019	BCAP31 CDK2 CDK4 PATJ CDK6 CDKN1A CDKN1B TCIRG1 IRF9 TADA3 CREB3 CHD4 CHUK COL1A1 COL1A2 COL4A1 COL4A2 COL4A5 COL4A6 COL6A1 COL6A2 CREB1 CREBBP CSNK1A1 CREB3L4 CTNNB1 ATP6V0E2 DLG1 DLG3 JAG1 DVL1 DVL2 DVL3 EGFR EIF4EBP1 EP300 AKT1 AKT2 FOXO1 FN1 UBR4 ATP6V0A2 MTOR FZD2 GNAS LAMA1 GRB2 TBK1 GSK3B HDAC1 HDAC2 HLA-C APC HRAS HES1 TNC IFNAR1 IFNAR2 RBPJ FAS IKBKB ITGA6 IRF1 IRF3 ITGA1 ITGA2 ITGA3 ITG…
Pathways in cancer	Up	Pathways in cancer	3.7887	310	0.0047	BCL2L11 LPAR6 CDK2 CDK4 CDK6 CDKN1A CDKN1B TFG CEBPA TXNRD2 GNA13 GNB5 ADCY3 RALBP1 PIM2 RASSF1 ADCY6 EGLN3 ADCY7 TXNRD3 CHUK ADCY9 CKS1B CKS2 GSTO2 COL4A1 COL4A2 COL4A5 COL4A6 CREBBP CRK CRKL CSF1R CTBP1 CTBP2 CTNNA1 CTNNB1 DAPK1 DAPK3 DDB2 GADD45A NQO1 JAG1 DVL1 DVL2 DVL3 E2F2 E2F3 EDN1 EGFR ELK1 EP300 EPAS1 ERBB2 AKT1 AKT2 ETS1 MECOM F2R FGF1 FGF2 FGF5 FGFR3 FGFR2 FH FOXO1 FN1 ARHGEF12 FRAT2 M…
Lysosome	Up	Lysosome	3.6759	96	0.0055	TCIRG1 NPC2 AP4B1 CTSC AP3M2 AP4S1 AP1S1 AP3S1 TPP1 CLN3 CLN5 CLTA CLTB CLTC AP1S3 HGSNAT CTNS CTSB CTSD CTSH CTSL CTSV CTSS CTSZ AP1B1 AP1G1 AGA DNASE2 ABCA2 GGA2 GGA3 AP4E1 ATP6V0A2 PLA2G15 GAA MFSD8 GALNS GGA1 SLC17A5 AP3M1 GLA GLB1 GM2A GNS SUMF1 GUSB HEXA HEXB IDS IGF2R LAMP1 LAMP2 LIPA M6PR ARSA ARSB MAN2B1 MANBA ASAH1 NAGA NAGLU NPC1 SLC11A2 NAGPA ATP6V1H ATP6V0C ACP2 ATP6V0B ATP6V0A1 ATP6…
Regulation of actin cytoskeleton	Up	Regulation of actin cytoskeleton	3.6626	140	0.0055	ARPC4 ARPC3 ARPC1B ARPC2 ABI2 WASF2 PAK4 MYL12B MYL9 VAV3 BAIAP2 ARPC1A MYL12A GNA13 CFL1 CFL2 NCKAP1 IQGAP3 CRK CRKL DIAPH1 DIAPH2 DOCK1 EGFR PIKFYVE F2R FGD1 FGF1 FGF2 FGF5 FGFR3 FGFR2 RRAS2 MRAS CYFIP1 FN1 ARHGEF12 PIP5K1C CYFIP2 GNA12 GIT1 ARHGAP35 GSN APC HRAS ITGA6 ITGA1 ITGA2 ITGA3 ITGA5 ITGAE ITGAV ITGB1 ITGB2 ARAF ITGB3 ITGB4 ITGB5 ITGB6 ITGB8 KRAS RHOA LIMK1 LIMK2 MSN MYH9 MYH10 MYL2 MY…
PI3K-Akt signaling pathway	Up	PI3K-Akt signaling pathway	3.6409	190	0.0055	BCL2L11 LPAR6 CDK2 CDK4 CDK6 CDKN1A CDKN1B CREB3 GNB5 YWHAQ CDC37 CHUK THEM4 COL1A1 COL1A2 COL4A1 COL4A2 COL4A5 COL4A6 COL6A1 COL6A2 CREB1 ATF2 CSF1 CSF1R CREB3L4 EFNA1 EFNA3 EFNA4 EFNA5 EGFR EPHA2 EIF4B EIF4E EIF4EBP1 CRTC2 ERBB2 ERBB3 AKT1 AKT2 F2R FGF1 FGF2 FGF5 FGFR3 FGFR2 PHLPP2 FOXO3 PHLPP1 FN1 MTOR GHR GNB1 GNB2 GNG4 GNG5 GNG10 GNG11 LAMA1 GRB2 GSK3B GYS1 HRAS HSP90AA1 HSP90AB1 TNC IFNAR1 …
Staphylococcus aureus infection	Up	Staphylococcus aureus infection	3.5794	10	0.043	DSG1 CFH ICAM1 ITGB2 KRT10 PTAFR CFB C1R C1S C3
Proteoglycans in cancer	Up	Proteoglycans in cancer	3.3642	136	0.014	CDKN1A FRS2 HPSE MAPK14 CTNNB1 CTSL DDX5 HBEGF EGFR EIF4B ELK1 CTTN ERBB2 ERBB3 AKT1 AKT2 FGF2 RRAS2 MRAS FLNA FLNB FN1 ARHGEF12 MTOR FZD2 GAB1 PDCD4 GPC1 ANK2 ANK3 GRB2 DROSHA HIF1A HRAS HSPG2 IGF1R FAS ITGA2 ITGA5 ITGAV ITGB1 ARAF ITGB3 ITGB5 ITPR2 ITPR3 KRAS RHOA SMAD2 MDM2 MET MMP2 MMP9 MSN MYC PPP1R12A PPP1R12B NRAS PAK1 PDPK1 PIK3CA PIK3CB PIK3CD PIK3R1 PIK3R2 PLAU PLAUR PLCG1 PLCG2 WNT4 PP…
Breast cancer	Up	Breast cancer	2.9844	78	0.043	CDK4 CDK6 CDKN1A CSNK1A1 CTNNB1 DDB2 GADD45A JAG1 DVL1 DVL2 DVL3 E2F2 E2F3 EGFR ERBB2 AKT1 AKT2 FGF1 FGF2 FGF5 FRAT2 MTOR FZD2 GRB2 GSK3B APC HRAS HES1 IGF1R ARAF JAG2 JUN KRAS LRP6 LRP5 MYC GADD45B NFKB2 NOTCH1 NOTCH2 NOTCH3 NRAS POLK PIK3CA PIK3CB PIK3CD PIK3R1 PIK3R2 WNT4 MAPK1 MAPK3 MAP2K1 MAP2K2 PTEN BAK1 BAX RAF1 RB1 CCND1 RPS6KB1 RPS6KB2 SHC1 SOS1 SOS2 SP1 BRCA1 BRAF TCF7L2 TP53 WNT7A WNT9…
