# Supplementary material for: Epstein-Barr virus LMP1 manipulates the content and functions of extracellular vesicles to enhance metastatic potential of recipient cells
Source: PLoS Pathog. 2020 Dec 31;16(12):e1009023. doi: 10.1371/journal.ppat.1009023 (PMC7774862; doi:10.1371/journal.ppat.1009023)
Supplement: S5 Data — (XLSX) [file ppat.1009023.s012.xlsx]

## Sheet: Sheet1
Camera level:	13					Using NTA 3.4 Software
Detection threshhold:	3					Detection range for machine is 2e8 and 1.8e9
Screen Gain	3
Video record time:	60
sample suspension:	0.025
						You want between 10 and 100 particles per screen
Sample	Dilution	Dilution factor
HK1 WT	1:4000	4000
HK1 LMP1	1:4000	4000
						times the dilution of that sample
					Given by software
		Given by software, nm							Technical Replicate Averages
identifier	notes	mode particle size	mean particle size	standard deviation	total particles (E8)/mL	Adj dilution total particles (E8)/mL			Sample	Mode	Mean	Average particles /ml	STDEV mode	STDEV Mean	STDEV particles/ml
									HK1 WT	131.5	175.25	39800	10.4043	3.34477	5436.91
HK1 1		134	181	90	9.6	38400			HK1 LMP1	136	186	53000	11.726	4.58258	3316.62
HK1 2		141	173	72	12	48000
HK1 3		137	174	66	10	40000
HK1 4		114	173	91	8.2	32800
HK1 LMP1 1		140	181	67	12	48000
HK1 LMP1 2		129	193	62	13	52000
HK1 LMP1 3		122	183	91	14	56000
HK1 LMP1 4		153	187	67	14	56000
